# Supplementary material for: Testicular Transcriptome of Males and Pseudo-Males Provides Important New Insight into Sex Reversal of Rana dybowskii
Source: Animals (Basel). 2022 Oct 21;12(20):2887. doi: 10.3390/ani12202887 (PMC9598223; doi:10.3390/ani12202887)
Supplement: Supplementary file 1 [file animals-12-02887-s001.zip]

Archive with 7 entries (7 files):
- Supplementary Table 1.pdf
- Supplementary Table 2.xls
- Supplementary Table 3.xls
- Supplementary Table 4.xls
- Supplementary Table 5.xls
- Supplementary Table 6.xls
- Supplementary Table 7.xls
