# Supplementary material for: Testicular Transcriptome of Males and Pseudo-Males Provides Important New Insight into Sex Reversal of Rana dybowskii
Source: Animals (Basel). 2022 Oct 21;12(20):2887. doi: 10.3390/ani12202887 (PMC9598223; doi:10.3390/ani12202887)
Supplement: Supplementary file 1 [file animals-12-02887-s001.zip › Supplementary Table 2.xls]

up-regulated DEGs of MT-vs-PMT
GO_class	GO ID	GO_term	Hit_number	Background number	P-Value	Q-Value	Gene IDs
Biological Process	GO:0044699	single-organism process	19	7000	0.041220086	0.2109196	TRINITY_DN6828_c0_g1,TRINITY_DN13669_c0_g1,TRINITY_DN18116_c1_g1,TRINITY_DN8558_c0_g2,TRINITY_DN803_c1_g1,TRINITY_DN1482_c4_g1,TRINITY_DN12871_c0_g1,TRINITY_DN40018_c0_g1,TRINITY_DN16863_c0_g2,TRINITY_DN27520_c0_g2,TRINITY_DN3335_c0_g1,TRINITY_DN2847_c6_g1,TRINITY_DN33871_c0_g1,TRINITY_DN97_c0_g1,TRINITY_DN3281_c0_g3,TRINITY_DN16512_c0_g1,TRINITY_DN345_c0_g2,TRINITY_DN11251_c0_g1,TRINITY_DN39525_…
Biological Process	GO:0007154	cell communication	9	2482	0.047079336	0.2160605	TRINITY_DN97_c0_g1,TRINITY_DN16512_c0_g1,TRINITY_DN40018_c0_g1,TRINITY_DN39525_c0_g1,TRINITY_DN16863_c0_g2,TRINITY_DN18116_c1_g1,TRINITY_DN3335_c0_g1,TRINITY_DN2847_c6_g1,TRINITY_DN803_c1_g1
Biological Process	GO:0006950	response to stress	6	1220	0.030893748	0.1930461	TRINITY_DN39525_c0_g1,TRINITY_DN40018_c0_g1,TRINITY_DN3335_c0_g1,TRINITY_DN16512_c0_g1,TRINITY_DN16863_c0_g2,TRINITY_DN97_c0_g1
Biological Process	GO:0048878	chemical homeostasis	4	271	0.001955787	0.1288436	TRINITY_DN6828_c0_g1,TRINITY_DN97_c0_g1,TRINITY_DN345_c0_g2,TRINITY_DN40018_c0_g1
Biological Process	GO:0042592	homeostatic process	4	494	0.01607978	0.1530557	TRINITY_DN40018_c0_g1,TRINITY_DN345_c0_g2,TRINITY_DN97_c0_g1,TRINITY_DN6828_c0_g1
Biological Process	GO:0009605	response to external stimulus	4	546	0.022376907	0.1725259	TRINITY_DN16863_c0_g2,TRINITY_DN16512_c0_g1,TRINITY_DN40018_c0_g1,TRINITY_DN39525_c0_g1
Biological Process	GO:0048584	positive regulation of response to stimulus	4	556	0.023740224	0.1748345	TRINITY_DN16863_c0_g2,TRINITY_DN39525_c0_g1,TRINITY_DN40018_c0_g1,TRINITY_DN18116_c1_g1
Biological Process	GO:0055082	cellular chemical homeostasis	3	165	0.004259108	0.1312042	TRINITY_DN97_c0_g1,TRINITY_DN6828_c0_g1,TRINITY_DN40018_c0_g1
Biological Process	GO:0019725	cellular homeostasis	3	235	0.011273014	0.1465406	TRINITY_DN40018_c0_g1,TRINITY_DN97_c0_g1,TRINITY_DN6828_c0_g1
Biological Process	GO:0006952	defense response	3	327	0.026985308	0.184276	TRINITY_DN16863_c0_g2,TRINITY_DN97_c0_g1,TRINITY_DN39525_c0_g1
Biological Process	GO:0009967	positive regulation of signal transduction	3	383	0.04032376	0.2109196	TRINITY_DN18116_c1_g1,TRINITY_DN39525_c0_g1,TRINITY_DN40018_c0_g1
Biological Process	GO:0010647	positive regulation of cell communication	3	411	0.048051107	0.2179535	TRINITY_DN18116_c1_g1,TRINITY_DN40018_c0_g1,TRINITY_DN39525_c0_g1
Biological Process	GO:0023056	positive regulation of signaling	3	412	0.048339883	0.2179535	TRINITY_DN39525_c0_g1,TRINITY_DN40018_c0_g1,TRINITY_DN18116_c1_g1
Biological Process	GO:0002224	toll-like receptor signaling pathway	2	31	0.001737375	0.1288436	TRINITY_DN16863_c0_g2,TRINITY_DN39525_c0_g1
Biological Process	GO:0002221	pattern recognition receptor signaling pathway	2	36	0.002339373	0.1312042	TRINITY_DN16863_c0_g2,TRINITY_DN39525_c0_g1
Biological Process	GO:0002758	innate immune response-activating signal transduction	2	46	0.003796121	0.1312042	TRINITY_DN16863_c0_g2,TRINITY_DN39525_c0_g1
Biological Process	GO:0002218	activation of innate immune response	2	47	0.003959951	0.1312042	TRINITY_DN16863_c0_g2,TRINITY_DN39525_c0_g1
Biological Process	GO:0009267	cellular response to starvation	2	50	0.004470886	0.1312042	TRINITY_DN16512_c0_g1,TRINITY_DN40018_c0_g1
Biological Process	GO:0045089	positive regulation of innate immune response	2	54	0.005197038	0.1312042	TRINITY_DN16863_c0_g2,TRINITY_DN39525_c0_g1
Biological Process	GO:0031669	cellular response to nutrient levels	2	58	0.005973773	0.1312042	TRINITY_DN16512_c0_g1,TRINITY_DN40018_c0_g1
Biological Process	GO:0042594	response to starvation	2	59	0.006175767	0.1312042	TRINITY_DN40018_c0_g1,TRINITY_DN16512_c0_g1
Biological Process	GO:0043122	regulation of I-kappaB kinase/NF-kappaB signaling	2	60	0.006380861	0.1312042	TRINITY_DN18116_c1_g1,TRINITY_DN16863_c0_g2
Biological Process	GO:0045088	regulation of innate immune response	2	61	0.006589041	0.1312042	TRINITY_DN16863_c0_g2,TRINITY_DN39525_c0_g1
Biological Process	GO:0031668	cellular response to extracellular stimulus	2	62	0.006800297	0.1312042	TRINITY_DN40018_c0_g1,TRINITY_DN16512_c0_g1
Biological Process	GO:0007249	I-kappaB kinase/NF-kappaB signaling	2	66	0.007675824	0.1312042	TRINITY_DN18116_c1_g1,TRINITY_DN16863_c0_g2
Biological Process	GO:0031349	positive regulation of defense response	2	66	0.007675824	0.1312042	TRINITY_DN16863_c0_g2,TRINITY_DN39525_c0_g1
Biological Process	GO:0071496	cellular response to external stimulus	2	77	0.010329885	0.1465406	TRINITY_DN16512_c0_g1,TRINITY_DN40018_c0_g1
Biological Process	GO:0002757	immune response-activating signal transduction	2	84	0.012201479	0.1469897	TRINITY_DN39525_c0_g1,TRINITY_DN16863_c0_g2
Biological Process	GO:0002764	immune response-regulating signaling pathway	2	87	0.013045853	0.1474021	TRINITY_DN39525_c0_g1,TRINITY_DN16863_c0_g2
Biological Process	GO:0031667	response to nutrient levels	2	95	0.015418467	0.1530557	TRINITY_DN40018_c0_g1,TRINITY_DN16512_c0_g1
Biological Process	GO:0009991	response to extracellular stimulus	2	101	0.017310704	0.1587136	TRINITY_DN16512_c0_g1,TRINITY_DN40018_c0_g1
Biological Process	GO:0006875	cellular metal ion homeostasis	2	105	0.018624568	0.1630588	TRINITY_DN6828_c0_g1,TRINITY_DN97_c0_g1
Biological Process	GO:0030003	cellular cation homeostasis	2	123	0.02503548	0.1803958	TRINITY_DN97_c0_g1,TRINITY_DN6828_c0_g1
Biological Process	GO:0045087	innate immune response	2	123	0.02503548	0.1803958	TRINITY_DN16863_c0_g2,TRINITY_DN39525_c0_g1
Biological Process	GO:0006873	cellular ion homeostasis	2	127	0.02656688	0.184276	TRINITY_DN6828_c0_g1,TRINITY_DN97_c0_g1
Biological Process	GO:0055065	metal ion homeostasis	2	132	0.028533626	0.1880293	TRINITY_DN6828_c0_g1,TRINITY_DN97_c0_g1
Biological Process	GO:0031347	regulation of defense response	2	139	0.031382802	0.1930461	TRINITY_DN16863_c0_g2,TRINITY_DN39525_c0_g1
Biological Process	GO:0002253	activation of immune response	2	140	0.031798772	0.1930461	TRINITY_DN39525_c0_g1,TRINITY_DN16863_c0_g2
Biological Process	GO:0015711	organic anion transport	2	141	0.032216948	0.1940568	TRINITY_DN16512_c0_g1,TRINITY_DN33871_c0_g1
Biological Process	GO:0055080	cation homeostasis	2	155	0.038297653	0.2064859	TRINITY_DN6828_c0_g1,TRINITY_DN97_c0_g1
Biological Process	GO:0006954	inflammatory response	2	159	0.040110383	0.2109196	TRINITY_DN97_c0_g1,TRINITY_DN16863_c0_g2
Biological Process	GO:0098771	inorganic ion homeostasis	2	159	0.040110383	0.2109196	TRINITY_DN6828_c0_g1,TRINITY_DN97_c0_g1
Biological Process	GO:0050778	positive regulation of immune response	2	166	0.043360263	0.2129348	TRINITY_DN16863_c0_g2,TRINITY_DN39525_c0_g1
Biological Process	GO:0032101	regulation of response to external stimulus	2	167	0.043832447	0.2138912	TRINITY_DN16863_c0_g2,TRINITY_DN40018_c0_g1
Biological Process	GO:0050801	ion homeostasis	2	176	0.048168829	0.2179535	TRINITY_DN97_c0_g1,TRINITY_DN6828_c0_g1
Biological Process	GO:0033561	regulation of water loss via skin	1	1	0.002005348	0.1288436	TRINITY_DN345_c0_g2
Biological Process	GO:0034154	toll-like receptor 7 signaling pathway	1	1	0.002005348	0.1288436	TRINITY_DN39525_c0_g1
Biological Process	GO:0034155	regulation of toll-like receptor 7 signaling pathway	1	1	0.002005348	0.1288436	TRINITY_DN39525_c0_g1
Biological Process	GO:0034157	positive regulation of toll-like receptor 7 signaling pathway	1	1	0.002005348	0.1288436	TRINITY_DN39525_c0_g1
Biological Process	GO:0034162	toll-like receptor 9 signaling pathway	1	1	0.002005348	0.1288436	TRINITY_DN39525_c0_g1
Biological Process	GO:0034163	regulation of toll-like receptor 9 signaling pathway	1	1	0.002005348	0.1288436	TRINITY_DN39525_c0_g1
Biological Process	GO:0034165	positive regulation of toll-like receptor 9 signaling pathway	1	1	0.002005348	0.1288436	TRINITY_DN39525_c0_g1
Biological Process	GO:0061436	establishment of skin barrier	1	1	0.002005348	0.1288436	TRINITY_DN345_c0_g2
Biological Process	GO:0030238	male sex determination	1	2	0.004006822	0.1312042	TRINITY_DN12871_c0_g1
Biological Process	GO:0034123	positive regulation of toll-like receptor signaling pathway	1	2	0.004006822	0.1312042	TRINITY_DN39525_c0_g1
Biological Process	GO:0070837	dehydroascorbic acid transport	1	2	0.004006822	0.1312042	TRINITY_DN16512_c0_g1
Biological Process	GO:0002726	positive regulation of T cell cytokine production	1	3	0.006004432	0.1312042	TRINITY_DN39525_c0_g1
Biological Process	GO:0006564	L-serine biosynthetic process	1	3	0.006004432	0.1312042	TRINITY_DN13669_c0_g1
Biological Process	GO:0006883	cellular sodium ion homeostasis	1	3	0.006004432	0.1312042	TRINITY_DN97_c0_g1
Biological Process	GO:0035743	CD4-positive, alpha-beta T cell cytokine production	1	3	0.006004432	0.1312042	TRINITY_DN39525_c0_g1
Biological Process	GO:0035745	T-helper 2 cell cytokine production	1	3	0.006004432	0.1312042	TRINITY_DN39525_c0_g1
Biological Process	GO:2000551	regulation of T-helper 2 cell cytokine production	1	3	0.006004432	0.1312042	TRINITY_DN39525_c0_g1
Biological Process	GO:2000553	positive regulation of T-helper 2 cell cytokine production	1	3	0.006004432	0.1312042	TRINITY_DN39525_c0_g1
Biological Process	GO:0002830	positive regulation of type 2 immune response	1	4	0.007998183	0.1312042	TRINITY_DN39525_c0_g1
Biological Process	GO:0015682	ferric iron transport	1	4	0.007998183	0.1312042	TRINITY_DN6828_c0_g1
Biological Process	GO:0033572	transferrin transport	1	4	0.007998183	0.1312042	TRINITY_DN6828_c0_g1
Biological Process	GO:0072512	trivalent inorganic cation transport	1	4	0.007998183	0.1312042	TRINITY_DN6828_c0_g1
Biological Process	GO:1904659	glucose transmembrane transport	1	4	0.007998183	0.1312042	TRINITY_DN16512_c0_g1
Biological Process	GO:0002711	positive regulation of T cell mediated immunity	1	5	0.009988082	0.1465406	TRINITY_DN39525_c0_g1
Biological Process	GO:0002724	regulation of T cell cytokine production	1	5	0.009988082	0.1465406	TRINITY_DN39525_c0_g1
Biological Process	GO:0008343	adult feeding behavior	1	5	0.009988082	0.1465406	TRINITY_DN40018_c0_g1
Biological Process	GO:0045071	negative regulation of viral genome replication	1	5	0.009988082	0.1465406	TRINITY_DN39525_c0_g1
Biological Process	GO:0002369	T cell cytokine production	1	6	0.011974138	0.1465406	TRINITY_DN39525_c0_g1
Biological Process	GO:0002720	positive regulation of cytokine production involved in immune response	1	6	0.011974138	0.1465406	TRINITY_DN39525_c0_g1
Biological Process	GO:0006013	mannose metabolic process	1	6	0.011974138	0.1465406	TRINITY_DN8558_c0_g2
Biological Process	GO:0032096	negative regulation of response to food	1	6	0.011974138	0.1465406	TRINITY_DN40018_c0_g1
Biological Process	GO:0032099	negative regulation of appetite	1	6	0.011974138	0.1465406	TRINITY_DN40018_c0_g1
Biological Process	GO:0035428	hexose transmembrane transport	1	6	0.011974138	0.1465406	TRINITY_DN16512_c0_g1
Biological Process	GO:1905950	monosaccharide transmembrane transport	1	6	0.011974138	0.1465406	TRINITY_DN16512_c0_g1
Biological Process	GO:0007530	sex determination	1	7	0.013956356	0.1474021	TRINITY_DN12871_c0_g1
Biological Process	GO:0032095	regulation of response to food	1	7	0.013956356	0.1474021	TRINITY_DN40018_c0_g1
Biological Process	GO:0032105	negative regulation of response to extracellular stimulus	1	7	0.013956356	0.1474021	TRINITY_DN40018_c0_g1
Biological Process	GO:0032108	negative regulation of response to nutrient levels	1	7	0.013956356	0.1474021	TRINITY_DN40018_c0_g1
Biological Process	GO:0050891	multicellular organismal water homeostasis	1	7	0.013956356	0.1474021	TRINITY_DN345_c0_g2
Biological Process	GO:0055078	sodium ion homeostasis	1	7	0.013956356	0.1474021	TRINITY_DN97_c0_g1
Biological Process	GO:0002709	regulation of T cell mediated immunity	1	8	0.015934745	0.1530557	TRINITY_DN39525_c0_g1
Biological Process	GO:0030104	water homeostasis	1	8	0.015934745	0.1530557	TRINITY_DN345_c0_g2
Biological Process	GO:0032094	response to food	1	8	0.015934745	0.1530557	TRINITY_DN40018_c0_g1
Biological Process	GO:0034219	carbohydrate transmembrane transport	1	8	0.015934745	0.1530557	TRINITY_DN16512_c0_g1
Biological Process	GO:0002828	regulation of type 2 immune response	1	9	0.017909311	0.1587136	TRINITY_DN39525_c0_g1
Biological Process	GO:0042771	intrinsic apoptotic signaling pathway in response to DNA damage by p53 class mediator	1	9	0.017909311	0.1587136	TRINITY_DN3335_c0_g1
Biological Process	GO:0043124	negative regulation of I-kappaB kinase/NF-kappaB signaling	1	9	0.017909311	0.1587136	TRINITY_DN16863_c0_g2
Biological Process	GO:1903901	negative regulation of viral life cycle	1	9	0.017909311	0.1587136	TRINITY_DN39525_c0_g1
Biological Process	GO:0032098	regulation of appetite	1	10	0.019880062	0.1630588	TRINITY_DN40018_c0_g1
Biological Process	GO:0032104	regulation of response to extracellular stimulus	1	10	0.019880062	0.1630588	TRINITY_DN40018_c0_g1
Biological Process	GO:0032107	regulation of response to nutrient levels	1	10	0.019880062	0.1630588	TRINITY_DN40018_c0_g1
Biological Process	GO:0048525	negative regulation of viral process	1	10	0.019880062	0.1630588	TRINITY_DN39525_c0_g1
Biological Process	GO:0002708	positive regulation of lymphocyte mediated immunity	1	11	0.021847004	0.1701418	TRINITY_DN39525_c0_g1
Biological Process	GO:0002755	MyD88-dependent toll-like receptor signaling pathway	1	11	0.021847004	0.1701418	TRINITY_DN16863_c0_g2
Biological Process	GO:0042092	type 2 immune response	1	11	0.021847004	0.1701418	TRINITY_DN39525_c0_g1
Biological Process	GO:0060337	type I interferon signaling pathway	1	11	0.021847004	0.1701418	TRINITY_DN39525_c0_g1
Biological Process	GO:0002456	T cell mediated immunity	1	12	0.023810145	0.1748345	TRINITY_DN39525_c0_g1
Biological Process	GO:0002702	positive regulation of production of molecular mediator of immune response	1	12	0.023810145	0.1748345	TRINITY_DN39525_c0_g1
Biological Process	GO:0034121	regulation of toll-like receptor signaling pathway	1	12	0.023810145	0.1748345	TRINITY_DN39525_c0_g1
Biological Process	GO:0071357	cellular response to type I interferon	1	12	0.023810145	0.1748345	TRINITY_DN39525_c0_g1
Biological Process	GO:0002705	positive regulation of leukocyte mediated immunity	1	13	0.025769491	0.1822778	TRINITY_DN39525_c0_g1
Biological Process	GO:0051180	vitamin transport	1	13	0.025769491	0.1822778	TRINITY_DN16512_c0_g1
Biological Process	GO:0002821	positive regulation of adaptive immune response	1	14	0.02772505	0.184276	TRINITY_DN39525_c0_g1
Biological Process	GO:0002824	positive regulation of adaptive immune response based on somatic recombination of immune receptors built from immunoglobulin superfamily domains	1	14	0.02772505	0.184276	TRINITY_DN39525_c0_g1
Biological Process	GO:0034340	response to type I interferon	1	14	0.02772505	0.184276	TRINITY_DN39525_c0_g1
Biological Process	GO:0042149	cellular response to glucose starvation	1	14	0.02772505	0.184276	TRINITY_DN16512_c0_g1
Biological Process	GO:0043367	CD4-positive, alpha-beta T cell differentiation	1	14	0.02772505	0.184276	TRINITY_DN39525_c0_g1
Biological Process	GO:0002718	regulation of cytokine production involved in immune response	1	15	0.029676829	0.1890978	TRINITY_DN39525_c0_g1
Biological Process	GO:0006563	L-serine metabolic process	1	15	0.029676829	0.1890978	TRINITY_DN13669_c0_g1
Biological Process	GO:0045069	regulation of viral genome replication	1	15	0.029676829	0.1890978	TRINITY_DN39525_c0_g1
Biological Process	GO:0002706	regulation of lymphocyte mediated immunity	1	16	0.031624834	0.1930461	TRINITY_DN39525_c0_g1
Biological Process	GO:0009070	serine family amino acid biosynthetic process	1	16	0.031624834	0.1930461	TRINITY_DN13669_c0_g1
Biological Process	GO:0035710	CD4-positive, alpha-beta T cell activation	1	16	0.031624834	0.1930461	TRINITY_DN39525_c0_g1
Biological Process	GO:0002367	cytokine production involved in immune response	1	17	0.033569073	0.1945997	TRINITY_DN39525_c0_g1
Biological Process	GO:0006826	iron ion transport	1	17	0.033569073	0.1945997	TRINITY_DN6828_c0_g1
Biological Process	GO:0006879	cellular iron ion homeostasis	1	17	0.033569073	0.1945997	TRINITY_DN6828_c0_g1
Biological Process	GO:0030261	chromosome condensation	1	17	0.033569073	0.1945997	TRINITY_DN25139_c0_g1
Biological Process	GO:0046632	alpha-beta T cell differentiation	1	18	0.035509553	0.1998384	TRINITY_DN39525_c0_g1
Biological Process	GO:0043901	negative regulation of multi-organism process	1	19	0.037446281	0.2033175	TRINITY_DN39525_c0_g1
Biological Process	GO:0070373	negative regulation of ERK1 and ERK2 cascade	1	19	0.037446281	0.2033175	TRINITY_DN16863_c0_g2
Biological Process	GO:0019079	viral genome replication	1	21	0.041308508	0.2109196	TRINITY_DN39525_c0_g1
Biological Process	GO:0000186	activation of MAPKK activity	1	22	0.043234021	0.2129348	TRINITY_DN40018_c0_g1
Biological Process	GO:0002822	regulation of adaptive immune response based on somatic recombination of immune receptors built from immunoglobulin superfamily domains	1	22	0.043234021	0.2129348	TRINITY_DN39525_c0_g1
Biological Process	GO:0007631	feeding behavior	1	22	0.043234021	0.2129348	TRINITY_DN40018_c0_g1
Biological Process	GO:0046631	alpha-beta T cell activation	1	22	0.043234021	0.2129348	TRINITY_DN39525_c0_g1
Biological Process	GO:0002819	regulation of adaptive immune response	1	23	0.045155809	0.2149082	TRINITY_DN39525_c0_g1
Biological Process	GO:0030004	cellular monovalent inorganic cation homeostasis	1	23	0.045155809	0.2149082	TRINITY_DN97_c0_g1
Biological Process	GO:0002700	regulation of production of molecular mediator of immune response	1	24	0.04707388	0.2160605	TRINITY_DN39525_c0_g1
Biological Process	GO:0002703	regulation of leukocyte mediated immunity	1	24	0.04707388	0.2160605	TRINITY_DN39525_c0_g1
Biological Process	GO:0072332	intrinsic apoptotic signaling pathway by p53 class mediator	1	24	0.04707388	0.2160605	TRINITY_DN3335_c0_g1
Biological Process	GO:1903900	regulation of viral life cycle	1	24	0.04707388	0.2160605	TRINITY_DN39525_c0_g1
Cellular Component	GO:0008385	IkappaB kinase complex	1	3	0.006004432	0.1312042	TRINITY_DN18116_c1_g1
Cellular Component	GO:0001939	female pronucleus	1	4	0.007998183	0.1312042	TRINITY_DN16512_c0_g1
Cellular Component	GO:0016327	apicolateral plasma membrane	1	6	0.011974138	0.1465406	TRINITY_DN345_c0_g2
Cellular Component	GO:0045120	pronucleus	1	7	0.013956356	0.1474021	TRINITY_DN16512_c0_g1
Cellular Component	GO:0030864	cortical actin cytoskeleton	1	18	0.035509553	0.1998384	TRINITY_DN16512_c0_g1
Cellular Component	GO:0005811	lipid droplet	1	22	0.043234021	0.2129348	TRINITY_DN39525_c0_g1
Cellular Component	GO:0000786	nucleosome	1	24	0.04707388	0.2160605	TRINITY_DN25139_c0_g1
Molecular Function	GO:0043621	protein self-association	2	18	0.000580913	0.1288436	TRINITY_DN16512_c0_g1,TRINITY_DN39525_c0_g1
Molecular Function	GO:0004647	phosphoserine phosphatase activity	1	1	0.002005348	0.1288436	TRINITY_DN13669_c0_g1
Molecular Function	GO:0004998	transferrin receptor activity	1	2	0.004006822	0.1312042	TRINITY_DN6828_c0_g1
Molecular Function	GO:0033300	dehydroascorbic acid transporter activity	1	2	0.004006822	0.1312042	TRINITY_DN16512_c0_g1
Molecular Function	GO:0055056	D-glucose transmembrane transporter activity	1	2	0.004006822	0.1312042	TRINITY_DN16512_c0_g1
Molecular Function	GO:0001965	G-protein alpha-subunit binding	1	3	0.006004432	0.1312042	TRINITY_DN803_c1_g1
Molecular Function	GO:0017081	chloride channel regulator activity	1	4	0.007998183	0.1312042	TRINITY_DN97_c0_g1
Molecular Function	GO:0003854	3-beta-hydroxy-delta5-steroid dehydrogenase activity	1	5	0.009988082	0.1465406	TRINITY_DN11251_c0_g1
Molecular Function	GO:0005355	glucose transmembrane transporter activity	1	6	0.011974138	0.1465406	TRINITY_DN16512_c0_g1
Molecular Function	GO:0015149	hexose transmembrane transporter activity	1	7	0.013956356	0.1474021	TRINITY_DN16512_c0_g1
Molecular Function	GO:0015459	potassium channel regulator activity	1	8	0.015934745	0.1530557	TRINITY_DN97_c0_g1
Molecular Function	GO:0070530	K63-linked polyubiquitin binding	1	8	0.015934745	0.1530557	TRINITY_DN18116_c1_g1
Molecular Function	GO:0017080	sodium channel regulator activity	1	9	0.017909311	0.1587136	TRINITY_DN97_c0_g1
Molecular Function	GO:0015145	monosaccharide transmembrane transporter activity	1	10	0.019880062	0.1630588	TRINITY_DN16512_c0_g1
Molecular Function	GO:0051183	vitamin transporter activity	1	10	0.019880062	0.1630588	TRINITY_DN16512_c0_g1
Molecular Function	GO:0005246	calcium channel regulator activity	1	11	0.021847004	0.1701418	TRINITY_DN97_c0_g1
Molecular Function	GO:0033764	steroid dehydrogenase activity, acting on the CH-OH group of donors, NAD or NADP as acceptor	1	15	0.029676829	0.1890978	TRINITY_DN11251_c0_g1
Molecular Function	GO:0015175	neutral amino acid transmembrane transporter activity	1	17	0.033569073	0.1945997	TRINITY_DN33871_c0_g1
Molecular Function	GO:0016229	steroid dehydrogenase activity	1	18	0.035509553	0.1998384	TRINITY_DN11251_c0_g1
Molecular Function	GO:0051119	sugar transmembrane transporter activity	1	18	0.035509553	0.1998384	TRINITY_DN16512_c0_g1
Molecular Function	GO:0004114	3',5'-cyclic-nucleotide phosphodiesterase activity	1	19	0.037446281	0.2033175	TRINITY_DN2847_c6_g1
Molecular Function	GO:0004559	alpha-mannosidase activity	1	19	0.037446281	0.2033175	TRINITY_DN8558_c0_g2
Molecular Function	GO:0015923	mannosidase activity	1	19	0.037446281	0.2033175	TRINITY_DN8558_c0_g2
Molecular Function	GO:0004112	cyclic-nucleotide phosphodiesterase activity	1	20	0.039379264	0.2108431	TRINITY_DN2847_c6_g1
Molecular Function	GO:0031593	polyubiquitin binding	1	21	0.041308508	0.2109196	TRINITY_DN18116_c1_g1
Molecular Function	GO:0099106	ion channel regulator activity	1	21	0.041308508	0.2109196	TRINITY_DN97_c0_g1
Molecular Function	GO:0015144	carbohydrate transmembrane transporter activity	1	23	0.045155809	0.2149082	TRINITY_DN16512_c0_g1
Molecular Function	GO:1901476	carbohydrate transporter activity	1	23	0.045155809	0.2149082	TRINITY_DN16512_c0_g1
