# Supplementary material for: Testicular Transcriptome of Males and Pseudo-Males Provides Important New Insight into Sex Reversal of Rana dybowskii
Source: Animals (Basel). 2022 Oct 21;12(20):2887. doi: 10.3390/ani12202887 (PMC9598223; doi:10.3390/ani12202887)
Supplement: Supplementary file 1 [file animals-12-02887-s001.zip › Supplementary Table 3.xls]

down-regulated DEGs of MT-vs-PMT
GO_class	GO ID	GO_term	Hit_number	Background number	P-Value	Q-Value	Gene IDs
Biological Process	GO:1901564	organonitrogen compound metabolic process	4	3685	0.005604537	0.07806037	TRINITY_DN62700_c0_g1,TRINITY_DN77723_c0_g1,TRINITY_DN1757_c0_g1,TRINITY_DN6817_c0_g1
Biological Process	GO:0006807	nitrogen compound metabolic process	4	5687	0.031810593	0.09787875	TRINITY_DN1757_c0_g1,TRINITY_DN77723_c0_g1,TRINITY_DN6817_c0_g1,TRINITY_DN62700_c0_g1
Biological Process	GO:0044238	primary metabolic process	4	6096	0.042000014	0.11210996	TRINITY_DN77723_c0_g1,TRINITY_DN1757_c0_g1,TRINITY_DN6817_c0_g1,TRINITY_DN62700_c0_g1
Biological Process	GO:0071704	organic substance metabolic process	4	6364	0.049889402	0.11757791	TRINITY_DN1757_c0_g1,TRINITY_DN77723_c0_g1,TRINITY_DN6817_c0_g1,TRINITY_DN62700_c0_g1
Biological Process	GO:0019538	protein metabolic process	3	3067	0.039179101	0.10899889	TRINITY_DN62700_c0_g1,TRINITY_DN1757_c0_g1,TRINITY_DN77723_c0_g1
Biological Process	GO:0006508	proteolysis	2	852	0.022026942	0.08101864	TRINITY_DN1757_c0_g1,TRINITY_DN77723_c0_g1
Biological Process	GO:0032929	negative regulation of superoxide anion generation	1	37	0.010948262	0.07806037	TRINITY_DN62700_c0_g1
Biological Process	GO:0010288	response to lead ion	1	38	0.011242908	0.07806037	TRINITY_DN62700_c0_g1
Biological Process	GO:0033574	response to testosterone	1	38	0.011242908	0.07806037	TRINITY_DN62700_c0_g1
Biological Process	GO:0010745	negative regulation of macrophage derived foam cell differentiation	1	39	0.011537488	0.07806037	TRINITY_DN62700_c0_g1
Biological Process	GO:0010984	regulation of lipoprotein particle clearance	1	39	0.011537488	0.07806037	TRINITY_DN62700_c0_g1
Biological Process	GO:0010988	regulation of low-density lipoprotein particle clearance	1	39	0.011537488	0.07806037	TRINITY_DN62700_c0_g1
Biological Process	GO:0070741	response to interleukin-6	1	39	0.011537488	0.07806037	TRINITY_DN62700_c0_g1
Biological Process	GO:0071354	cellular response to interleukin-6	1	39	0.011537488	0.07806037	TRINITY_DN62700_c0_g1
Biological Process	GO:0071731	response to nitric oxide	1	39	0.011537488	0.07806037	TRINITY_DN62700_c0_g1
Biological Process	GO:0071732	cellular response to nitric oxide	1	39	0.011537488	0.07806037	TRINITY_DN62700_c0_g1
Biological Process	GO:1902170	cellular response to reactive nitrogen species	1	39	0.011537488	0.07806037	TRINITY_DN62700_c0_g1
Biological Process	GO:2000482	regulation of interleukin-8 secretion	1	39	0.011537488	0.07806037	TRINITY_DN62700_c0_g1
Biological Process	GO:0006958	complement activation, classical pathway	1	40	0.011832002	0.07806037	TRINITY_DN62700_c0_g1
Biological Process	GO:0072606	interleukin-8 secretion	1	40	0.011832002	0.07806037	TRINITY_DN62700_c0_g1
Biological Process	GO:0002455	humoral immune response mediated by circulating immunoglobulin	1	41	0.01212645	0.07806037	TRINITY_DN62700_c0_g1
Biological Process	GO:0010743	regulation of macrophage derived foam cell differentiation	1	41	0.01212645	0.07806037	TRINITY_DN62700_c0_g1
Biological Process	GO:0010888	negative regulation of lipid storage	1	41	0.01212645	0.07806037	TRINITY_DN62700_c0_g1
Biological Process	GO:0034383	low-density lipoprotein particle clearance	1	41	0.01212645	0.07806037	TRINITY_DN62700_c0_g1
Biological Process	GO:0032928	regulation of superoxide anion generation	1	42	0.012420832	0.07806037	TRINITY_DN62700_c0_g1
Biological Process	GO:0032930	positive regulation of superoxide anion generation	1	42	0.012420832	0.07806037	TRINITY_DN62700_c0_g1
Biological Process	GO:0010742	macrophage derived foam cell differentiation	1	43	0.012715149	0.07806037	TRINITY_DN62700_c0_g1
Biological Process	GO:0034381	plasma lipoprotein particle clearance	1	43	0.012715149	0.07806037	TRINITY_DN62700_c0_g1
Biological Process	GO:0090077	foam cell differentiation	1	43	0.012715149	0.07806037	TRINITY_DN62700_c0_g1
Biological Process	GO:0090322	regulation of superoxide metabolic process	1	43	0.012715149	0.07806037	TRINITY_DN62700_c0_g1
Biological Process	GO:1905953	negative regulation of lipid localization	1	43	0.012715149	0.07806037	TRINITY_DN62700_c0_g1
Biological Process	GO:2000378	negative regulation of reactive oxygen species metabolic process	1	43	0.012715149	0.07806037	TRINITY_DN62700_c0_g1
Biological Process	GO:0032677	regulation of interleukin-8 production	1	46	0.013597704	0.07806037	TRINITY_DN62700_c0_g1
Biological Process	GO:0010883	regulation of lipid storage	1	47	0.013891757	0.07806037	TRINITY_DN62700_c0_g1
Biological Process	GO:0042554	superoxide anion generation	1	47	0.013891757	0.07806037	TRINITY_DN62700_c0_g1
Biological Process	GO:0045429	positive regulation of nitric oxide biosynthetic process	1	47	0.013891757	0.07806037	TRINITY_DN62700_c0_g1
Biological Process	GO:1904407	positive regulation of nitric oxide metabolic process	1	47	0.013891757	0.07806037	TRINITY_DN62700_c0_g1
Biological Process	GO:0032637	interleukin-8 production	1	48	0.014185745	0.07806037	TRINITY_DN62700_c0_g1
Biological Process	GO:0045428	regulation of nitric oxide biosynthetic process	1	48	0.014185745	0.07806037	TRINITY_DN62700_c0_g1
Biological Process	GO:0097006	regulation of plasma lipoprotein particle levels	1	48	0.014185745	0.07806037	TRINITY_DN62700_c0_g1
Biological Process	GO:0006953	acute-phase response	1	49	0.014479667	0.07806037	TRINITY_DN62700_c0_g1
Biological Process	GO:1903428	positive regulation of reactive oxygen species biosynthetic process	1	49	0.014479667	0.07806037	TRINITY_DN62700_c0_g1
Biological Process	GO:0071277	cellular response to calcium ion	1	51	0.015067313	0.07806037	TRINITY_DN62700_c0_g1
Biological Process	GO:1903426	regulation of reactive oxygen species biosynthetic process	1	51	0.015067313	0.07806037	TRINITY_DN62700_c0_g1
Biological Process	GO:0006809	nitric oxide biosynthetic process	1	52	0.015361038	0.07806037	TRINITY_DN62700_c0_g1
Biological Process	GO:0046209	nitric oxide metabolic process	1	52	0.015361038	0.07806037	TRINITY_DN62700_c0_g1
Biological Process	GO:0045471	response to ethanol	1	54	0.015948291	0.07806037	TRINITY_DN62700_c0_g1
Biological Process	GO:2001057	reactive nitrogen species metabolic process	1	55	0.016241818	0.07806037	TRINITY_DN62700_c0_g1
Biological Process	GO:0006956	complement activation	1	56	0.01653528	0.07806037	TRINITY_DN62700_c0_g1
Biological Process	GO:0002526	acute inflammatory response	1	58	0.017122008	0.07806037	TRINITY_DN62700_c0_g1
Biological Process	GO:0071248	cellular response to metal ion	1	58	0.017122008	0.07806037	TRINITY_DN62700_c0_g1
Biological Process	GO:1903409	reactive oxygen species biosynthetic process	1	59	0.017415273	0.07806037	TRINITY_DN62700_c0_g1
Biological Process	GO:1900006	positive regulation of dendrite development	1	60	0.017708472	0.07806037	TRINITY_DN62700_c0_g1
Biological Process	GO:2000379	positive regulation of reactive oxygen species metabolic process	1	60	0.017708472	0.07806037	TRINITY_DN62700_c0_g1
Biological Process	GO:0016064	immunoglobulin mediated immune response	1	61	0.018001606	0.07806037	TRINITY_DN62700_c0_g1
Biological Process	GO:0019724	B cell mediated immunity	1	61	0.018001606	0.07806037	TRINITY_DN62700_c0_g1
Biological Process	GO:0072376	protein activation cascade	1	61	0.018001606	0.07806037	TRINITY_DN62700_c0_g1
Biological Process	GO:0019915	lipid storage	1	62	0.018294674	0.07806037	TRINITY_DN62700_c0_g1
Biological Process	GO:0071241	cellular response to inorganic substance	1	62	0.018294674	0.07806037	TRINITY_DN62700_c0_g1
Biological Process	GO:0050707	regulation of cytokine secretion	1	64	0.018880614	0.07806037	TRINITY_DN62700_c0_g1
Biological Process	GO:1905952	regulation of lipid localization	1	64	0.018880614	0.07806037	TRINITY_DN62700_c0_g1
Biological Process	GO:0032355	response to estradiol	1	65	0.019173485	0.07806037	TRINITY_DN62700_c0_g1
Biological Process	GO:0051592	response to calcium ion	1	65	0.019173485	0.07806037	TRINITY_DN62700_c0_g1
Biological Process	GO:0006665	sphingolipid metabolic process	1	66	0.019466291	0.07806037	TRINITY_DN6817_c0_g1
Biological Process	GO:0006801	superoxide metabolic process	1	66	0.019466291	0.07806037	TRINITY_DN62700_c0_g1
Biological Process	GO:1901654	response to ketone	1	66	0.019466291	0.07806037	TRINITY_DN62700_c0_g1
Biological Process	GO:0050663	cytokine secretion	1	67	0.019759032	0.07806037	TRINITY_DN62700_c0_g1
Biological Process	GO:0006959	humoral immune response	1	69	0.020344316	0.07939245	TRINITY_DN62700_c0_g1
Biological Process	GO:0097305	response to alcohol	1	70	0.020636859	0.07956379	TRINITY_DN62700_c0_g1
Biological Process	GO:0034614	cellular response to reactive oxygen species	1	71	0.020929337	0.07973081	TRINITY_DN62700_c0_g1
Biological Process	GO:2000377	regulation of reactive oxygen species metabolic process	1	74	0.021806379	0.08101864	TRINITY_DN62700_c0_g1
Biological Process	GO:0050773	regulation of dendrite development	1	80	0.023558694	0.08566798	TRINITY_DN62700_c0_g1
Biological Process	GO:0002449	lymphocyte mediated immunity	1	81	0.023850517	0.08575467	TRINITY_DN62700_c0_g1
Biological Process	GO:0002460	adaptive immune response based on somatic recombination of immune receptors built from immunoglobulin superfamily domains	1	83	0.024433968	0.08687633	TRINITY_DN62700_c0_g1
Biological Process	GO:0007568	aging	1	85	0.025017157	0.08797242	TRINITY_DN62700_c0_g1
Biological Process	GO:0002443	leukocyte mediated immunity	1	91	0.026765156	0.09210642	TRINITY_DN62700_c0_g1
Biological Process	GO:0000302	response to reactive oxygen species	1	92	0.02705626	0.09210642	TRINITY_DN62700_c0_g1
Biological Process	GO:0002250	adaptive immune response	1	95	0.027929182	0.09407724	TRINITY_DN62700_c0_g1
Biological Process	GO:0034599	cellular response to oxidative stress	1	98	0.028801516	0.09594366	TRINITY_DN62700_c0_g1
Biological Process	GO:0010976	positive regulation of neuron projection development	1	99	0.029092163	0.09594366	TRINITY_DN62700_c0_g1
Biological Process	GO:0006643	membrane lipid metabolic process	1	100	0.029382745	0.09594366	TRINITY_DN6817_c0_g1
Biological Process	GO:0016358	dendrite development	1	104	0.030544422	0.09769403	TRINITY_DN62700_c0_g1
Biological Process	GO:0010038	response to metal ion	1	105	0.030834678	0.09769403	TRINITY_DN62700_c0_g1
Biological Process	GO:0001666	response to hypoxia	1	108	0.031705055	0.09787875	TRINITY_DN62700_c0_g1
Biological Process	GO:0036293	response to decreased oxygen levels	1	108	0.031705055	0.09787875	TRINITY_DN62700_c0_g1
Biological Process	GO:0070482	response to oxygen levels	1	110	0.032284981	0.09839232	TRINITY_DN62700_c0_g1
Biological Process	GO:0045666	positive regulation of neuron differentiation	1	113	0.033154382	0.09915329	TRINITY_DN62700_c0_g1
Biological Process	GO:0050708	regulation of protein secretion	1	113	0.033154382	0.09915329	TRINITY_DN62700_c0_g1
Biological Process	GO:0002791	regulation of peptide secretion	1	118	0.03460208	0.10252468	TRINITY_DN62700_c0_g1
Biological Process	GO:0072593	reactive oxygen species metabolic process	1	121	0.035469918	0.10413187	TRINITY_DN62700_c0_g1
Biological Process	GO:0031346	positive regulation of cell projection organization	1	123	0.036048152	0.10486735	TRINITY_DN62700_c0_g1
Biological Process	GO:0050769	positive regulation of neurogenesis	1	128	0.037492599	0.10808677	TRINITY_DN62700_c0_g1
Biological Process	GO:0009306	protein secretion	1	135	0.039512097	0.10899889	TRINITY_DN62700_c0_g1
Biological Process	GO:0002253	activation of immune response	1	140	0.040952649	0.11200724	TRINITY_DN62700_c0_g1
Biological Process	GO:0002790	peptide secretion	1	142	0.041528415	0.11210996	TRINITY_DN62700_c0_g1
Biological Process	GO:0010720	positive regulation of cell development	1	145	0.042391579	0.11210996	TRINITY_DN62700_c0_g1
Biological Process	GO:0051235	maintenance of location	1	145	0.042391579	0.11210996	TRINITY_DN62700_c0_g1
Biological Process	GO:0051962	positive regulation of nervous system development	1	149	0.043541557	0.11402638	TRINITY_DN62700_c0_g1
Biological Process	GO:0010035	response to inorganic substance	1	150	0.04382889	0.11402638	TRINITY_DN62700_c0_g1
Biological Process	GO:0051258	protein polymerization	1	152	0.044403361	0.11458932	TRINITY_DN62700_c0_g1
Biological Process	GO:0042060	wound healing	1	155	0.045264582	0.11587733	TRINITY_DN62700_c0_g1
Biological Process	GO:0006954	inflammatory response	1	159	0.046411971	0.11687268	TRINITY_DN62700_c0_g1
Biological Process	GO:0006979	response to oxidative stress	1	161	0.046985278	0.11687268	TRINITY_DN62700_c0_g1
Biological Process	GO:0010876	lipid localization	1	161	0.046985278	0.11687268	TRINITY_DN62700_c0_g1
Biological Process	GO:0001817	regulation of cytokine production	1	162	0.047271834	0.11687268	TRINITY_DN62700_c0_g1
Biological Process	GO:0071345	cellular response to cytokine stimulus	1	163	0.047558326	0.11687268	TRINITY_DN62700_c0_g1
Biological Process	GO:0010975	regulation of neuron projection development	1	164	0.047844753	0.11687268	TRINITY_DN62700_c0_g1
Biological Process	GO:0050778	positive regulation of immune response	1	166	0.048417413	0.11737555	TRINITY_DN62700_c0_g1
Cellular Component	GO:0030175	filopodium	1	64	0.018880614	0.07806037	TRINITY_DN62700_c0_g1
Cellular Component	GO:0030426	growth cone	1	64	0.018880614	0.07806037	TRINITY_DN62700_c0_g1
Cellular Component	GO:0030427	site of polarized growth	1	67	0.019759032	0.07806037	TRINITY_DN62700_c0_g1
Cellular Component	GO:0098858	actin-based cell projection	1	92	0.02705626	0.09210642	TRINITY_DN62700_c0_g1
Cellular Component	GO:0005764	lysosome	1	168	0.048989815	0.11757791	TRINITY_DN6817_c0_g1
Cellular Component	GO:0000323	lytic vacuole	1	169	0.049275919	0.11757791	TRINITY_DN6817_c0_g1
Molecular Function	GO:0004175	endopeptidase activity	2	305	0.002977754	0.07806037	TRINITY_DN77723_c0_g1,TRINITY_DN1757_c0_g1
Molecular Function	GO:0070011	peptidase activity, acting on L-amino acid peptides	2	463	0.006761264	0.07806037	TRINITY_DN77723_c0_g1,TRINITY_DN1757_c0_g1
Molecular Function	GO:0008233	peptidase activity	2	498	0.007795668	0.07806037	TRINITY_DN77723_c0_g1,TRINITY_DN1757_c0_g1
Molecular Function	GO:0001849	complement component C1q binding	1	37	0.010948262	0.07806037	TRINITY_DN62700_c0_g1
Molecular Function	GO:0001846	opsonin binding	1	39	0.011537488	0.07806037	TRINITY_DN62700_c0_g1
Molecular Function	GO:0046790	virion binding	1	39	0.011537488	0.07806037	TRINITY_DN62700_c0_g1
Molecular Function	GO:0001848	complement binding	1	40	0.011832002	0.07806037	TRINITY_DN62700_c0_g1
Molecular Function	GO:0030169	low-density lipoprotein particle binding	1	42	0.012420832	0.07806037	TRINITY_DN62700_c0_g1
Molecular Function	GO:0050750	low-density lipoprotein particle receptor binding	1	42	0.012420832	0.07806037	TRINITY_DN62700_c0_g1
Molecular Function	GO:0071813	lipoprotein particle binding	1	42	0.012420832	0.07806037	TRINITY_DN62700_c0_g1
Molecular Function	GO:0071814	protein-lipid complex binding	1	42	0.012420832	0.07806037	TRINITY_DN62700_c0_g1
Molecular Function	GO:0070325	lipoprotein particle receptor binding	1	43	0.012715149	0.07806037	TRINITY_DN62700_c0_g1
Molecular Function	GO:0015485	cholesterol binding	1	57	0.016828677	0.07806037	TRINITY_DN62700_c0_g1
Molecular Function	GO:0032934	sterol binding	1	59	0.017415273	0.07806037	TRINITY_DN62700_c0_g1
Molecular Function	GO:0004197	cysteine-type endopeptidase activity	1	65	0.019173485	0.07806037	TRINITY_DN1757_c0_g1
Molecular Function	GO:0043178	alcohol binding	1	66	0.019466291	0.07806037	TRINITY_DN62700_c0_g1
Molecular Function	GO:0005496	steroid binding	1	74	0.021806379	0.08101864	TRINITY_DN62700_c0_g1
Molecular Function	GO:0004252	serine-type endopeptidase activity	1	103	0.030254101	0.09769403	TRINITY_DN77723_c0_g1
Molecular Function	GO:0008236	serine-type peptidase activity	1	131	0.038358488	0.10899889	TRINITY_DN77723_c0_g1
Molecular Function	GO:0017171	serine hydrolase activity	1	132	0.038646987	0.10899889	TRINITY_DN77723_c0_g1
Molecular Function	GO:0008234	cysteine-type peptidase activity	1	134	0.039223792	0.10899889	TRINITY_DN1757_c0_g1
