# Supplementary material for: Testicular Transcriptome of Males and Pseudo-Males Provides Important New Insight into Sex Reversal of Rana dybowskii
Source: Animals (Basel). 2022 Oct 21;12(20):2887. doi: 10.3390/ani12202887 (PMC9598223; doi:10.3390/ani12202887)
Supplement: Supplementary file 1 [file animals-12-02887-s001.zip › Supplementary Table 4.xls]

up-regulated DEGs of FO-vs-MT
GO_class	GO ID	GO_term	Hit_number	Background number	P-Value	Q-Value	Gene IDs
Biological Process	GO:0044699	single-organism process	452	7000	2.66E-02	2.85E-01	TRINITY_DN19018_c0_g1,TRINITY_DN3641_c3_g1,TRINITY_DN14546_c0_g1,TRINITY_DN12964_c0_g1,TRINITY_DN7835_c0_g1,TRINITY_DN10933_c0_g1,TRINITY_DN518_c0_g1,TRINITY_DN3089_c2_g2,TRINITY_DN799_c2_g1,TRINITY_DN25323_c0_g1,TRINITY_DN12791_c2_g1,TRINITY_DN17959_c0_g1,TRINITY_DN12708_c0_g1,TRINITY_DN10478_c0_g1,TRINITY_DN2636_c0_g1,TRINITY_DN4703_c0_g1,TRINITY_DN20736_c0_g1,TRINITY_DN77514_c0_g1,TRINITY_DN27…
Biological Process	GO:1901564	organonitrogen compound metabolic process	258	3685	3.34E-03	9.93E-02	TRINITY_DN17967_c0_g3,TRINITY_DN158_c0_g1,TRINITY_DN852_c0_g3,TRINITY_DN22051_c0_g1,TRINITY_DN6390_c0_g1,TRINITY_DN8817_c0_g1,TRINITY_DN5149_c1_g1,TRINITY_DN8521_c0_g1,TRINITY_DN861_c0_g1,TRINITY_DN36491_c0_g1,TRINITY_DN47821_c0_g1,TRINITY_DN9672_c1_g1,TRINITY_DN19269_c4_g1,TRINITY_DN6225_c0_g1,TRINITY_DN23646_c0_g1,TRINITY_DN22073_c0_g1,TRINITY_DN77500_c0_g1,TRINITY_DN8210_c0_g1,TRINITY_DN8542_c…
Biological Process	GO:0019538	protein metabolic process	223	3067	1.04E-03	4.71E-02	TRINITY_DN30086_c0_g1,TRINITY_DN24028_c0_g1,TRINITY_DN17493_c0_g1,TRINITY_DN55913_c0_g1,TRINITY_DN9067_c0_g1,TRINITY_DN4797_c1_g1,TRINITY_DN16636_c0_g1,TRINITY_DN14660_c8_g1,TRINITY_DN6099_c0_g1,TRINITY_DN28525_c0_g1,TRINITY_DN35562_c0_g1,TRINITY_DN1244_c3_g1,TRINITY_DN22526_c0_g1,TRINITY_DN28258_c0_g1,TRINITY_DN15196_c0_g1,TRINITY_DN25182_c0_g2,TRINITY_DN1309_c1_g2,TRINITY_DN40321_c0_g2,TRINITY_…
Biological Process	GO:0032501	multicellular organismal process	203	2543	8.26E-06	9.45E-04	TRINITY_DN4502_c0_g1,TRINITY_DN20958_c0_g1,TRINITY_DN4933_c9_g1,TRINITY_DN42297_c0_g1,TRINITY_DN23770_c0_g1,TRINITY_DN7353_c0_g1,TRINITY_DN13702_c0_g1,TRINITY_DN47495_c0_g1,TRINITY_DN19414_c0_g2,TRINITY_DN78701_c0_g1,TRINITY_DN1250_c0_g1,TRINITY_DN82705_c0_g1,TRINITY_DN7096_c0_g1,TRINITY_DN55535_c0_g1,TRINITY_DN77666_c0_g1,TRINITY_DN9383_c0_g1,TRINITY_DN24505_c0_g1,TRINITY_DN27743_c0_g1,TRINITY_D…
Biological Process	GO:0044267	cellular protein metabolic process	186	2562	3.35E-03	9.93E-02	TRINITY_DN11539_c0_g1,TRINITY_DN21803_c0_g1,TRINITY_DN9760_c0_g1,TRINITY_DN14648_c0_g3,TRINITY_DN29338_c0_g1,TRINITY_DN34117_c0_g1,TRINITY_DN3492_c0_g2,TRINITY_DN11963_c0_g2,TRINITY_DN17793_c0_g1,TRINITY_DN31447_c0_g1,TRINITY_DN6411_c0_g1,TRINITY_DN48002_c0_g1,TRINITY_DN8655_c0_g1,TRINITY_DN9903_c0_g1,TRINITY_DN10478_c0_g1,TRINITY_DN14016_c0_g1,TRINITY_DN3641_c3_g1,TRINITY_DN34080_c0_g1,TRINITY_D…
Biological Process	GO:0044271	cellular nitrogen compound biosynthetic process	184	2590	8.76E-03	1.66E-01	TRINITY_DN29926_c0_g1,TRINITY_DN33339_c0_g1,TRINITY_DN6994_c0_g1,TRINITY_DN10723_c1_g1,TRINITY_DN14933_c0_g1,TRINITY_DN8885_c0_g1,TRINITY_DN13666_c0_g1,TRINITY_DN3272_c0_g1,TRINITY_DN9235_c0_g1,TRINITY_DN423_c0_g1,TRINITY_DN30868_c0_g1,TRINITY_DN24187_c0_g1,TRINITY_DN10523_c0_g1,TRINITY_DN50_c0_g1,TRINITY_DN18277_c0_g1,TRINITY_DN5221_c0_g1,TRINITY_DN18876_c0_g1,TRINITY_DN3239_c0_g1,TRINITY_DN3568…
Biological Process	GO:0044707	single-multicellular organism process	181	2301	7.14E-05	5.82E-03	TRINITY_DN7096_c0_g1,TRINITY_DN82705_c0_g1,TRINITY_DN55535_c0_g1,TRINITY_DN4502_c0_g1,TRINITY_DN4933_c9_g1,TRINITY_DN42297_c0_g1,TRINITY_DN13702_c0_g1,TRINITY_DN7353_c0_g1,TRINITY_DN23770_c0_g1,TRINITY_DN47495_c0_g1,TRINITY_DN19414_c0_g2,TRINITY_DN8025_c0_g1,TRINITY_DN17576_c0_g1,TRINITY_DN9845_c1_g2,TRINITY_DN7637_c0_g1,TRINITY_DN4351_c0_g1,TRINITY_DN6034_c0_g1,TRINITY_DN77666_c0_g1,TRINITY_DN93…
Biological Process	GO:0032502	developmental process	180	2357	3.67E-04	2.27E-02	TRINITY_DN11960_c0_g1,TRINITY_DN77666_c0_g1,TRINITY_DN9383_c0_g1,TRINITY_DN24505_c0_g1,TRINITY_DN27743_c0_g1,TRINITY_DN7159_c5_g1,TRINITY_DN10293_c0_g1,TRINITY_DN17576_c0_g1,TRINITY_DN8025_c0_g1,TRINITY_DN9845_c1_g2,TRINITY_DN7637_c0_g1,TRINITY_DN20179_c0_g1,TRINITY_DN6034_c0_g1,TRINITY_DN4502_c0_g1,TRINITY_DN10547_c0_g1,TRINITY_DN4933_c9_g1,TRINITY_DN42297_c0_g1,TRINITY_DN13702_c0_g1,TRINITY_DN7…
Biological Process	GO:0044767	single-organism developmental process	177	2327	5.09E-04	2.94E-02	TRINITY_DN5336_c0_g2,TRINITY_DN64829_c0_g1,TRINITY_DN7996_c0_g2,TRINITY_DN10929_c1_g2,TRINITY_DN21582_c0_g1,TRINITY_DN40321_c0_g2,TRINITY_DN15196_c0_g1,TRINITY_DN50197_c0_g1,TRINITY_DN2914_c0_g1,TRINITY_DN23978_c0_g1,TRINITY_DN1346_c0_g1,TRINITY_DN6099_c0_g1,TRINITY_DN16636_c0_g1,TRINITY_DN20187_c0_g1,TRINITY_DN23974_c0_g1,TRINITY_DN2857_c0_g2,TRINITY_DN1299_c0_g1,TRINITY_DN17270_c0_g1,TRINITY_DN…
Biological Process	GO:0044700	single organism signaling	172	2456	1.91E-02	2.44E-01	TRINITY_DN3046_c0_g1,TRINITY_DN1817_c0_g1,TRINITY_DN19084_c0_g1,TRINITY_DN9475_c3_g1,TRINITY_DN15945_c0_g1,TRINITY_DN70509_c0_g1,TRINITY_DN6924_c0_g1,TRINITY_DN1299_c0_g1,TRINITY_DN2857_c0_g2,TRINITY_DN8836_c0_g1,TRINITY_DN25766_c0_g1,TRINITY_DN50694_c0_g1,TRINITY_DN9475_c1_g1,TRINITY_DN2686_c1_g1,TRINITY_DN17683_c0_g1,TRINITY_DN31047_c0_g1,TRINITY_DN6213_c0_g1,TRINITY_DN43620_c0_g1,TRINITY_DN337…
Biological Process	GO:0023052	signaling	172	2466	2.20E-02	2.56E-01	TRINITY_DN11554_c0_g1,TRINITY_DN18739_c0_g2,TRINITY_DN19804_c0_g1,TRINITY_DN1457_c1_g1,TRINITY_DN2180_c0_g1,TRINITY_DN7947_c7_g1,TRINITY_DN4340_c8_g1,TRINITY_DN15328_c0_g1,TRINITY_DN26128_c0_g1,TRINITY_DN42089_c0_g1,TRINITY_DN18764_c0_g1,TRINITY_DN28722_c0_g1,TRINITY_DN18186_c0_g1,TRINITY_DN47980_c0_g1,TRINITY_DN40018_c0_g1,TRINITY_DN24692_c1_g1,TRINITY_DN12791_c2_g1,TRINITY_DN1591_c0_g4,TRINITY_…
Biological Process	GO:0007154	cell communication	169	2482	4.93E-02	3.21E-01	TRINITY_DN17355_c0_g1,TRINITY_DN6362_c0_g1,TRINITY_DN16763_c2_g1,TRINITY_DN2033_c0_g1,TRINITY_DN22275_c0_g1,TRINITY_DN35_c0_g1,TRINITY_DN13812_c0_g1,TRINITY_DN4570_c0_g1,TRINITY_DN6716_c0_g1,TRINITY_DN2940_c0_g1,TRINITY_DN7818_c0_g2,TRINITY_DN21282_c0_g1,TRINITY_DN21679_c0_g1,TRINITY_DN5637_c0_g1,TRINITY_DN71538_c0_g1,TRINITY_DN2417_c0_g1,TRINITY_DN30483_c0_g1,TRINITY_DN13941_c0_g1,TRINITY_DN1968…
Biological Process	GO:0048856	anatomical structure development	166	2189	9.15E-04	4.32E-02	TRINITY_DN6213_c0_g1,TRINITY_DN62700_c0_g1,TRINITY_DN2686_c1_g1,TRINITY_DN1866_c0_g1,TRINITY_DN753_c3_g1,TRINITY_DN7864_c0_g1,TRINITY_DN12086_c0_g2,TRINITY_DN23709_c0_g1,TRINITY_DN3030_c1_g2,TRINITY_DN47691_c0_g1,TRINITY_DN6666_c0_g1,TRINITY_DN77736_c0_g1,TRINITY_DN33720_c0_g1,TRINITY_DN57109_c0_g1,TRINITY_DN15945_c0_g1,TRINITY_DN19084_c0_g1,TRINITY_DN2857_c0_g2,TRINITY_DN23974_c0_g1,TRINITY_DN25…
Biological Process	GO:0007275	multicellular organism development	150	1971	1.47E-03	6.07E-02	TRINITY_DN7637_c0_g1,TRINITY_DN9845_c1_g2,TRINITY_DN17576_c0_g1,TRINITY_DN8025_c0_g1,TRINITY_DN6034_c0_g1,TRINITY_DN24505_c0_g1,TRINITY_DN9383_c0_g1,TRINITY_DN77666_c0_g1,TRINITY_DN10293_c0_g1,TRINITY_DN27743_c0_g1,TRINITY_DN7096_c0_g1,TRINITY_DN55535_c0_g1,TRINITY_DN4933_c9_g1,TRINITY_DN42297_c0_g1,TRINITY_DN4502_c0_g1,TRINITY_DN19414_c0_g2,TRINITY_DN47495_c0_g1,TRINITY_DN7353_c0_g1,TRINITY_DN23…
Biological Process	GO:0048731	system development	128	1649	1.68E-03	6.58E-02	TRINITY_DN24692_c1_g1,TRINITY_DN9903_c0_g1,TRINITY_DN3089_c2_g2,TRINITY_DN518_c0_g1,TRINITY_DN19659_c0_g1,TRINITY_DN10933_c0_g1,TRINITY_DN3641_c3_g1,TRINITY_DN63709_c0_g1,TRINITY_DN2411_c0_g1,TRINITY_DN29338_c0_g1,TRINITY_DN514_c0_g1,TRINITY_DN31447_c0_g1,TRINITY_DN9069_c1_g3,TRINITY_DN4703_c0_g1,TRINITY_DN65_c0_g1,TRINITY_DN26044_c0_g1,TRINITY_DN56098_c0_g1,TRINITY_DN1457_c1_g1,TRINITY_DN79056_c…
Biological Process	GO:1901566	organonitrogen compound biosynthetic process	112	1130	9.49E-08	1.42E-05	TRINITY_DN17493_c0_g1,TRINITY_DN19687_c0_g1,TRINITY_DN9067_c0_g1,TRINITY_DN73027_c0_g1,TRINITY_DN4797_c1_g1,TRINITY_DN28525_c0_g1,TRINITY_DN35562_c0_g1,TRINITY_DN27583_c0_g1,TRINITY_DN1229_c0_g1,TRINITY_DN28258_c0_g1,TRINITY_DN25182_c0_g2,TRINITY_DN79609_c0_g1,TRINITY_DN1309_c1_g2,TRINITY_DN40321_c0_g2,TRINITY_DN9917_c0_g1,TRINITY_DN55010_c0_g1,TRINITY_DN85_c0_g1,TRINITY_DN37570_c0_g1,TRINITY_DN5…
Biological Process	GO:0048869	cellular developmental process	108	1426	8.23E-03	1.58E-01	TRINITY_DN2914_c0_g1,TRINITY_DN14469_c0_g1,TRINITY_DN14735_c0_g1,TRINITY_DN6099_c0_g1,TRINITY_DN4528_c0_g1,TRINITY_DN1346_c0_g1,TRINITY_DN20187_c0_g1,TRINITY_DN6898_c0_g1,TRINITY_DN16636_c0_g1,TRINITY_DN21582_c0_g1,TRINITY_DN4971_c0_g2,TRINITY_DN12871_c0_g1,TRINITY_DN2710_c2_g1,TRINITY_DN40321_c0_g2,TRINITY_DN50197_c0_g1,TRINITY_DN15196_c0_g1,TRINITY_DN7818_c0_g2,TRINITY_DN127_c7_g1,TRINITY_DN563…
Biological Process	GO:0030154	cell differentiation	101	1327	9.20E-03	1.71E-01	TRINITY_DN30868_c0_g1,TRINITY_DN10523_c0_g1,TRINITY_DN24187_c0_g1,TRINITY_DN16556_c0_g1,TRINITY_DN16627_c0_g1,TRINITY_DN47980_c0_g1,TRINITY_DN1480_c0_g1,TRINITY_DN14948_c0_g1,TRINITY_DN62939_c0_g1,TRINITY_DN1101_c0_g1,TRINITY_DN26128_c0_g1,TRINITY_DN41533_c0_g1,TRINITY_DN18764_c0_g1,TRINITY_DN2139_c0_g1,TRINITY_DN79056_c0_g1,TRINITY_DN2301_c6_g1,TRINITY_DN25005_c1_g1,TRINITY_DN16396_c0_g1,TRINITY…
Biological Process	GO:0044085	cellular component biogenesis	98	1158	3.96E-04	2.40E-02	TRINITY_DN79056_c0_g1,TRINITY_DN396_c0_g1,TRINITY_DN2301_c6_g1,TRINITY_DN2180_c0_g1,TRINITY_DN57363_c0_g1,TRINITY_DN19296_c0_g1,TRINITY_DN29172_c0_g1,TRINITY_DN13666_c0_g1,TRINITY_DN56098_c0_g1,TRINITY_DN8885_c0_g1,TRINITY_DN50_c0_g1,TRINITY_DN16627_c0_g1,TRINITY_DN65346_c0_g1,TRINITY_DN24187_c0_g1,TRINITY_DN4509_c0_g2,TRINITY_DN10523_c0_g1,TRINITY_DN15599_c0_g1,TRINITY_DN19795_c0_g1,TRINITY_DN36…
Biological Process	GO:0048513	animal organ development	96	1110	2.14E-04	1.48E-02	TRINITY_DN19659_c0_g1,TRINITY_DN2015_c0_g1,TRINITY_DN518_c0_g1,TRINITY_DN26510_c0_g1,TRINITY_DN10933_c0_g1,TRINITY_DN450_c1_g1,TRINITY_DN1590_c0_g1,TRINITY_DN3641_c3_g1,TRINITY_DN18785_c0_g1,TRINITY_DN24692_c1_g1,TRINITY_DN23564_c0_g1,TRINITY_DN194_c5_g1,TRINITY_DN9903_c0_g1,TRINITY_DN6986_c0_g1,TRINITY_DN3089_c2_g2,TRINITY_DN71126_c0_g1,TRINITY_DN33142_c0_g1,TRINITY_DN31447_c0_g1,TRINITY_DN15810…
Biological Process	GO:0043603	cellular amide metabolic process	95	681	8.86E-15	2.80E-12	TRINITY_DN5104_c0_g1,TRINITY_DN19414_c0_g2,TRINITY_DN31895_c0_g1,TRINITY_DN13326_c1_g1,TRINITY_DN29216_c0_g1,TRINITY_DN13702_c0_g1,TRINITY_DN55535_c0_g1,TRINITY_DN35594_c0_g1,TRINITY_DN19336_c0_g1,TRINITY_DN2686_c1_g1,TRINITY_DN6244_c0_g1,TRINITY_DN24505_c0_g1,TRINITY_DN13310_c0_g1,TRINITY_DN10293_c0_g1,TRINITY_DN5520_c0_g1,TRINITY_DN30240_c0_g1,TRINITY_DN30333_c0_g1,TRINITY_DN35276_c0_g1,TRINITY…
Biological Process	GO:0006518	peptide metabolic process	88	585	1.02E-15	4.22E-13	TRINITY_DN19687_c0_g1,TRINITY_DN17493_c0_g1,TRINITY_DN4797_c1_g1,TRINITY_DN9067_c0_g1,TRINITY_DN28525_c0_g1,TRINITY_DN35562_c0_g1,TRINITY_DN27583_c0_g1,TRINITY_DN28258_c0_g1,TRINITY_DN40321_c0_g2,TRINITY_DN1309_c1_g2,TRINITY_DN25182_c0_g2,TRINITY_DN55010_c0_g1,TRINITY_DN12085_c0_g3,TRINITY_DN85_c0_g1,TRINITY_DN37570_c0_g1,TRINITY_DN21794_c0_g1,TRINITY_DN18758_c0_g1,TRINITY_DN4182_c0_g1,TRINITY_DN…
Biological Process	GO:0065008	regulation of biological quality	87	1174	2.78E-02	2.96E-01	TRINITY_DN396_c0_g1,TRINITY_DN4340_c8_g1,TRINITY_DN19735_c0_g1,TRINITY_DN2301_c6_g1,TRINITY_DN2180_c0_g1,TRINITY_DN23582_c0_g1,TRINITY_DN19804_c0_g1,TRINITY_DN9874_c0_g1,TRINITY_DN18739_c0_g2,TRINITY_DN13666_c0_g1,TRINITY_DN11554_c0_g1,TRINITY_DN13724_c0_g1,TRINITY_DN11586_c0_g1,TRINITY_DN4757_c5_g1,TRINITY_DN40018_c0_g1,TRINITY_DN62939_c0_g1,TRINITY_DN47980_c0_g1,TRINITY_DN50_c0_g1,TRINITY_DN112…
Biological Process	GO:0043604	amide biosynthetic process	85	574	8.36E-15	2.80E-12	TRINITY_DN8655_c0_g1,TRINITY_DN17793_c0_g1,TRINITY_DN31447_c0_g1,TRINITY_DN6225_c0_g1,TRINITY_DN6390_c0_g1,TRINITY_DN852_c0_g3,TRINITY_DN8817_c0_g1,TRINITY_DN861_c0_g1,TRINITY_DN32478_c2_g1,TRINITY_DN36491_c0_g1,TRINITY_DN14648_c0_g3,TRINITY_DN9760_c0_g1,TRINITY_DN6951_c0_g1,TRINITY_DN21803_c0_g1,TRINITY_DN11539_c0_g1,TRINITY_DN26510_c0_g1,TRINITY_DN10933_c0_g1,TRINITY_DN7780_c0_g1,TRINITY_DN7073…
Biological Process	GO:0042221	response to chemical	85	1177	4.98E-02	3.21E-01	TRINITY_DN6180_c0_g1,TRINITY_DN18764_c0_g1,TRINITY_DN5221_c0_g1,TRINITY_DN2122_c0_g1,TRINITY_DN36968_c0_g1,TRINITY_DN423_c0_g1,TRINITY_DN40018_c0_g1,TRINITY_DN47980_c0_g1,TRINITY_DN30868_c0_g1,TRINITY_DN70036_c0_g1,TRINITY_DN13666_c0_g1,TRINITY_DN18739_c0_g2,TRINITY_DN13922_c0_g1,TRINITY_DN31102_c0_g1,TRINITY_DN7947_c7_g1,TRINITY_DN396_c0_g1,TRINITY_DN2180_c0_g1,TRINITY_DN1457_c1_g1,TRINITY_DN967…
Biological Process	GO:0006412	translation	81	516	1.34E-15	5.15E-13	TRINITY_DN55010_c0_g1,TRINITY_DN37570_c0_g1,TRINITY_DN85_c0_g1,TRINITY_DN21794_c0_g1,TRINITY_DN18758_c0_g1,TRINITY_DN33_c0_g1,TRINITY_DN4182_c0_g1,TRINITY_DN9067_c0_g1,TRINITY_DN4797_c1_g1,TRINITY_DN17493_c0_g1,TRINITY_DN19687_c0_g1,TRINITY_DN28525_c0_g1,TRINITY_DN27583_c0_g1,TRINITY_DN35562_c0_g1,TRINITY_DN25182_c0_g2,TRINITY_DN1309_c1_g2,TRINITY_DN40321_c0_g2,TRINITY_DN28258_c0_g1,TRINITY_DN603…
Biological Process	GO:0043043	peptide biosynthetic process	81	526	4.08E-15	1.46E-12	TRINITY_DN13702_c0_g1,TRINITY_DN29216_c0_g1,TRINITY_DN19414_c0_g2,TRINITY_DN13326_c1_g1,TRINITY_DN5104_c0_g1,TRINITY_DN2686_c1_g1,TRINITY_DN19336_c0_g1,TRINITY_DN35594_c0_g1,TRINITY_DN55535_c0_g1,TRINITY_DN24505_c0_g1,TRINITY_DN6244_c0_g1,TRINITY_DN35276_c0_g1,TRINITY_DN30333_c0_g1,TRINITY_DN30240_c0_g1,TRINITY_DN10293_c0_g1,TRINITY_DN5520_c0_g1,TRINITY_DN6734_c3_g1,TRINITY_DN62798_c0_g1,TRINITY_…
Biological Process	GO:0022607	cellular component assembly	77	1021	2.63E-02	2.82E-01	TRINITY_DN62700_c0_g1,TRINITY_DN19336_c0_g1,TRINITY_DN2686_c1_g1,TRINITY_DN3030_c1_g2,TRINITY_DN77736_c0_g1,TRINITY_DN5104_c0_g1,TRINITY_DN16081_c0_g1,TRINITY_DN19414_c0_g2,TRINITY_DN23770_c0_g1,TRINITY_DN47495_c0_g1,TRINITY_DN12118_c0_g1,TRINITY_DN6734_c3_g1,TRINITY_DN6034_c0_g1,TRINITY_DN15945_c0_g1,TRINITY_DN16498_c0_g1,TRINITY_DN17888_c0_g1,TRINITY_DN50694_c0_g1,TRINITY_DN20599_c0_g1,TRINITY_…
Biological Process	GO:1902578	single-organism localization	76	1022	3.58E-02	3.21E-01	TRINITY_DN13702_c0_g1,TRINITY_DN23770_c0_g1,TRINITY_DN23106_c0_g1,TRINITY_DN62700_c0_g1,TRINITY_DN1299_c0_g1,TRINITY_DN7159_c5_g1,TRINITY_DN11479_c0_g1,TRINITY_DN15003_c0_g1,TRINITY_DN11960_c0_g1,TRINITY_DN3019_c0_g1,TRINITY_DN21339_c0_g1,TRINITY_DN39670_c0_g1,TRINITY_DN15945_c0_g1,TRINITY_DN4351_c0_g1,TRINITY_DN12421_c0_g1,TRINITY_DN15196_c0_g1,TRINITY_DN32359_c0_g1,TRINITY_DN50197_c0_g1,TRINITY…
Biological Process	GO:0044765	single-organism transport	73	953	2.20E-02	2.56E-01	TRINITY_DN19851_c0_g1,TRINITY_DN15599_c0_g1,TRINITY_DN62939_c0_g1,TRINITY_DN70036_c0_g1,TRINITY_DN65346_c0_g1,TRINITY_DN7898_c0_g1,TRINITY_DN18545_c0_g1,TRINITY_DN1312_c3_g1,TRINITY_DN36968_c0_g1,TRINITY_DN19735_c0_g1,TRINITY_DN4340_c8_g1,TRINITY_DN2301_c6_g1,TRINITY_DN2180_c0_g1,TRINITY_DN37945_c0_g1,TRINITY_DN19804_c0_g1,TRINITY_DN1457_c1_g1,TRINITY_DN13666_c0_g1,TRINITY_DN13724_c0_g1,TRINITY_D…
Biological Process	GO:0007399	nervous system development	67	884	3.34E-02	3.16E-01	TRINITY_DN2914_c0_g1,TRINITY_DN14469_c0_g1,TRINITY_DN1346_c0_g1,TRINITY_DN20187_c0_g1,TRINITY_DN1229_c0_g1,TRINITY_DN21582_c0_g1,TRINITY_DN50197_c0_g1,TRINITY_DN7996_c0_g2,TRINITY_DN127_c7_g1,TRINITY_DN21679_c0_g1,TRINITY_DN5336_c0_g2,TRINITY_DN6362_c0_g1,TRINITY_DN64829_c0_g1,TRINITY_DN62700_c0_g1,TRINITY_DN2686_c1_g1,TRINITY_DN1866_c0_g1,TRINITY_DN753_c3_g1,TRINITY_DN19414_c0_g2,TRINITY_DN23770…
Biological Process	GO:0010033	response to organic substance	65	839	2.40E-02	2.74E-01	TRINITY_DN12085_c0_g3,TRINITY_DN78718_c0_g1,TRINITY_DN10929_c1_g2,TRINITY_DN7818_c0_g2,TRINITY_DN5637_c0_g1,TRINITY_DN3643_c0_g1,TRINITY_DN22275_c0_g1,TRINITY_DN6362_c0_g1,TRINITY_DN20202_c0_g1,TRINITY_DN22499_c0_g1,TRINITY_DN19687_c0_g1,TRINITY_DN14735_c0_g1,TRINITY_DN1110_c0_g1,TRINITY_DN35562_c0_g1,TRINITY_DN2417_c0_g1,TRINITY_DN28258_c0_g1,TRINITY_DN15196_c0_g1,TRINITY_DN32309_c0_g1,TRINITY_D…
Biological Process	GO:0051239	regulation of multicellular organismal process	64	807	1.61E-02	2.21E-01	TRINITY_DN12791_c2_g1,TRINITY_DN24692_c1_g1,TRINITY_DN24277_c0_g1,TRINITY_DN21795_c0_g1,TRINITY_DN799_c2_g1,TRINITY_DN9903_c0_g1,TRINITY_DN3089_c2_g2,TRINITY_DN6986_c0_g1,TRINITY_DN30176_c0_g1,TRINITY_DN26510_c0_g1,TRINITY_DN450_c1_g1,TRINITY_DN10631_c0_g1,TRINITY_DN19018_c0_g1,TRINITY_DN18785_c0_g1,TRINITY_DN21771_c0_g1,TRINITY_DN29338_c0_g1,TRINITY_DN1010_c0_g1,TRINITY_DN6951_c0_g1,TRINITY_DN51…
Biological Process	GO:0048468	cell development	61	757	1.36E-02	2.07E-01	TRINITY_DN30868_c0_g1,TRINITY_DN64829_c0_g1,TRINITY_DN16627_c0_g1,TRINITY_DN47980_c0_g1,TRINITY_DN14948_c0_g1,TRINITY_DN6362_c0_g1,TRINITY_DN21679_c0_g1,TRINITY_DN127_c7_g1,TRINITY_DN41533_c0_g1,TRINITY_DN7818_c0_g2,TRINITY_DN18764_c0_g1,TRINITY_DN79056_c0_g1,TRINITY_DN2710_c2_g1,TRINITY_DN4971_c0_g2,TRINITY_DN2301_c6_g1,TRINITY_DN16396_c0_g1,TRINITY_DN21582_c0_g1,TRINITY_DN4340_c8_g1,TRINITY_DN1…
Biological Process	GO:0070887	cellular response to chemical stimulus	61	803	3.95E-02	3.21E-01	TRINITY_DN215_c0_g1,TRINITY_DN10478_c0_g1,TRINITY_DN12791_c2_g1,TRINITY_DN21795_c0_g1,TRINITY_DN9903_c0_g1,TRINITY_DN62700_c0_g1,TRINITY_DN2686_c1_g1,TRINITY_DN518_c0_g1,TRINITY_DN24558_c0_g1,TRINITY_DN42297_c0_g1,TRINITY_DN20136_c0_g1,TRINITY_DN5104_c0_g1,TRINITY_DN3746_c1_g1,TRINITY_DN3360_c0_g1,TRINITY_DN1590_c0_g1,TRINITY_DN35324_c0_g1,TRINITY_DN23770_c0_g1,TRINITY_DN3641_c3_g1,TRINITY_DN3230…
Biological Process	GO:0043933	macromolecular complex subunit organization	57	716	2.08E-02	2.46E-01	TRINITY_DN23770_c0_g1,TRINITY_DN10631_c0_g1,TRINITY_DN20446_c0_g1,TRINITY_DN5104_c0_g1,TRINITY_DN19414_c0_g2,TRINITY_DN450_c1_g1,TRINITY_DN16_c1_g1,TRINITY_DN26510_c0_g1,TRINITY_DN33142_c0_g1,TRINITY_DN19336_c0_g1,TRINITY_DN22073_c0_g1,TRINITY_DN2686_c1_g1,TRINITY_DN194_c5_g1,TRINITY_DN62700_c0_g1,TRINITY_DN21795_c0_g1,TRINITY_DN10478_c0_g1,TRINITY_DN50694_c0_g1,TRINITY_DN17793_c0_g1,TRINITY_DN15…
Biological Process	GO:0006928	movement of cell or subcellular component	54	616	3.97E-03	9.96E-02	TRINITY_DN2636_c0_g1,TRINITY_DN1299_c0_g1,TRINITY_DN2068_c3_g1,TRINITY_DN20599_c0_g1,TRINITY_DN2857_c0_g2,TRINITY_DN17888_c0_g1,TRINITY_DN6924_c0_g1,TRINITY_DN48994_c0_g1,TRINITY_DN15945_c0_g1,TRINITY_DN6951_c0_g1,TRINITY_DN3268_c0_g1,TRINITY_DN2411_c0_g1,TRINITY_DN21771_c0_g1,TRINITY_DN17576_c0_g1,TRINITY_DN4351_c0_g1,TRINITY_DN10631_c0_g1,TRINITY_DN7353_c0_g1,TRINITY_DN29495_c0_g1,TRINITY_DN237…
Biological Process	GO:0071310	cellular response to organic substance	53	655	1.92E-02	2.44E-01	TRINITY_DN70036_c0_g1,TRINITY_DN22275_c0_g1,TRINITY_DN47980_c0_g1,TRINITY_DN5637_c0_g1,TRINITY_DN3643_c0_g1,TRINITY_DN36968_c0_g1,TRINITY_DN78718_c0_g1,TRINITY_DN6180_c0_g1,TRINITY_DN18764_c0_g1,TRINITY_DN7818_c0_g2,TRINITY_DN2122_c0_g1,TRINITY_DN1457_c1_g1,TRINITY_DN15196_c0_g1,TRINITY_DN7947_c7_g1,TRINITY_DN396_c0_g1,TRINITY_DN2180_c0_g1,TRINITY_DN35562_c0_g1,TRINITY_DN2417_c0_g1,TRINITY_DN1110…
Biological Process	GO:0065003	macromolecular complex assembly	52	645	2.15E-02	2.52E-01	TRINITY_DN65346_c0_g1,TRINITY_DN24187_c0_g1,TRINITY_DN4509_c0_g2,TRINITY_DN50_c0_g1,TRINITY_DN13066_c0_g1,TRINITY_DN35_c0_g1,TRINITY_DN15599_c0_g1,TRINITY_DN36968_c0_g1,TRINITY_DN25764_c0_g1,TRINITY_DN25_c0_g1,TRINITY_DN71538_c0_g1,TRINITY_DN5637_c0_g1,TRINITY_DN15196_c0_g1,TRINITY_DN25182_c0_g2,TRINITY_DN35562_c0_g1,TRINITY_DN2180_c0_g1,TRINITY_DN2301_c6_g1,TRINITY_DN396_c0_g1,TRINITY_DN12701_c0…
Biological Process	GO:0008219	cell death	51	649	3.40E-02	3.21E-01	TRINITY_DN9917_c0_g1,TRINITY_DN14200_c0_g1,TRINITY_DN6716_c0_g1,TRINITY_DN5992_c1_g5,TRINITY_DN37254_c0_g1,TRINITY_DN25764_c0_g1,TRINITY_DN10382_c0_g1,TRINITY_DN5637_c0_g1,TRINITY_DN22416_c0_g1,TRINITY_DN5506_c0_g1,TRINITY_DN47980_c0_g1,TRINITY_DN2033_c0_g1,TRINITY_DN30868_c0_g1,TRINITY_DN24187_c0_g1,TRINITY_DN11260_c0_g1,TRINITY_DN19687_c0_g1,TRINITY_DN13666_c0_g1,TRINITY_DN10591_c0_g1,TRINITY_D…
Biological Process	GO:0051704	multi-organism process	50	552	2.87E-03	9.58E-02	TRINITY_DN19795_c0_g1,TRINITY_DN5637_c0_g1,TRINITY_DN16645_c0_g1,TRINITY_DN14984_c0_g1,TRINITY_DN10929_c1_g2,TRINITY_DN41533_c0_g1,TRINITY_DN16627_c0_g1,TRINITY_DN30868_c0_g1,TRINITY_DN10523_c0_g1,TRINITY_DN423_c0_g1,TRINITY_DN19296_c0_g1,TRINITY_DN28525_c0_g1,TRINITY_DN16636_c0_g1,TRINITY_DN18739_c0_g2,TRINITY_DN13666_c0_g1,TRINITY_DN19687_c0_g1,TRINITY_DN3528_c0_g1,TRINITY_DN9419_c0_g1,TRINITY_…
Biological Process	GO:0006915	apoptotic process	47	597	3.96E-02	3.21E-01	TRINITY_DN17967_c0_g3,TRINITY_DN158_c0_g1,TRINITY_DN1010_c0_g1,TRINITY_DN9475_c3_g1,TRINITY_DN6951_c0_g1,TRINITY_DN1299_c0_g1,TRINITY_DN31447_c0_g1,TRINITY_DN6924_c0_g1,TRINITY_DN2472_c0_g1,TRINITY_DN40120_c0_g1,TRINITY_DN23564_c0_g1,TRINITY_DN2686_c1_g1,TRINITY_DN7096_c0_g1,TRINITY_DN10478_c0_g1,TRINITY_DN24277_c0_g1,TRINITY_DN9475_c1_g1,TRINITY_DN450_c1_g1,TRINITY_DN5104_c0_g1,TRINITY_DN35324_c…
Biological Process	GO:0040011	locomotion	45	504	5.90E-03	1.34E-01	TRINITY_DN2411_c0_g1,TRINITY_DN17576_c0_g1,TRINITY_DN4351_c0_g1,TRINITY_DN6951_c0_g1,TRINITY_DN15945_c0_g1,TRINITY_DN3268_c0_g1,TRINITY_DN6924_c0_g1,TRINITY_DN48994_c0_g1,TRINITY_DN17888_c0_g1,TRINITY_DN2068_c3_g1,TRINITY_DN1299_c0_g1,TRINITY_DN2857_c0_g2,TRINITY_DN7864_c0_g1,TRINITY_DN33180_c0_g1,TRINITY_DN2686_c1_g1,TRINITY_DN33142_c0_g1,TRINITY_DN71126_c0_g1,TRINITY_DN6213_c0_g1,TRINITY_DN9903…
Biological Process	GO:0030030	cell projection organization	44	515	1.35E-02	2.07E-01	TRINITY_DN64829_c0_g1,TRINITY_DN16627_c0_g1,TRINITY_DN14948_c0_g1,TRINITY_DN47980_c0_g1,TRINITY_DN35_c0_g1,TRINITY_DN21679_c0_g1,TRINITY_DN1312_c3_g1,TRINITY_DN127_c7_g1,TRINITY_DN5637_c0_g1,TRINITY_DN2940_c0_g1,TRINITY_DN10120_c0_g1,TRINITY_DN18764_c0_g1,TRINITY_DN79056_c0_g1,TRINITY_DN2301_c6_g1,TRINITY_DN4340_c8_g1,TRINITY_DN12701_c0_g1,TRINITY_DN21582_c0_g1,TRINITY_DN20187_c0_g1,TRINITY_DN210…
Biological Process	GO:0120036	plasma membrane bounded cell projection organization	43	484	7.63E-03	1.51E-01	TRINITY_DN21003_c0_g1,TRINITY_DN20187_c0_g1,TRINITY_DN1346_c0_g1,TRINITY_DN57363_c0_g1,TRINITY_DN56098_c0_g1,TRINITY_DN2914_c0_g1,TRINITY_DN79056_c0_g1,TRINITY_DN2301_c6_g1,TRINITY_DN21582_c0_g1,TRINITY_DN12701_c0_g1,TRINITY_DN4340_c8_g1,TRINITY_DN1312_c3_g1,TRINITY_DN21679_c0_g1,TRINITY_DN5637_c0_g1,TRINITY_DN127_c7_g1,TRINITY_DN10120_c0_g1,TRINITY_DN2940_c0_g1,TRINITY_DN18764_c0_g1,TRINITY_DN64…
Biological Process	GO:0048870	cell motility	40	404	1.53E-03	6.23E-02	TRINITY_DN2857_c0_g2,TRINITY_DN1299_c0_g1,TRINITY_DN48994_c0_g1,TRINITY_DN6924_c0_g1,TRINITY_DN17888_c0_g1,TRINITY_DN3268_c0_g1,TRINITY_DN6951_c0_g1,TRINITY_DN4351_c0_g1,TRINITY_DN2411_c0_g1,TRINITY_DN17576_c0_g1,TRINITY_DN23770_c0_g1,TRINITY_DN7353_c0_g1,TRINITY_DN10631_c0_g1,TRINITY_DN4933_c9_g1,TRINITY_DN3030_c1_g2,TRINITY_DN30176_c0_g1,TRINITY_DN33720_c0_g1,TRINITY_DN6213_c0_g1,TRINITY_DN9903…
Biological Process	GO:0051674	localization of cell	40	405	1.60E-03	6.33E-02	TRINITY_DN6924_c0_g1,TRINITY_DN48994_c0_g1,TRINITY_DN17888_c0_g1,TRINITY_DN1299_c0_g1,TRINITY_DN2857_c0_g2,TRINITY_DN2411_c0_g1,TRINITY_DN17576_c0_g1,TRINITY_DN4351_c0_g1,TRINITY_DN6951_c0_g1,TRINITY_DN3268_c0_g1,TRINITY_DN33720_c0_g1,TRINITY_DN4933_c9_g1,TRINITY_DN3030_c1_g2,TRINITY_DN30176_c0_g1,TRINITY_DN7353_c0_g1,TRINITY_DN23770_c0_g1,TRINITY_DN10631_c0_g1,TRINITY_DN7864_c0_g1,TRINITY_DN3318…
Biological Process	GO:0022613	ribonucleoprotein complex biogenesis	39	257	9.97E-08	1.45E-05	TRINITY_DN25182_c0_g2,TRINITY_DN1309_c1_g2,TRINITY_DN28258_c0_g1,TRINITY_DN27583_c0_g1,TRINITY_DN35562_c0_g1,TRINITY_DN28525_c0_g1,TRINITY_DN19296_c0_g1,TRINITY_DN17493_c0_g1,TRINITY_DN8885_c0_g1,TRINITY_DN19687_c0_g1,TRINITY_DN10523_c0_g1,TRINITY_DN21794_c0_g1,TRINITY_DN25_c0_g1,TRINITY_DN34080_c0_g1,TRINITY_DN7780_c0_g1,TRINITY_DN26510_c0_g1,TRINITY_DN10933_c0_g1,TRINITY_DN16_c1_g1,TRINITY_DN19…
Biological Process	GO:0022610	biological adhesion	39	420	5.29E-03	1.23E-01	TRINITY_DN18048_c0_g1,TRINITY_DN6213_c0_g1,TRINITY_DN194_c5_g1,TRINITY_DN3089_c2_g2,TRINITY_DN30176_c0_g1,TRINITY_DN6666_c0_g1,TRINITY_DN3360_c0_g1,TRINITY_DN23770_c0_g1,TRINITY_DN9249_c0_g1,TRINITY_DN38636_c0_g1,TRINITY_DN17576_c0_g1,TRINITY_DN6025_c1_g1,TRINITY_DN6951_c0_g1,TRINITY_DN15945_c0_g1,TRINITY_DN3540_c0_g1,TRINITY_DN33991_c0_g1,TRINITY_DN6898_c0_g1,TRINITY_DN14469_c0_g1,TRINITY_DN1366…
Biological Process	GO:0034622	cellular macromolecular complex assembly	39	448	1.46E-02	2.12E-01	TRINITY_DN2686_c1_g1,TRINITY_DN22073_c0_g1,TRINITY_DN19336_c0_g1,TRINITY_DN33142_c0_g1,TRINITY_DN62700_c0_g1,TRINITY_DN194_c5_g1,TRINITY_DN10478_c0_g1,TRINITY_DN23770_c0_g1,TRINITY_DN10631_c0_g1,TRINITY_DN450_c1_g1,TRINITY_DN16_c1_g1,TRINITY_DN19414_c0_g2,TRINITY_DN5104_c0_g1,TRINITY_DN26510_c0_g1,TRINITY_DN6951_c0_g1,TRINITY_DN9760_c0_g1,TRINITY_DN6034_c0_g1,TRINITY_DN21803_c0_g1,TRINITY_DN6734_…
Biological Process	GO:0009790	embryo development	39	486	4.48E-02	3.21E-01	TRINITY_DN7073_c0_g3,TRINITY_DN2015_c0_g1,TRINITY_DN30176_c0_g1,TRINITY_DN4933_c9_g1,TRINITY_DN1590_c0_g1,TRINITY_DN7353_c0_g1,TRINITY_DN23770_c0_g1,TRINITY_DN23709_c0_g1,TRINITY_DN18785_c0_g1,TRINITY_DN753_c3_g1,TRINITY_DN24692_c1_g1,TRINITY_DN7864_c0_g1,TRINITY_DN23564_c0_g1,TRINITY_DN6213_c0_g1,TRINITY_DN1866_c0_g1,TRINITY_DN2686_c1_g1,TRINITY_DN17793_c0_g1,TRINITY_DN31447_c0_g1,TRINITY_DN1029…
Biological Process	GO:0007155	cell adhesion	38	418	8.21E-03	1.58E-01	TRINITY_DN18048_c0_g1,TRINITY_DN6213_c0_g1,TRINITY_DN194_c5_g1,TRINITY_DN3089_c2_g2,TRINITY_DN30176_c0_g1,TRINITY_DN6666_c0_g1,TRINITY_DN3360_c0_g1,TRINITY_DN23770_c0_g1,TRINITY_DN9249_c0_g1,TRINITY_DN38636_c0_g1,TRINITY_DN17576_c0_g1,TRINITY_DN6025_c1_g1,TRINITY_DN6951_c0_g1,TRINITY_DN3540_c0_g1,TRINITY_DN33991_c0_g1,TRINITY_DN15945_c0_g1,TRINITY_DN6898_c0_g1,TRINITY_DN13666_c0_g1,TRINITY_DN1446…
Biological Process	GO:0048646	anatomical structure formation involved in morphogenesis	37	401	7.18E-03	1.44E-01	TRINITY_DN16396_c0_g1,TRINITY_DN50197_c0_g1,TRINITY_DN1457_c1_g1,TRINITY_DN14735_c0_g1,TRINITY_DN13666_c0_g1,TRINITY_DN4528_c0_g1,TRINITY_DN6362_c0_g1,TRINITY_DN11260_c0_g1,TRINITY_DN7996_c0_g2,TRINITY_DN7818_c0_g2,TRINITY_DN2139_c0_g1,TRINITY_DN26128_c0_g1,TRINITY_DN36968_c0_g1,TRINITY_DN3641_c3_g1,TRINITY_DN47495_c0_g1,TRINITY_DN7353_c0_g1,TRINITY_DN23770_c0_g1,TRINITY_DN23709_c0_g1,TRINITY_DN7…
Biological Process	GO:0016477	cell migration	36	373	3.92E-03	9.96E-02	TRINITY_DN4528_c0_g1,TRINITY_DN2914_c0_g1,TRINITY_DN13666_c0_g1,TRINITY_DN56098_c0_g1,TRINITY_DN14735_c0_g1,TRINITY_DN9419_c0_g1,TRINITY_DN16396_c0_g1,TRINITY_DN5637_c0_g1,TRINITY_DN3643_c0_g1,TRINITY_DN21282_c0_g1,TRINITY_DN18764_c0_g1,TRINITY_DN2122_c0_g1,TRINITY_DN7996_c0_g2,TRINITY_DN11260_c0_g1,TRINITY_DN35_c0_g1,TRINITY_DN33180_c0_g1,TRINITY_DN7864_c0_g1,TRINITY_DN9903_c0_g1,TRINITY_DN6213_…
Biological Process	GO:0003008	system process	35	396	1.62E-02	2.22E-01	TRINITY_DN1299_c0_g1,TRINITY_DN793_c2_g2,TRINITY_DN58786_c0_g1,TRINITY_DN4703_c0_g1,TRINITY_DN9069_c1_g3,TRINITY_DN12759_c0_g1,TRINITY_DN39670_c0_g1,TRINITY_DN15945_c0_g1,TRINITY_DN21771_c0_g1,TRINITY_DN8521_c0_g1,TRINITY_DN4351_c0_g1,TRINITY_DN10640_c0_g1,TRINITY_DN26510_c0_g1,TRINITY_DN20958_c0_g1,TRINITY_DN9903_c0_g1,TRINITY_DN43620_c0_g1,TRINITY_DN799_c2_g1,TRINITY_DN5976_c1_g1,TRINITY_DN1279…
Biological Process	GO:0042254	ribosome biogenesis	34	168	3.77E-10	7.78E-08	TRINITY_DN28258_c0_g1,TRINITY_DN1309_c1_g2,TRINITY_DN25182_c0_g2,TRINITY_DN27583_c0_g1,TRINITY_DN28525_c0_g1,TRINITY_DN19296_c0_g1,TRINITY_DN19687_c0_g1,TRINITY_DN10523_c0_g1,TRINITY_DN21794_c0_g1,TRINITY_DN25_c0_g1,TRINITY_DN10933_c0_g1,TRINITY_DN7780_c0_g1,TRINITY_DN34080_c0_g1,TRINITY_DN19414_c0_g2,TRINITY_DN16_c1_g1,TRINITY_DN19336_c0_g1,TRINITY_DN2686_c1_g1,TRINITY_DN22073_c0_g1,TRINITY_DN55…
Biological Process	GO:0022414	reproductive process	32	337	7.96E-03	1.56E-01	TRINITY_DN14984_c0_g1,TRINITY_DN41533_c0_g1,TRINITY_DN19795_c0_g1,TRINITY_DN16645_c0_g1,TRINITY_DN423_c0_g1,TRINITY_DN16627_c0_g1,TRINITY_DN30868_c0_g1,TRINITY_DN18739_c0_g2,TRINITY_DN16636_c0_g1,TRINITY_DN369_c4_g1,TRINITY_DN325_c6_g1,TRINITY_DN12871_c0_g1,TRINITY_DN4971_c0_g2,TRINITY_DN2710_c2_g1,TRINITY_DN3528_c0_g1,TRINITY_DN9419_c0_g1,TRINITY_DN4132_c0_g1,TRINITY_DN9845_c1_g2,TRINITY_DN29338…
Biological Process	GO:0000003	reproduction	32	342	9.78E-03	1.72E-01	TRINITY_DN5957_c0_g1,TRINITY_DN31447_c0_g1,TRINITY_DN15810_c1_g1,TRINITY_DN23093_c0_g1,TRINITY_DN4132_c0_g1,TRINITY_DN29338_c0_g1,TRINITY_DN9845_c1_g2,TRINITY_DN78701_c0_g1,TRINITY_DN16081_c0_g1,TRINITY_DN19414_c0_g2,TRINITY_DN518_c0_g1,TRINITY_DN2015_c0_g1,TRINITY_DN33720_c0_g1,TRINITY_DN40120_c0_g1,TRINITY_DN41586_c0_g1,TRINITY_DN12791_c2_g1,TRINITY_DN423_c0_g1,TRINITY_DN16627_c0_g1,TRINITY_DN3…
Biological Process	GO:0043009	chordate embryonic development	31	242	6.42E-05	5.31E-03	TRINITY_DN16396_c0_g1,TRINITY_DN18785_c0_g1,TRINITY_DN23770_c0_g1,TRINITY_DN23709_c0_g1,TRINITY_DN4933_c9_g1,TRINITY_DN2015_c0_g1,TRINITY_DN7073_c0_g3,TRINITY_DN6213_c0_g1,TRINITY_DN23564_c0_g1,TRINITY_DN4457_c0_g1,TRINITY_DN1866_c0_g1,TRINITY_DN2686_c1_g1,TRINITY_DN14735_c0_g1,TRINITY_DN4528_c0_g1,TRINITY_DN753_c3_g1,TRINITY_DN19296_c0_g1,TRINITY_DN7864_c0_g1,TRINITY_DN24692_c1_g1,TRINITY_DN9069…
Biological Process	GO:0009792	embryo development ending in birth or egg hatching	31	249	1.10E-04	8.31E-03	TRINITY_DN6034_c0_g1,TRINITY_DN5221_c0_g1,TRINITY_DN32478_c2_g1,TRINITY_DN852_c0_g3,TRINITY_DN19479_c0_g1,TRINITY_DN3643_c0_g1,TRINITY_DN8817_c0_g1,TRINITY_DN26128_c0_g1,TRINITY_DN10293_c0_g1,TRINITY_DN9069_c1_g3,TRINITY_DN1299_c0_g1,TRINITY_DN65_c0_g1,TRINITY_DN17793_c0_g1,TRINITY_DN4457_c0_g1,TRINITY_DN6213_c0_g1,TRINITY_DN23564_c0_g1,TRINITY_DN14735_c0_g1,TRINITY_DN1866_c0_g1,TRINITY_DN2686_c1…
Biological Process	GO:0060322	head development	31	262	2.76E-04	1.79E-02	TRINITY_DN20187_c0_g1,TRINITY_DN24692_c1_g1,TRINITY_DN753_c3_g1,TRINITY_DN2686_c1_g1,TRINITY_DN1866_c0_g1,TRINITY_DN3089_c2_g2,TRINITY_DN71126_c0_g1,TRINITY_DN10933_c0_g1,TRINITY_DN33720_c0_g1,TRINITY_DN6666_c0_g1,TRINITY_DN19659_c0_g1,TRINITY_DN4933_c9_g1,TRINITY_DN3641_c3_g1,TRINITY_DN25005_c1_g1,TRINITY_DN18785_c0_g1,TRINITY_DN23709_c0_g1,TRINITY_DN208_c0_g1,TRINITY_DN19414_c0_g2,TRINITY_DN215…
Biological Process	GO:0072359	circulatory system development	31	327	9.11E-03	1.70E-01	TRINITY_DN28722_c0_g1,TRINITY_DN11260_c0_g1,TRINITY_DN12690_c1_g1,TRINITY_DN64829_c0_g1,TRINITY_DN9069_c1_g3,TRINITY_DN2857_c0_g2,TRINITY_DN6362_c0_g1,TRINITY_DN4703_c0_g1,TRINITY_DN5957_c0_g1,TRINITY_DN1299_c0_g1,TRINITY_DN36968_c0_g1,TRINITY_DN2139_c0_g1,TRINITY_DN18764_c0_g1,TRINITY_DN7996_c0_g2,TRINITY_DN10929_c1_g2,TRINITY_DN7818_c0_g2,TRINITY_DN42297_c0_g1,TRINITY_DN30176_c0_g1,TRINITY_DN26…
Biological Process	GO:0007417	central nervous system development	30	300	4.88E-03	1.14E-01	TRINITY_DN30868_c0_g1,TRINITY_DN16556_c0_g1,TRINITY_DN2068_c3_g1,TRINITY_DN47980_c0_g1,TRINITY_DN1299_c0_g1,TRINITY_DN2857_c0_g2,TRINITY_DN5336_c0_g2,TRINITY_DN26128_c0_g1,TRINITY_DN2411_c0_g1,TRINITY_DN852_c0_g3,TRINITY_DN8025_c0_g1,TRINITY_DN514_c0_g1,TRINITY_DN5221_c0_g1,TRINITY_DN10933_c0_g1,TRINITY_DN6666_c0_g1,TRINITY_DN4933_c9_g1,TRINITY_DN19659_c0_g1,TRINITY_DN25005_c1_g1,TRINITY_DN3641_c…
Biological Process	GO:0007186	G-protein coupled receptor signaling pathway	30	336	2.18E-02	2.55E-01	TRINITY_DN9845_c1_g2,TRINITY_DN4351_c0_g1,TRINITY_DN71538_c0_g1,TRINITY_DN1817_c0_g1,TRINITY_DN32309_c0_g1,TRINITY_DN2122_c0_g1,TRINITY_DN9052_c0_g1,TRINITY_DN39670_c0_g1,TRINITY_DN21339_c0_g1,TRINITY_DN15810_c1_g1,TRINITY_DN58786_c0_g1,TRINITY_DN41391_c0_g1,TRINITY_DN40018_c0_g1,TRINITY_DN9069_c1_g3,TRINITY_DN64673_c0_g1,TRINITY_DN50694_c0_g1,TRINITY_DN40733_c0_g1,TRINITY_DN80016_c0_g1,TRINITY_D…
Biological Process	GO:0007420	brain development	29	242	3.48E-04	2.20E-02	TRINITY_DN2686_c1_g1,TRINITY_DN1866_c0_g1,TRINITY_DN71126_c0_g1,TRINITY_DN3089_c2_g2,TRINITY_DN20187_c0_g1,TRINITY_DN24692_c1_g1,TRINITY_DN753_c3_g1,TRINITY_DN25005_c1_g1,TRINITY_DN3641_c3_g1,TRINITY_DN23709_c0_g1,TRINITY_DN19414_c0_g2,TRINITY_DN21582_c0_g1,TRINITY_DN208_c0_g1,TRINITY_DN10933_c0_g1,TRINITY_DN6666_c0_g1,TRINITY_DN19659_c0_g1,TRINITY_DN4933_c9_g1,TRINITY_DN514_c0_g1,TRINITY_DN5221_…
Biological Process	GO:0044702	single organism reproductive process	29	311	1.41E-02	2.07E-01	TRINITY_DN9419_c0_g1,TRINITY_DN3528_c0_g1,TRINITY_DN2710_c2_g1,TRINITY_DN2015_c0_g1,TRINITY_DN33720_c0_g1,TRINITY_DN78701_c0_g1,TRINITY_DN19414_c0_g2,TRINITY_DN16081_c0_g1,TRINITY_DN369_c4_g1,TRINITY_DN4971_c0_g2,TRINITY_DN12871_c0_g1,TRINITY_DN12791_c2_g1,TRINITY_DN41586_c0_g1,TRINITY_DN16636_c0_g1,TRINITY_DN40120_c0_g1,TRINITY_DN16627_c0_g1,TRINITY_DN31447_c0_g1,TRINITY_DN15810_c1_g1,TRINITY_DN…
Biological Process	GO:0031175	neuron projection development	29	347	4.99E-02	3.21E-01	TRINITY_DN56098_c0_g1,TRINITY_DN62700_c0_g1,TRINITY_DN2914_c0_g1,TRINITY_DN1346_c0_g1,TRINITY_DN20187_c0_g1,TRINITY_DN24277_c0_g1,TRINITY_DN21003_c0_g1,TRINITY_DN21582_c0_g1,TRINITY_DN4340_c8_g1,TRINITY_DN10631_c0_g1,TRINITY_DN2301_c6_g1,TRINITY_DN4933_c9_g1,TRINITY_DN79056_c0_g1,TRINITY_DN4502_c0_g1,TRINITY_DN1010_c0_g1,TRINITY_DN18764_c0_g1,TRINITY_DN15945_c0_g1,TRINITY_DN7637_c0_g1,TRINITY_DN1…
Biological Process	GO:0006605	protein targeting	28	267	3.32E-03	9.93E-02	TRINITY_DN10478_c0_g1,TRINITY_DN6099_c0_g1,TRINITY_DN19296_c0_g1,TRINITY_DN28525_c0_g1,TRINITY_DN13047_c0_g1,TRINITY_DN23564_c0_g1,TRINITY_DN194_c5_g1,TRINITY_DN55535_c0_g1,TRINITY_DN39_c0_g2,TRINITY_DN2686_c1_g1,TRINITY_DN19687_c0_g1,TRINITY_DN14735_c0_g1,TRINITY_DN7780_c0_g1,TRINITY_DN34080_c0_g1,TRINITY_DN10933_c0_g1,TRINITY_DN28258_c0_g1,TRINITY_DN16_c1_g1,TRINITY_DN31895_c0_g1,TRINITY_DN2377…
Biological Process	GO:0051338	regulation of transferase activity	27	286	1.50E-02	2.17E-01	TRINITY_DN40733_c0_g1,TRINITY_DN6099_c0_g1,TRINITY_DN82705_c0_g1,TRINITY_DN10478_c0_g1,TRINITY_DN215_c0_g1,TRINITY_DN19687_c0_g1,TRINITY_DN18739_c0_g2,TRINITY_DN13666_c0_g1,TRINITY_DN20202_c0_g1,TRINITY_DN39_c0_g2,TRINITY_DN4933_c9_g1,TRINITY_DN14031_c0_g1,TRINITY_DN3641_c3_g1,TRINITY_DN23770_c0_g1,TRINITY_DN5104_c0_g1,TRINITY_DN37254_c0_g1,TRINITY_DN15422_c0_g1,TRINITY_DN18545_c0_g1,TRINITY_DN56…
Biological Process	GO:0034660	ncRNA metabolic process	27	312	3.99E-02	3.21E-01	TRINITY_DN19296_c0_g1,TRINITY_DN28525_c0_g1,TRINITY_DN2686_c1_g1,TRINITY_DN22073_c0_g1,TRINITY_DN19687_c0_g1,TRINITY_DN23564_c0_g1,TRINITY_DN39_c0_g2,TRINITY_DN55535_c0_g1,TRINITY_DN194_c5_g1,TRINITY_DN28258_c0_g1,TRINITY_DN10933_c0_g1,TRINITY_DN1309_c1_g2,TRINITY_DN25182_c0_g2,TRINITY_DN7780_c0_g1,TRINITY_DN34080_c0_g1,TRINITY_DN369_c4_g1,TRINITY_DN16_c1_g1,TRINITY_DN27583_c0_g1,TRINITY_DN6734_c…
Biological Process	GO:0006364	rRNA processing	26	121	1.20E-08	2.08E-06	TRINITY_DN31447_c0_g1,TRINITY_DN10523_c0_g1,TRINITY_DN21794_c0_g1,TRINITY_DN30333_c0_g1,TRINITY_DN30240_c0_g1,TRINITY_DN32478_c2_g1,TRINITY_DN6734_c3_g1,TRINITY_DN14648_c0_g3,TRINITY_DN1427_c0_g1,TRINITY_DN7780_c0_g1,TRINITY_DN34080_c0_g1,TRINITY_DN1309_c1_g2,TRINITY_DN25182_c0_g2,TRINITY_DN10933_c0_g1,TRINITY_DN28258_c0_g1,TRINITY_DN27583_c0_g1,TRINITY_DN16_c1_g1,TRINITY_DN19296_c0_g1,TRINITY_DN…
Biological Process	GO:0016072	rRNA metabolic process	26	133	9.23E-08	1.42E-05	TRINITY_DN30333_c0_g1,TRINITY_DN30240_c0_g1,TRINITY_DN21794_c0_g1,TRINITY_DN31447_c0_g1,TRINITY_DN10523_c0_g1,TRINITY_DN1427_c0_g1,TRINITY_DN14648_c0_g3,TRINITY_DN32478_c2_g1,TRINITY_DN6734_c3_g1,TRINITY_DN16_c1_g1,TRINITY_DN27583_c0_g1,TRINITY_DN25182_c0_g2,TRINITY_DN1309_c1_g2,TRINITY_DN34080_c0_g1,TRINITY_DN7780_c0_g1,TRINITY_DN28258_c0_g1,TRINITY_DN10933_c0_g1,TRINITY_DN23564_c0_g1,TRINITY_DN…
Biological Process	GO:0034470	ncRNA processing	26	216	6.44E-04	3.50E-02	TRINITY_DN19296_c0_g1,TRINITY_DN28525_c0_g1,TRINITY_DN19687_c0_g1,TRINITY_DN2686_c1_g1,TRINITY_DN22073_c0_g1,TRINITY_DN55535_c0_g1,TRINITY_DN39_c0_g2,TRINITY_DN194_c5_g1,TRINITY_DN23564_c0_g1,TRINITY_DN10933_c0_g1,TRINITY_DN28258_c0_g1,TRINITY_DN7780_c0_g1,TRINITY_DN34080_c0_g1,TRINITY_DN1309_c1_g2,TRINITY_DN25182_c0_g2,TRINITY_DN27583_c0_g1,TRINITY_DN16_c1_g1,TRINITY_DN6734_c3_g1,TRINITY_DN32478…
Biological Process	GO:0070925	organelle assembly	26	273	1.51E-02	2.19E-01	TRINITY_DN194_c5_g1,TRINITY_DN19336_c0_g1,TRINITY_DN33142_c0_g1,TRINITY_DN2686_c1_g1,TRINITY_DN22073_c0_g1,TRINITY_DN57363_c0_g1,TRINITY_DN29172_c0_g1,TRINITY_DN5104_c0_g1,TRINITY_DN19414_c0_g2,TRINITY_DN16_c1_g1,TRINITY_DN3030_c1_g2,TRINITY_DN25182_c0_g2,TRINITY_DN77736_c0_g1,TRINITY_DN21803_c0_g1,TRINITY_DN6034_c0_g1,TRINITY_DN9760_c0_g1,TRINITY_DN2940_c0_g1,TRINITY_DN15584_c0_g1,TRINITY_DN25_c…
Biological Process	GO:0043549	regulation of kinase activity	25	242	6.46E-03	1.34E-01	TRINITY_DN40733_c0_g1,TRINITY_DN82705_c0_g1,TRINITY_DN10478_c0_g1,TRINITY_DN6099_c0_g1,TRINITY_DN215_c0_g1,TRINITY_DN19687_c0_g1,TRINITY_DN18739_c0_g2,TRINITY_DN13666_c0_g1,TRINITY_DN20202_c0_g1,TRINITY_DN39_c0_g2,TRINITY_DN4933_c9_g1,TRINITY_DN14031_c0_g1,TRINITY_DN3641_c3_g1,TRINITY_DN23770_c0_g1,TRINITY_DN5104_c0_g1,TRINITY_DN37254_c0_g1,TRINITY_DN18545_c0_g1,TRINITY_DN5637_c0_g1,TRINITY_DN695…
Biological Process	GO:0072594	establishment of protein localization to organelle	25	243	6.80E-03	1.38E-01	TRINITY_DN2686_c1_g1,TRINITY_DN19687_c0_g1,TRINITY_DN14735_c0_g1,TRINITY_DN23564_c0_g1,TRINITY_DN39_c0_g2,TRINITY_DN55535_c0_g1,TRINITY_DN194_c5_g1,TRINITY_DN13047_c0_g1,TRINITY_DN6099_c0_g1,TRINITY_DN10478_c0_g1,TRINITY_DN28525_c0_g1,TRINITY_DN19296_c0_g1,TRINITY_DN23770_c0_g1,TRINITY_DN16_c1_g1,TRINITY_DN31895_c0_g1,TRINITY_DN28258_c0_g1,TRINITY_DN10933_c0_g1,TRINITY_DN7780_c0_g1,TRINITY_DN1427…
Biological Process	GO:1901701	cellular response to oxygen-containing compound	25	274	2.72E-02	2.90E-01	TRINITY_DN5637_c0_g1,TRINITY_DN3643_c0_g1,TRINITY_DN12085_c0_g3,TRINITY_DN9310_c0_g2,TRINITY_DN6951_c0_g1,TRINITY_DN6924_c0_g1,TRINITY_DN11960_c0_g1,TRINITY_DN70036_c0_g1,TRINITY_DN22275_c0_g1,TRINITY_DN17355_c0_g1,TRINITY_DN1299_c0_g1,TRINITY_DN10478_c0_g1,TRINITY_DN21795_c0_g1,TRINITY_DN12791_c2_g1,TRINITY_DN13666_c0_g1,TRINITY_DN62700_c0_g1,TRINITY_DN13922_c0_g1,TRINITY_DN14735_c0_g1,TRINITY_D…
Biological Process	GO:0072657	protein localization to membrane	24	155	2.03E-05	2.10E-03	TRINITY_DN1312_c3_g1,TRINITY_DN15945_c0_g1,TRINITY_DN14648_c0_g3,TRINITY_DN1427_c0_g1,TRINITY_DN13812_c0_g1,TRINITY_DN10523_c0_g1,TRINITY_DN7159_c5_g1,TRINITY_DN6362_c0_g1,TRINITY_DN30240_c0_g1,TRINITY_DN19296_c0_g1,TRINITY_DN28525_c0_g1,TRINITY_DN19687_c0_g1,TRINITY_DN2686_c1_g1,TRINITY_DN39_c0_g2,TRINITY_DN55535_c0_g1,TRINITY_DN194_c5_g1,TRINITY_DN23564_c0_g1,TRINITY_DN13666_c0_g1,TRINITY_DN109…
Biological Process	GO:0045859	regulation of protein kinase activity	24	220	3.83E-03	9.93E-02	TRINITY_DN19687_c0_g1,TRINITY_DN39_c0_g2,TRINITY_DN20202_c0_g1,TRINITY_DN18739_c0_g2,TRINITY_DN13666_c0_g1,TRINITY_DN40733_c0_g1,TRINITY_DN215_c0_g1,TRINITY_DN82705_c0_g1,TRINITY_DN6099_c0_g1,TRINITY_DN10478_c0_g1,TRINITY_DN23770_c0_g1,TRINITY_DN3641_c3_g1,TRINITY_DN5104_c0_g1,TRINITY_DN14031_c0_g1,TRINITY_DN4933_c9_g1,TRINITY_DN6951_c0_g1,TRINITY_DN6180_c0_g1,TRINITY_DN5637_c0_g1,TRINITY_DN18545…
Biological Process	GO:0048878	chemical homeostasis	24	271	4.04E-02	3.21E-01	TRINITY_DN23492_c0_g1,TRINITY_DN21795_c0_g1,TRINITY_DN40733_c0_g1,TRINITY_DN82705_c0_g1,TRINITY_DN11586_c0_g1,TRINITY_DN13666_c0_g1,TRINITY_DN23582_c0_g1,TRINITY_DN30925_c0_g1,TRINITY_DN2301_c6_g1,TRINITY_DN70148_c0_g1,TRINITY_DN36968_c0_g1,TRINITY_DN25764_c0_g1,TRINITY_DN19479_c0_g1,TRINITY_DN21771_c0_g1,TRINITY_DN32805_c0_g2,TRINITY_DN14231_c0_g1,TRINITY_DN21339_c0_g1,TRINITY_DN11960_c0_g1,TRIN…
Biological Process	GO:1901361	organic cyclic compound catabolic process	23	187	9.61E-04	4.47E-02	TRINITY_DN2686_c1_g1,TRINITY_DN19687_c0_g1,TRINITY_DN23564_c0_g1,TRINITY_DN13666_c0_g1,TRINITY_DN55535_c0_g1,TRINITY_DN39_c0_g2,TRINITY_DN194_c5_g1,TRINITY_DN12791_c2_g1,TRINITY_DN19296_c0_g1,TRINITY_DN28525_c0_g1,TRINITY_DN23986_c0_g1,TRINITY_DN16_c1_g1,TRINITY_DN28258_c0_g1,TRINITY_DN7121_c0_g2,TRINITY_DN10933_c0_g1,TRINITY_DN7780_c0_g1,TRINITY_DN1427_c0_g1,TRINITY_DN14648_c0_g3,TRINITY_DN14200…
Biological Process	GO:0048609	multicellular organismal reproductive process	23	217	6.48E-03	1.34E-01	TRINITY_DN4132_c0_g1,TRINITY_DN14984_c0_g1,TRINITY_DN41533_c0_g1,TRINITY_DN19795_c0_g1,TRINITY_DN16645_c0_g1,TRINITY_DN9845_c1_g2,TRINITY_DN29338_c0_g1,TRINITY_DN423_c0_g1,TRINITY_DN31447_c0_g1,TRINITY_DN16627_c0_g1,TRINITY_DN23093_c0_g1,TRINITY_DN30868_c0_g1,TRINITY_DN18739_c0_g2,TRINITY_DN40120_c0_g1,TRINITY_DN41586_c0_g1,TRINITY_DN16636_c0_g1,TRINITY_DN12791_c2_g1,TRINITY_DN19414_c0_g2,TRINITY…
Biological Process	GO:0097435	supramolecular fiber organization	23	218	6.85E-03	1.38E-01	TRINITY_DN6951_c0_g1,TRINITY_DN2793_c0_g1,TRINITY_DN15772_c3_g1,TRINITY_DN21679_c0_g1,TRINITY_DN36968_c0_g1,TRINITY_DN14914_c0_g1,TRINITY_DN5637_c0_g1,TRINITY_DN1299_c0_g1,TRINITY_DN35_c0_g1,TRINITY_DN4509_c0_g2,TRINITY_DN8868_c0_g1,TRINITY_DN22999_c0_g1,TRINITY_DN24277_c0_g1,TRINITY_DN10478_c0_g1,TRINITY_DN6099_c0_g1,TRINITY_DN10631_c0_g1,TRINITY_DN23770_c0_g1,TRINITY_DN2301_c6_g1,TRINITY_DN5104…
Biological Process	GO:0032504	multicellular organism reproduction	23	219	7.23E-03	1.44E-01	TRINITY_DN423_c0_g1,TRINITY_DN30868_c0_g1,TRINITY_DN23093_c0_g1,TRINITY_DN31447_c0_g1,TRINITY_DN16627_c0_g1,TRINITY_DN41533_c0_g1,TRINITY_DN4132_c0_g1,TRINITY_DN14984_c0_g1,TRINITY_DN29338_c0_g1,TRINITY_DN9845_c1_g2,TRINITY_DN16645_c0_g1,TRINITY_DN19795_c0_g1,TRINITY_DN4971_c0_g2,TRINITY_DN19414_c0_g2,TRINITY_DN78701_c0_g1,TRINITY_DN33720_c0_g1,TRINITY_DN2710_c2_g1,TRINITY_DN3528_c0_g1,TRINITY_DN…
Biological Process	GO:1902582	single-organism intracellular transport	23	252	3.30E-02	3.15E-01	TRINITY_DN14735_c0_g1,TRINITY_DN13724_c0_g1,TRINITY_DN24277_c0_g1,TRINITY_DN28525_c0_g1,TRINITY_DN6099_c0_g1,TRINITY_DN10478_c0_g1,TRINITY_DN2180_c0_g1,TRINITY_DN23770_c0_g1,TRINITY_DN10631_c0_g1,TRINITY_DN2301_c6_g1,TRINITY_DN16_c1_g1,TRINITY_DN1985_c0_g6,TRINITY_DN25182_c0_g2,TRINITY_DN15945_c0_g1,TRINITY_DN6951_c0_g1,TRINITY_DN1312_c3_g1,TRINITY_DN5637_c0_g1,TRINITY_DN18545_c0_g1,TRINITY_DN636…
Biological Process	GO:0019439	aromatic compound catabolic process	22	174	8.50E-04	4.09E-02	TRINITY_DN19296_c0_g1,TRINITY_DN28525_c0_g1,TRINITY_DN12791_c2_g1,TRINITY_DN13666_c0_g1,TRINITY_DN23564_c0_g1,TRINITY_DN55535_c0_g1,TRINITY_DN39_c0_g2,TRINITY_DN194_c5_g1,TRINITY_DN2686_c1_g1,TRINITY_DN19687_c0_g1,TRINITY_DN7780_c0_g1,TRINITY_DN10933_c0_g1,TRINITY_DN7121_c0_g2,TRINITY_DN28258_c0_g1,TRINITY_DN16_c1_g1,TRINITY_DN23986_c0_g1,TRINITY_DN1427_c0_g1,TRINITY_DN14200_c0_g1,TRINITY_DN14648…
Biological Process	GO:0009725	response to hormone	22	214	1.08E-02	1.73E-01	TRINITY_DN22275_c0_g1,TRINITY_DN423_c0_g1,TRINITY_DN77514_c0_g1,TRINITY_DN2857_c0_g2,TRINITY_DN1299_c0_g1,TRINITY_DN47980_c0_g1,TRINITY_DN6924_c0_g1,TRINITY_DN11960_c0_g1,TRINITY_DN78718_c0_g1,TRINITY_DN6951_c0_g1,TRINITY_DN5637_c0_g1,TRINITY_DN3643_c0_g1,TRINITY_DN9845_c1_g2,TRINITY_DN7947_c7_g1,TRINITY_DN3360_c0_g1,TRINITY_DN2417_c0_g1,TRINITY_DN2180_c0_g1,TRINITY_DN15196_c0_g1,TRINITY_DN22499_…
Biological Process	GO:0098609	cell-cell adhesion	22	223	1.68E-02	2.29E-01	TRINITY_DN3360_c0_g1,TRINITY_DN38007_c0_g1,TRINITY_DN4911_c1_g1,TRINITY_DN28314_c0_g1,TRINITY_DN50197_c0_g1,TRINITY_DN6666_c0_g1,TRINITY_DN14469_c0_g1,TRINITY_DN13666_c0_g1,TRINITY_DN194_c5_g1,TRINITY_DN3089_c2_g2,TRINITY_DN18048_c0_g1,TRINITY_DN6898_c0_g1,TRINITY_DN6951_c0_g1,TRINITY_DN7996_c0_g2,TRINITY_DN6025_c1_g1,TRINITY_DN3540_c0_g1,TRINITY_DN33991_c0_g1,TRINITY_DN15945_c0_g1,TRINITY_DN1000…
Biological Process	GO:0044703	multi-organism reproductive process	22	234	2.74E-02	2.92E-01	TRINITY_DN2710_c2_g1,TRINITY_DN9419_c0_g1,TRINITY_DN3528_c0_g1,TRINITY_DN78701_c0_g1,TRINITY_DN19414_c0_g2,TRINITY_DN4971_c0_g2,TRINITY_DN41586_c0_g1,TRINITY_DN12791_c2_g1,TRINITY_DN16636_c0_g1,TRINITY_DN18739_c0_g2,TRINITY_DN40120_c0_g1,TRINITY_DN31447_c0_g1,TRINITY_DN16627_c0_g1,TRINITY_DN23093_c0_g1,TRINITY_DN30868_c0_g1,TRINITY_DN423_c0_g1,TRINITY_DN19795_c0_g1,TRINITY_DN29338_c0_g1,TRINITY_D…
Biological Process	GO:0090150	establishment of protein localization to membrane	21	121	1.13E-05	1.23E-03	TRINITY_DN7780_c0_g1,TRINITY_DN28258_c0_g1,TRINITY_DN10933_c0_g1,TRINITY_DN16_c1_g1,TRINITY_DN2180_c0_g1,TRINITY_DN19296_c0_g1,TRINITY_DN28525_c0_g1,TRINITY_DN13666_c0_g1,TRINITY_DN23564_c0_g1,TRINITY_DN39_c0_g2,TRINITY_DN55535_c0_g1,TRINITY_DN194_c5_g1,TRINITY_DN2686_c1_g1,TRINITY_DN19687_c0_g1,TRINITY_DN10523_c0_g1,TRINITY_DN13812_c0_g1,TRINITY_DN30240_c0_g1,TRINITY_DN6362_c0_g1,TRINITY_DN1427_…
Biological Process	GO:0044403	symbiosis, encompassing mutualism through parasitism	21	130	3.46E-05	3.15E-03	TRINITY_DN16_c1_g1,TRINITY_DN5975_c0_g1,TRINITY_DN7780_c0_g1,TRINITY_DN28258_c0_g1,TRINITY_DN26510_c0_g1,TRINITY_DN10933_c0_g1,TRINITY_DN32359_c0_g1,TRINITY_DN13666_c0_g1,TRINITY_DN23564_c0_g1,TRINITY_DN55535_c0_g1,TRINITY_DN799_c2_g1,TRINITY_DN194_c5_g1,TRINITY_DN39_c0_g2,TRINITY_DN2686_c1_g1,TRINITY_DN19687_c0_g1,TRINITY_DN19296_c0_g1,TRINITY_DN28525_c0_g1,TRINITY_DN30240_c0_g1,TRINITY_DN10523_…
Biological Process	GO:0044419	interspecies interaction between organisms	21	130	3.46E-05	3.15E-03	TRINITY_DN28525_c0_g1,TRINITY_DN19296_c0_g1,TRINITY_DN799_c2_g1,TRINITY_DN55535_c0_g1,TRINITY_DN39_c0_g2,TRINITY_DN194_c5_g1,TRINITY_DN23564_c0_g1,TRINITY_DN13666_c0_g1,TRINITY_DN19687_c0_g1,TRINITY_DN2686_c1_g1,TRINITY_DN7780_c0_g1,TRINITY_DN32359_c0_g1,TRINITY_DN10933_c0_g1,TRINITY_DN26510_c0_g1,TRINITY_DN28258_c0_g1,TRINITY_DN16_c1_g1,TRINITY_DN5975_c0_g1,TRINITY_DN14648_c0_g3,TRINITY_DN1427_c…
Biological Process	GO:0034655	nucleobase-containing compound catabolic process	21	154	4.04E-04	2.40E-02	TRINITY_DN10523_c0_g1,TRINITY_DN2472_c0_g1,TRINITY_DN30240_c0_g1,TRINITY_DN1427_c0_g1,TRINITY_DN14648_c0_g3,TRINITY_DN14200_c0_g1,TRINITY_DN28258_c0_g1,TRINITY_DN7121_c0_g2,TRINITY_DN10933_c0_g1,TRINITY_DN7780_c0_g1,TRINITY_DN16_c1_g1,TRINITY_DN12791_c2_g1,TRINITY_DN19296_c0_g1,TRINITY_DN28525_c0_g1,TRINITY_DN2686_c1_g1,TRINITY_DN19687_c0_g1,TRINITY_DN23564_c0_g1,TRINITY_DN13666_c0_g1,TRINITY_DN5…
Biological Process	GO:0044270	cellular nitrogen compound catabolic process	21	173	1.85E-03	7.05E-02	TRINITY_DN2686_c1_g1,TRINITY_DN19687_c0_g1,TRINITY_DN23564_c0_g1,TRINITY_DN13666_c0_g1,TRINITY_DN55535_c0_g1,TRINITY_DN39_c0_g2,TRINITY_DN194_c5_g1,TRINITY_DN12791_c2_g1,TRINITY_DN28525_c0_g1,TRINITY_DN19296_c0_g1,TRINITY_DN16_c1_g1,TRINITY_DN10933_c0_g1,TRINITY_DN7121_c0_g2,TRINITY_DN28258_c0_g1,TRINITY_DN7780_c0_g1,TRINITY_DN1427_c0_g1,TRINITY_DN14648_c0_g3,TRINITY_DN14200_c0_g1,TRINITY_DN30240…
Biological Process	GO:0046700	heterocycle catabolic process	21	173	1.85E-03	7.05E-02	TRINITY_DN14200_c0_g1,TRINITY_DN14648_c0_g3,TRINITY_DN1427_c0_g1,TRINITY_DN30240_c0_g1,TRINITY_DN2472_c0_g1,TRINITY_DN10523_c0_g1,TRINITY_DN55535_c0_g1,TRINITY_DN194_c5_g1,TRINITY_DN39_c0_g2,TRINITY_DN23564_c0_g1,TRINITY_DN13666_c0_g1,TRINITY_DN19687_c0_g1,TRINITY_DN2686_c1_g1,TRINITY_DN19296_c0_g1,TRINITY_DN28525_c0_g1,TRINITY_DN12791_c2_g1,TRINITY_DN16_c1_g1,TRINITY_DN7780_c0_g1,TRINITY_DN7121_…
Biological Process	GO:0019953	sexual reproduction	21	219	2.53E-02	2.75E-01	TRINITY_DN18739_c0_g2,TRINITY_DN40120_c0_g1,TRINITY_DN41586_c0_g1,TRINITY_DN16636_c0_g1,TRINITY_DN12791_c2_g1,TRINITY_DN4971_c0_g2,TRINITY_DN19414_c0_g2,TRINITY_DN78701_c0_g1,TRINITY_DN2710_c2_g1,TRINITY_DN3528_c0_g1,TRINITY_DN41533_c0_g1,TRINITY_DN4132_c0_g1,TRINITY_DN14984_c0_g1,TRINITY_DN29338_c0_g1,TRINITY_DN16645_c0_g1,TRINITY_DN19795_c0_g1,TRINITY_DN423_c0_g1,TRINITY_DN30868_c0_g1,TRINITY_D…
Biological Process	GO:0003006	developmental process involved in reproduction	20	154	1.03E-03	4.68E-02	TRINITY_DN41533_c0_g1,TRINITY_DN19795_c0_g1,TRINITY_DN29338_c0_g1,TRINITY_DN9845_c1_g2,TRINITY_DN5957_c0_g1,TRINITY_DN31447_c0_g1,TRINITY_DN16627_c0_g1,TRINITY_DN15810_c1_g1,TRINITY_DN30868_c0_g1,TRINITY_DN23093_c0_g1,TRINITY_DN16636_c0_g1,TRINITY_DN12791_c2_g1,TRINITY_DN41586_c0_g1,TRINITY_DN325_c6_g1,TRINITY_DN4971_c0_g2,TRINITY_DN12871_c0_g1,TRINITY_DN2710_c2_g1,TRINITY_DN518_c0_g1,TRINITY_DN2…
Biological Process	GO:0032870	cellular response to hormone stimulus	20	179	6.06E-03	1.34E-01	TRINITY_DN5637_c0_g1,TRINITY_DN3643_c0_g1,TRINITY_DN9845_c1_g2,TRINITY_DN78718_c0_g1,TRINITY_DN6951_c0_g1,TRINITY_DN6924_c0_g1,TRINITY_DN11960_c0_g1,TRINITY_DN22275_c0_g1,TRINITY_DN2857_c0_g2,TRINITY_DN47980_c0_g1,TRINITY_DN1299_c0_g1,TRINITY_DN10478_c0_g1,TRINITY_DN1110_c0_g1,TRINITY_DN22499_c0_g1,TRINITY_DN13922_c0_g1,TRINITY_DN15196_c0_g1,TRINITY_DN7947_c7_g1,TRINITY_DN3360_c0_g1,TRINITY_DN241…
Biological Process	GO:0007507	heart development	20	187	9.70E-03	1.72E-01	TRINITY_DN28722_c0_g1,TRINITY_DN12690_c1_g1,TRINITY_DN64829_c0_g1,TRINITY_DN9069_c1_g3,TRINITY_DN6362_c0_g1,TRINITY_DN1299_c0_g1,TRINITY_DN5957_c0_g1,TRINITY_DN36968_c0_g1,TRINITY_DN2139_c0_g1,TRINITY_DN18764_c0_g1,TRINITY_DN7818_c0_g2,TRINITY_DN10929_c1_g2,TRINITY_DN42297_c0_g1,TRINITY_DN26510_c0_g1,TRINITY_DN1590_c0_g1,TRINITY_DN16396_c0_g1,TRINITY_DN23770_c0_g1,TRINITY_DN7353_c0_g1,TRINITY_DN1…
Biological Process	GO:0061061	muscle structure development	20	190	1.14E-02	1.79E-01	TRINITY_DN57109_c0_g1,TRINITY_DN36968_c0_g1,TRINITY_DN26128_c0_g1,TRINITY_DN6362_c0_g1,TRINITY_DN5957_c0_g1,TRINITY_DN1299_c0_g1,TRINITY_DN17270_c0_g1,TRINITY_DN2390_c1_g1,TRINITY_DN7096_c0_g1,TRINITY_DN3272_c0_g1,TRINITY_DN23978_c0_g1,TRINITY_DN6898_c0_g1,TRINITY_DN3641_c3_g1,TRINITY_DN23709_c0_g1,TRINITY_DN23770_c0_g1,TRINITY_DN19659_c0_g1,TRINITY_DN10875_c0_g1,TRINITY_DN26510_c0_g1,TRINITY_DN1…
Biological Process	GO:0007276	gamete generation	20	193	1.34E-02	2.07E-01	TRINITY_DN40120_c0_g1,TRINITY_DN41586_c0_g1,TRINITY_DN16636_c0_g1,TRINITY_DN12791_c2_g1,TRINITY_DN4971_c0_g2,TRINITY_DN78701_c0_g1,TRINITY_DN19414_c0_g2,TRINITY_DN2710_c2_g1,TRINITY_DN3528_c0_g1,TRINITY_DN41533_c0_g1,TRINITY_DN14984_c0_g1,TRINITY_DN4132_c0_g1,TRINITY_DN16645_c0_g1,TRINITY_DN29338_c0_g1,TRINITY_DN19795_c0_g1,TRINITY_DN423_c0_g1,TRINITY_DN23093_c0_g1,TRINITY_DN30868_c0_g1,TRINITY_D…
Biological Process	GO:0035295	tube development	20	214	3.61E-02	3.21E-01	TRINITY_DN9903_c0_g1,TRINITY_DN24692_c1_g1,TRINITY_DN4528_c0_g1,TRINITY_DN7353_c0_g1,TRINITY_DN23770_c0_g1,TRINITY_DN50197_c0_g1,TRINITY_DN2015_c0_g1,TRINITY_DN47691_c0_g1,TRINITY_DN19659_c0_g1,TRINITY_DN4933_c9_g1,TRINITY_DN7818_c0_g2,TRINITY_DN3643_c0_g1,TRINITY_DN9845_c1_g2,TRINITY_DN26128_c0_g1,TRINITY_DN19795_c0_g1,TRINITY_DN5957_c0_g1,TRINITY_DN1299_c0_g1,TRINITY_DN2068_c3_g1,TRINITY_DN9069…
Biological Process	GO:0010243	response to organonitrogen compound	20	219	4.43E-02	3.21E-01	TRINITY_DN10478_c0_g1,TRINITY_DN25323_c0_g1,TRINITY_DN12791_c2_g1,TRINITY_DN21795_c0_g1,TRINITY_DN18739_c0_g2,TRINITY_DN13922_c0_g1,TRINITY_DN15196_c0_g1,TRINITY_DN28258_c0_g1,TRINITY_DN3360_c0_g1,TRINITY_DN396_c0_g1,TRINITY_DN2180_c0_g1,TRINITY_DN5637_c0_g1,TRINITY_DN3643_c0_g1,TRINITY_DN36968_c0_g1,TRINITY_DN6951_c0_g1,TRINITY_DN6924_c0_g1,TRINITY_DN11960_c0_g1,TRINITY_DN70036_c0_g1,TRINITY_DN2…
Biological Process	GO:0006413	translational initiation	19	96	4.06E-06	4.85E-04	TRINITY_DN1427_c0_g1,TRINITY_DN14648_c0_g3,TRINITY_DN10523_c0_g1,TRINITY_DN30240_c0_g1,TRINITY_DN28525_c0_g1,TRINITY_DN19296_c0_g1,TRINITY_DN23564_c0_g1,TRINITY_DN55535_c0_g1,TRINITY_DN39_c0_g2,TRINITY_DN194_c5_g1,TRINITY_DN17493_c0_g1,TRINITY_DN2686_c1_g1,TRINITY_DN19687_c0_g1,TRINITY_DN8885_c0_g1,TRINITY_DN7780_c0_g1,TRINITY_DN28258_c0_g1,TRINITY_DN10933_c0_g1,TRINITY_DN16_c1_g1,TRINITY_DN35562…
Biological Process	GO:0016032	viral process	19	122	1.33E-04	9.95E-03	TRINITY_DN10523_c0_g1,TRINITY_DN30240_c0_g1,TRINITY_DN14648_c0_g3,TRINITY_DN1427_c0_g1,TRINITY_DN32359_c0_g1,TRINITY_DN28258_c0_g1,TRINITY_DN10933_c0_g1,TRINITY_DN7780_c0_g1,TRINITY_DN5975_c0_g1,TRINITY_DN16_c1_g1,TRINITY_DN19296_c0_g1,TRINITY_DN28525_c0_g1,TRINITY_DN19687_c0_g1,TRINITY_DN2686_c1_g1,TRINITY_DN39_c0_g2,TRINITY_DN55535_c0_g1,TRINITY_DN194_c5_g1,TRINITY_DN13666_c0_g1,TRINITY_DN23564…
Biological Process	GO:0006612	protein targeting to membrane	18	61	1.14E-08	2.04E-06	TRINITY_DN1427_c0_g1,TRINITY_DN14648_c0_g3,TRINITY_DN15945_c0_g1,TRINITY_DN30240_c0_g1,TRINITY_DN6362_c0_g1,TRINITY_DN10523_c0_g1,TRINITY_DN23564_c0_g1,TRINITY_DN194_c5_g1,TRINITY_DN55535_c0_g1,TRINITY_DN39_c0_g2,TRINITY_DN2686_c1_g1,TRINITY_DN19687_c0_g1,TRINITY_DN28525_c0_g1,TRINITY_DN19296_c0_g1,TRINITY_DN16_c1_g1,TRINITY_DN7780_c0_g1,TRINITY_DN28258_c0_g1,TRINITY_DN10933_c0_g1
Biological Process	GO:1901699	cellular response to nitrogen compound	18	189	3.86E-02	3.21E-01	TRINITY_DN3643_c0_g1,TRINITY_DN5637_c0_g1,TRINITY_DN6951_c0_g1,TRINITY_DN70036_c0_g1,TRINITY_DN11960_c0_g1,TRINITY_DN6924_c0_g1,TRINITY_DN17355_c0_g1,TRINITY_DN1299_c0_g1,TRINITY_DN22275_c0_g1,TRINITY_DN21795_c0_g1,TRINITY_DN12791_c2_g1,TRINITY_DN10478_c0_g1,TRINITY_DN13922_c0_g1,TRINITY_DN62700_c0_g1,TRINITY_DN15196_c0_g1,TRINITY_DN2180_c0_g1,TRINITY_DN396_c0_g1,TRINITY_DN3360_c0_g1
Biological Process	GO:0070972	protein localization to endoplasmic reticulum	17	39	2.51E-11	6.13E-09	TRINITY_DN19296_c0_g1,TRINITY_DN28525_c0_g1,TRINITY_DN19687_c0_g1,TRINITY_DN2686_c1_g1,TRINITY_DN55535_c0_g1,TRINITY_DN39_c0_g2,TRINITY_DN194_c5_g1,TRINITY_DN23564_c0_g1,TRINITY_DN10933_c0_g1,TRINITY_DN28258_c0_g1,TRINITY_DN7780_c0_g1,TRINITY_DN16_c1_g1,TRINITY_DN14648_c0_g3,TRINITY_DN1427_c0_g1,TRINITY_DN10523_c0_g1,TRINITY_DN6362_c0_g1,TRINITY_DN30240_c0_g1
Biological Process	GO:0022618	ribonucleoprotein complex assembly	17	126	1.57E-03	6.29E-02	TRINITY_DN8885_c0_g1,TRINITY_DN19336_c0_g1,TRINITY_DN22073_c0_g1,TRINITY_DN17493_c0_g1,TRINITY_DN2686_c1_g1,TRINITY_DN194_c5_g1,TRINITY_DN26510_c0_g1,TRINITY_DN25182_c0_g2,TRINITY_DN35562_c0_g1,TRINITY_DN19414_c0_g2,TRINITY_DN16_c1_g1,TRINITY_DN25_c0_g1,TRINITY_DN6734_c3_g1,TRINITY_DN9760_c0_g1,TRINITY_DN21803_c0_g1,TRINITY_DN6034_c0_g1,TRINITY_DN17793_c0_g1
Biological Process	GO:0071826	ribonucleoprotein complex subunit organization	17	136	3.56E-03	9.93E-02	TRINITY_DN17793_c0_g1,TRINITY_DN9760_c0_g1,TRINITY_DN6034_c0_g1,TRINITY_DN21803_c0_g1,TRINITY_DN6734_c3_g1,TRINITY_DN25_c0_g1,TRINITY_DN35562_c0_g1,TRINITY_DN16_c1_g1,TRINITY_DN19414_c0_g2,TRINITY_DN26510_c0_g1,TRINITY_DN25182_c0_g2,TRINITY_DN22073_c0_g1,TRINITY_DN17493_c0_g1,TRINITY_DN2686_c1_g1,TRINITY_DN19336_c0_g1,TRINITY_DN8885_c0_g1,TRINITY_DN194_c5_g1
Biological Process	GO:0007283	spermatogenesis	17	137	3.84E-03	9.93E-02	TRINITY_DN14984_c0_g1,TRINITY_DN4132_c0_g1,TRINITY_DN41533_c0_g1,TRINITY_DN19795_c0_g1,TRINITY_DN16645_c0_g1,TRINITY_DN423_c0_g1,TRINITY_DN16627_c0_g1,TRINITY_DN30868_c0_g1,TRINITY_DN23093_c0_g1,TRINITY_DN40120_c0_g1,TRINITY_DN41586_c0_g1,TRINITY_DN16636_c0_g1,TRINITY_DN78701_c0_g1,TRINITY_DN19414_c0_g2,TRINITY_DN4971_c0_g2,TRINITY_DN3528_c0_g1,TRINITY_DN2710_c2_g1
Biological Process	GO:0048232	male gamete generation	17	140	4.80E-03	1.12E-01	TRINITY_DN3528_c0_g1,TRINITY_DN2710_c2_g1,TRINITY_DN4971_c0_g2,TRINITY_DN19414_c0_g2,TRINITY_DN78701_c0_g1,TRINITY_DN41586_c0_g1,TRINITY_DN16636_c0_g1,TRINITY_DN40120_c0_g1,TRINITY_DN23093_c0_g1,TRINITY_DN30868_c0_g1,TRINITY_DN16627_c0_g1,TRINITY_DN423_c0_g1,TRINITY_DN16645_c0_g1,TRINITY_DN19795_c0_g1,TRINITY_DN41533_c0_g1,TRINITY_DN4132_c0_g1,TRINITY_DN14984_c0_g1
Biological Process	GO:0071900	regulation of protein serine/threonine kinase activity	17	144	6.37E-03	1.34E-01	TRINITY_DN4933_c9_g1,TRINITY_DN14031_c0_g1,TRINITY_DN5104_c0_g1,TRINITY_DN3641_c3_g1,TRINITY_DN10478_c0_g1,TRINITY_DN6099_c0_g1,TRINITY_DN82705_c0_g1,TRINITY_DN40733_c0_g1,TRINITY_DN19687_c0_g1,TRINITY_DN40018_c0_g1,TRINITY_DN34117_c0_g1,TRINITY_DN9672_c1_g1,TRINITY_DN22275_c0_g1,TRINITY_DN5506_c0_g1,TRINITY_DN18545_c0_g1,TRINITY_DN5637_c0_g1,TRINITY_DN6951_c0_g1
Biological Process	GO:0006614	SRP-dependent cotranslational protein targeting to membrane	16	28	4.48E-13	1.34E-10	TRINITY_DN23564_c0_g1,TRINITY_DN194_c5_g1,TRINITY_DN55535_c0_g1,TRINITY_DN39_c0_g2,TRINITY_DN2686_c1_g1,TRINITY_DN19687_c0_g1,TRINITY_DN28525_c0_g1,TRINITY_DN19296_c0_g1,TRINITY_DN16_c1_g1,TRINITY_DN7780_c0_g1,TRINITY_DN28258_c0_g1,TRINITY_DN10933_c0_g1,TRINITY_DN1427_c0_g1,TRINITY_DN14648_c0_g3,TRINITY_DN30240_c0_g1,TRINITY_DN10523_c0_g1
Biological Process	GO:0006613	cotranslational protein targeting to membrane	16	30	1.91E-12	5.40E-10	TRINITY_DN30240_c0_g1,TRINITY_DN10523_c0_g1,TRINITY_DN1427_c0_g1,TRINITY_DN14648_c0_g3,TRINITY_DN16_c1_g1,TRINITY_DN28258_c0_g1,TRINITY_DN10933_c0_g1,TRINITY_DN7780_c0_g1,TRINITY_DN2686_c1_g1,TRINITY_DN19687_c0_g1,TRINITY_DN23564_c0_g1,TRINITY_DN55535_c0_g1,TRINITY_DN194_c5_g1,TRINITY_DN39_c0_g2,TRINITY_DN28525_c0_g1,TRINITY_DN19296_c0_g1
Biological Process	GO:0045047	protein targeting to ER	16	31	3.72E-12	9.53E-10	TRINITY_DN16_c1_g1,TRINITY_DN7780_c0_g1,TRINITY_DN28258_c0_g1,TRINITY_DN10933_c0_g1,TRINITY_DN23564_c0_g1,TRINITY_DN194_c5_g1,TRINITY_DN39_c0_g2,TRINITY_DN55535_c0_g1,TRINITY_DN2686_c1_g1,TRINITY_DN19687_c0_g1,TRINITY_DN28525_c0_g1,TRINITY_DN19296_c0_g1,TRINITY_DN30240_c0_g1,TRINITY_DN10523_c0_g1,TRINITY_DN1427_c0_g1,TRINITY_DN14648_c0_g3
Biological Process	GO:0072599	establishment of protein localization to endoplasmic reticulum	16	31	3.72E-12	9.53E-10	TRINITY_DN23564_c0_g1,TRINITY_DN194_c5_g1,TRINITY_DN39_c0_g2,TRINITY_DN55535_c0_g1,TRINITY_DN2686_c1_g1,TRINITY_DN19687_c0_g1,TRINITY_DN28525_c0_g1,TRINITY_DN19296_c0_g1,TRINITY_DN16_c1_g1,TRINITY_DN7780_c0_g1,TRINITY_DN28258_c0_g1,TRINITY_DN10933_c0_g1,TRINITY_DN1427_c0_g1,TRINITY_DN14648_c0_g3,TRINITY_DN30240_c0_g1,TRINITY_DN10523_c0_g1
Biological Process	GO:0019080	viral gene expression	16	37	1.13E-10	2.43E-08	TRINITY_DN1427_c0_g1,TRINITY_DN14648_c0_g3,TRINITY_DN30240_c0_g1,TRINITY_DN10523_c0_g1,TRINITY_DN2686_c1_g1,TRINITY_DN19687_c0_g1,TRINITY_DN23564_c0_g1,TRINITY_DN194_c5_g1,TRINITY_DN39_c0_g2,TRINITY_DN55535_c0_g1,TRINITY_DN19296_c0_g1,TRINITY_DN28525_c0_g1,TRINITY_DN16_c1_g1,TRINITY_DN10933_c0_g1,TRINITY_DN28258_c0_g1,TRINITY_DN7780_c0_g1
Biological Process	GO:0019083	viral transcription	16	37	1.13E-10	2.43E-08	TRINITY_DN1427_c0_g1,TRINITY_DN14648_c0_g3,TRINITY_DN10523_c0_g1,TRINITY_DN30240_c0_g1,TRINITY_DN19296_c0_g1,TRINITY_DN28525_c0_g1,TRINITY_DN23564_c0_g1,TRINITY_DN194_c5_g1,TRINITY_DN55535_c0_g1,TRINITY_DN39_c0_g2,TRINITY_DN2686_c1_g1,TRINITY_DN19687_c0_g1,TRINITY_DN7780_c0_g1,TRINITY_DN28258_c0_g1,TRINITY_DN10933_c0_g1,TRINITY_DN16_c1_g1
Biological Process	GO:0000184	nuclear-transcribed mRNA catabolic process, nonsense-mediated decay	16	42	1.10E-09	2.18E-07	TRINITY_DN39_c0_g2,TRINITY_DN194_c5_g1,TRINITY_DN55535_c0_g1,TRINITY_DN23564_c0_g1,TRINITY_DN19687_c0_g1,TRINITY_DN2686_c1_g1,TRINITY_DN28525_c0_g1,TRINITY_DN19296_c0_g1,TRINITY_DN16_c1_g1,TRINITY_DN7780_c0_g1,TRINITY_DN10933_c0_g1,TRINITY_DN28258_c0_g1,TRINITY_DN14648_c0_g3,TRINITY_DN1427_c0_g1,TRINITY_DN30240_c0_g1,TRINITY_DN10523_c0_g1
Biological Process	GO:0000956	nuclear-transcribed mRNA catabolic process	16	82	2.78E-05	2.62E-03	TRINITY_DN23564_c0_g1,TRINITY_DN194_c5_g1,TRINITY_DN39_c0_g2,TRINITY_DN55535_c0_g1,TRINITY_DN2686_c1_g1,TRINITY_DN19687_c0_g1,TRINITY_DN28525_c0_g1,TRINITY_DN19296_c0_g1,TRINITY_DN16_c1_g1,TRINITY_DN7780_c0_g1,TRINITY_DN10933_c0_g1,TRINITY_DN28258_c0_g1,TRINITY_DN1427_c0_g1,TRINITY_DN14648_c0_g3,TRINITY_DN30240_c0_g1,TRINITY_DN10523_c0_g1
Biological Process	GO:0006402	mRNA catabolic process	16	98	2.55E-04	1.67E-02	TRINITY_DN16_c1_g1,TRINITY_DN28258_c0_g1,TRINITY_DN10933_c0_g1,TRINITY_DN7780_c0_g1,TRINITY_DN19687_c0_g1,TRINITY_DN2686_c1_g1,TRINITY_DN55535_c0_g1,TRINITY_DN194_c5_g1,TRINITY_DN39_c0_g2,TRINITY_DN23564_c0_g1,TRINITY_DN19296_c0_g1,TRINITY_DN28525_c0_g1,TRINITY_DN30240_c0_g1,TRINITY_DN10523_c0_g1,TRINITY_DN14648_c0_g3,TRINITY_DN1427_c0_g1
Biological Process	GO:0006401	RNA catabolic process	16	112	1.16E-03	5.06E-02	TRINITY_DN1427_c0_g1,TRINITY_DN14648_c0_g3,TRINITY_DN30240_c0_g1,TRINITY_DN10523_c0_g1,TRINITY_DN2686_c1_g1,TRINITY_DN19687_c0_g1,TRINITY_DN23564_c0_g1,TRINITY_DN194_c5_g1,TRINITY_DN55535_c0_g1,TRINITY_DN39_c0_g2,TRINITY_DN28525_c0_g1,TRINITY_DN19296_c0_g1,TRINITY_DN16_c1_g1,TRINITY_DN28258_c0_g1,TRINITY_DN10933_c0_g1,TRINITY_DN7780_c0_g1
Biological Process	GO:0071417	cellular response to organonitrogen compound	16	127	4.27E-03	1.06E-01	TRINITY_DN6951_c0_g1,TRINITY_DN3643_c0_g1,TRINITY_DN5637_c0_g1,TRINITY_DN1299_c0_g1,TRINITY_DN22275_c0_g1,TRINITY_DN70036_c0_g1,TRINITY_DN11960_c0_g1,TRINITY_DN6924_c0_g1,TRINITY_DN13922_c0_g1,TRINITY_DN21795_c0_g1,TRINITY_DN12791_c2_g1,TRINITY_DN10478_c0_g1,TRINITY_DN2180_c0_g1,TRINITY_DN396_c0_g1,TRINITY_DN3360_c0_g1,TRINITY_DN15196_c0_g1
Biological Process	GO:0007268	chemical synaptic transmission	16	162	3.71E-02	3.21E-01	TRINITY_DN4351_c0_g1,TRINITY_DN7159_c5_g1,TRINITY_DN62939_c0_g1,TRINITY_DN1299_c0_g1,TRINITY_DN5336_c0_g2,TRINITY_DN35_c0_g1,TRINITY_DN11479_c0_g1,TRINITY_DN15832_c0_g1,TRINITY_DN13724_c0_g1,TRINITY_DN8156_c0_g1,TRINITY_DN2180_c0_g1,TRINITY_DN2301_c6_g1,TRINITY_DN4340_c8_g1,TRINITY_DN19804_c0_g1,TRINITY_DN20958_c0_g1,TRINITY_DN1985_c0_g6
Biological Process	GO:0098916	anterograde trans-synaptic signaling	16	162	3.71E-02	3.21E-01	TRINITY_DN8156_c0_g1,TRINITY_DN13724_c0_g1,TRINITY_DN4340_c8_g1,TRINITY_DN2180_c0_g1,TRINITY_DN2301_c6_g1,TRINITY_DN20958_c0_g1,TRINITY_DN1985_c0_g6,TRINITY_DN19804_c0_g1,TRINITY_DN4351_c0_g1,TRINITY_DN5336_c0_g2,TRINITY_DN11479_c0_g1,TRINITY_DN35_c0_g1,TRINITY_DN7159_c5_g1,TRINITY_DN62939_c0_g1,TRINITY_DN1299_c0_g1,TRINITY_DN15832_c0_g1
Biological Process	GO:0099536	synaptic signaling	16	162	3.71E-02	3.21E-01	TRINITY_DN8156_c0_g1,TRINITY_DN13724_c0_g1,TRINITY_DN4340_c8_g1,TRINITY_DN2301_c6_g1,TRINITY_DN2180_c0_g1,TRINITY_DN1985_c0_g6,TRINITY_DN20958_c0_g1,TRINITY_DN19804_c0_g1,TRINITY_DN4351_c0_g1,TRINITY_DN35_c0_g1,TRINITY_DN5336_c0_g2,TRINITY_DN11479_c0_g1,TRINITY_DN1299_c0_g1,TRINITY_DN62939_c0_g1,TRINITY_DN7159_c5_g1,TRINITY_DN15832_c0_g1
Biological Process	GO:0099537	trans-synaptic signaling	16	162	3.71E-02	3.21E-01	TRINITY_DN4351_c0_g1,TRINITY_DN15832_c0_g1,TRINITY_DN11479_c0_g1,TRINITY_DN5336_c0_g2,TRINITY_DN35_c0_g1,TRINITY_DN7159_c5_g1,TRINITY_DN62939_c0_g1,TRINITY_DN1299_c0_g1,TRINITY_DN8156_c0_g1,TRINITY_DN13724_c0_g1,TRINITY_DN20958_c0_g1,TRINITY_DN1985_c0_g6,TRINITY_DN19804_c0_g1,TRINITY_DN4340_c8_g1,TRINITY_DN2301_c6_g1,TRINITY_DN2180_c0_g1
Biological Process	GO:0043269	regulation of ion transport	16	163	3.90E-02	3.21E-01	TRINITY_DN49979_c0_g1,TRINITY_DN23106_c0_g1,TRINITY_DN2180_c0_g1,TRINITY_DN2301_c6_g1,TRINITY_DN5637_c0_g1,TRINITY_DN21771_c0_g1,TRINITY_DN19479_c0_g1,TRINITY_DN36968_c0_g1,TRINITY_DN6951_c0_g1,TRINITY_DN10929_c1_g2,TRINITY_DN4953_c1_g1,TRINITY_DN65346_c0_g1,TRINITY_DN15599_c0_g1,TRINITY_DN47980_c0_g1,TRINITY_DN1299_c0_g1,TRINITY_DN6362_c0_g1
Biological Process	GO:0071345	cellular response to cytokine stimulus	16	163	3.90E-02	3.21E-01	TRINITY_DN215_c0_g1,TRINITY_DN19687_c0_g1,TRINITY_DN20202_c0_g1,TRINITY_DN13666_c0_g1,TRINITY_DN62700_c0_g1,TRINITY_DN20136_c0_g1,TRINITY_DN42297_c0_g1,TRINITY_DN35562_c0_g1,TRINITY_DN36968_c0_g1,TRINITY_DN29338_c0_g1,TRINITY_DN32309_c0_g1,TRINITY_DN2122_c0_g1,TRINITY_DN78718_c0_g1,TRINITY_DN6180_c0_g1,TRINITY_DN1667_c0_g1,TRINITY_DN8741_c0_g2
Biological Process	GO:0051347	positive regulation of transferase activity	16	166	4.48E-02	3.21E-01	TRINITY_DN37254_c0_g1,TRINITY_DN5637_c0_g1,TRINITY_DN15422_c0_g1,TRINITY_DN6951_c0_g1,TRINITY_DN6924_c0_g1,TRINITY_DN5506_c0_g1,TRINITY_DN9672_c1_g1,TRINITY_DN22275_c0_g1,TRINITY_DN40018_c0_g1,TRINITY_DN40733_c0_g1,TRINITY_DN82705_c0_g1,TRINITY_DN19687_c0_g1,TRINITY_DN39_c0_g2,TRINITY_DN4933_c9_g1,TRINITY_DN23770_c0_g1,TRINITY_DN5104_c0_g1
Biological Process	GO:0002181	cytoplasmic translation	15	51	2.00E-07	2.82E-05	TRINITY_DN10933_c0_g1,TRINITY_DN21794_c0_g1,TRINITY_DN10293_c0_g1,TRINITY_DN30333_c0_g1,TRINITY_DN29216_c0_g1,TRINITY_DN35562_c0_g1,TRINITY_DN19296_c0_g1,TRINITY_DN26044_c0_g1,TRINITY_DN8817_c0_g1,TRINITY_DN4797_c1_g1,TRINITY_DN11539_c0_g1,TRINITY_DN39_c0_g2,TRINITY_DN55010_c0_g1,TRINITY_DN8885_c0_g1,TRINITY_DN17493_c0_g1
Biological Process	GO:0007517	muscle organ development	15	106	1.79E-03	6.99E-02	TRINITY_DN15196_c0_g1,TRINITY_DN77736_c0_g1,TRINITY_DN26510_c0_g1,TRINITY_DN23709_c0_g1,TRINITY_DN5957_c0_g1,TRINITY_DN23770_c0_g1,TRINITY_DN1299_c0_g1,TRINITY_DN3641_c3_g1,TRINITY_DN26128_c0_g1,TRINITY_DN6898_c0_g1,TRINITY_DN36968_c0_g1,TRINITY_DN23978_c0_g1,TRINITY_DN7096_c0_g1,TRINITY_DN3272_c0_g1,TRINITY_DN2390_c1_g1
Biological Process	GO:0042326	negative regulation of phosphorylation	15	145	3.00E-02	3.11E-01	TRINITY_DN14031_c0_g1,TRINITY_DN3641_c3_g1,TRINITY_DN23770_c0_g1,TRINITY_DN36968_c0_g1,TRINITY_DN6099_c0_g1,TRINITY_DN18545_c0_g1,TRINITY_DN10478_c0_g1,TRINITY_DN5637_c0_g1,TRINITY_DN215_c0_g1,TRINITY_DN6951_c0_g1,TRINITY_DN13666_c0_g1,TRINITY_DN18739_c0_g2,TRINITY_DN17967_c0_g3,TRINITY_DN6180_c0_g1,TRINITY_DN20202_c0_g1
Biological Process	GO:0001501	skeletal system development	15	149	3.69E-02	3.21E-01	TRINITY_DN1590_c0_g1,TRINITY_DN396_c0_g1,TRINITY_DN1299_c0_g1,TRINITY_DN23770_c0_g1,TRINITY_DN65_c0_g1,TRINITY_DN2068_c3_g1,TRINITY_DN18785_c0_g1,TRINITY_DN518_c0_g1,TRINITY_DN2015_c0_g1,TRINITY_DN17270_c0_g1,TRINITY_DN33720_c0_g1,TRINITY_DN6213_c0_g1,TRINITY_DN4528_c0_g1,TRINITY_DN29338_c0_g1,TRINITY_DN26128_c0_g1
Biological Process	GO:0043065	positive regulation of apoptotic process	15	149	3.69E-02	3.21E-01	TRINITY_DN5637_c0_g1,TRINITY_DN37254_c0_g1,TRINITY_DN29172_c0_g1,TRINITY_DN40120_c0_g1,TRINITY_DN23564_c0_g1,TRINITY_DN13666_c0_g1,TRINITY_DN19687_c0_g1,TRINITY_DN6951_c0_g1,TRINITY_DN31447_c0_g1,TRINITY_DN24187_c0_g1,TRINITY_DN5104_c0_g1,TRINITY_DN450_c1_g1,TRINITY_DN5506_c0_g1,TRINITY_DN22416_c0_g1,TRINITY_DN1299_c0_g1
Biological Process	GO:1902532	negative regulation of intracellular signal transduction	15	149	3.69E-02	3.21E-01	TRINITY_DN3641_c3_g1,TRINITY_DN30868_c0_g1,TRINITY_DN77666_c0_g1,TRINITY_DN20202_c0_g1,TRINITY_DN6180_c0_g1,TRINITY_DN13666_c0_g1,TRINITY_DN17967_c0_g3,TRINITY_DN42089_c0_g1,TRINITY_DN6951_c0_g1,TRINITY_DN215_c0_g1,TRINITY_DN5637_c0_g1,TRINITY_DN6099_c0_g1,TRINITY_DN10478_c0_g1,TRINITY_DN36968_c0_g1,TRINITY_DN21679_c0_g1
Biological Process	GO:0043068	positive regulation of programmed cell death	15	150	3.88E-02	3.21E-01	TRINITY_DN31447_c0_g1,TRINITY_DN24187_c0_g1,TRINITY_DN450_c1_g1,TRINITY_DN5104_c0_g1,TRINITY_DN1299_c0_g1,TRINITY_DN5506_c0_g1,TRINITY_DN22416_c0_g1,TRINITY_DN5637_c0_g1,TRINITY_DN29172_c0_g1,TRINITY_DN37254_c0_g1,TRINITY_DN40120_c0_g1,TRINITY_DN23564_c0_g1,TRINITY_DN13666_c0_g1,TRINITY_DN6951_c0_g1,TRINITY_DN19687_c0_g1
Biological Process	GO:0010942	positive regulation of cell death	15	154	4.72E-02	3.21E-01	TRINITY_DN13666_c0_g1,TRINITY_DN40120_c0_g1,TRINITY_DN23564_c0_g1,TRINITY_DN6951_c0_g1,TRINITY_DN19687_c0_g1,TRINITY_DN5637_c0_g1,TRINITY_DN29172_c0_g1,TRINITY_DN37254_c0_g1,TRINITY_DN450_c1_g1,TRINITY_DN5104_c0_g1,TRINITY_DN22416_c0_g1,TRINITY_DN5506_c0_g1,TRINITY_DN1299_c0_g1,TRINITY_DN31447_c0_g1,TRINITY_DN24187_c0_g1
Biological Process	GO:0034762	regulation of transmembrane transport	14	119	1.29E-02	2.02E-01	TRINITY_DN6362_c0_g1,TRINITY_DN47980_c0_g1,TRINITY_DN2180_c0_g1,TRINITY_DN2301_c6_g1,TRINITY_DN1299_c0_g1,TRINITY_DN15599_c0_g1,TRINITY_DN65346_c0_g1,TRINITY_DN7835_c0_g1,TRINITY_DN23106_c0_g1,TRINITY_DN4953_c1_g1,TRINITY_DN10929_c1_g2,TRINITY_DN36968_c0_g1,TRINITY_DN19479_c0_g1,TRINITY_DN21771_c0_g1
Biological Process	GO:0033674	positive regulation of kinase activity	14	127	2.18E-02	2.55E-01	TRINITY_DN22275_c0_g1,TRINITY_DN9672_c1_g1,TRINITY_DN5104_c0_g1,TRINITY_DN40018_c0_g1,TRINITY_DN5506_c0_g1,TRINITY_DN23770_c0_g1,TRINITY_DN4933_c9_g1,TRINITY_DN39_c0_g2,TRINITY_DN19687_c0_g1,TRINITY_DN6951_c0_g1,TRINITY_DN5637_c0_g1,TRINITY_DN82705_c0_g1,TRINITY_DN40733_c0_g1,TRINITY_DN37254_c0_g1
Biological Process	GO:0001933	negative regulation of protein phosphorylation	14	135	3.46E-02	3.21E-01	TRINITY_DN14031_c0_g1,TRINITY_DN3641_c3_g1,TRINITY_DN23770_c0_g1,TRINITY_DN18545_c0_g1,TRINITY_DN6099_c0_g1,TRINITY_DN10478_c0_g1,TRINITY_DN215_c0_g1,TRINITY_DN5637_c0_g1,TRINITY_DN36968_c0_g1,TRINITY_DN13666_c0_g1,TRINITY_DN18739_c0_g2,TRINITY_DN20202_c0_g1,TRINITY_DN6180_c0_g1,TRINITY_DN6951_c0_g1
Biological Process	GO:0043405	regulation of MAP kinase activity	13	93	3.93E-03	9.96E-02	TRINITY_DN19687_c0_g1,TRINITY_DN6951_c0_g1,TRINITY_DN5637_c0_g1,TRINITY_DN10478_c0_g1,TRINITY_DN82705_c0_g1,TRINITY_DN6099_c0_g1,TRINITY_DN40733_c0_g1,TRINITY_DN9672_c1_g1,TRINITY_DN5104_c0_g1,TRINITY_DN40018_c0_g1,TRINITY_DN5506_c0_g1,TRINITY_DN3641_c3_g1,TRINITY_DN4933_c9_g1
Biological Process	GO:0023061	signal release	13	105	1.09E-02	1.74E-01	TRINITY_DN13724_c0_g1,TRINITY_DN39670_c0_g1,TRINITY_DN21339_c0_g1,TRINITY_DN4340_c8_g1,TRINITY_DN35_c0_g1,TRINITY_DN11479_c0_g1,TRINITY_DN7159_c5_g1,TRINITY_DN62939_c0_g1,TRINITY_DN2180_c0_g1,TRINITY_DN1299_c0_g1,TRINITY_DN1985_c0_g6,TRINITY_DN50197_c0_g1,TRINITY_DN19804_c0_g1
Biological Process	GO:0034765	regulation of ion transmembrane transport	13	112	1.80E-02	2.41E-01	TRINITY_DN4953_c1_g1,TRINITY_DN10929_c1_g2,TRINITY_DN19479_c0_g1,TRINITY_DN21771_c0_g1,TRINITY_DN36968_c0_g1,TRINITY_DN15599_c0_g1,TRINITY_DN2301_c6_g1,TRINITY_DN47980_c0_g1,TRINITY_DN2180_c0_g1,TRINITY_DN1299_c0_g1,TRINITY_DN6362_c0_g1,TRINITY_DN23106_c0_g1,TRINITY_DN65346_c0_g1
Biological Process	GO:0051348	negative regulation of transferase activity	13	112	1.80E-02	2.41E-01	TRINITY_DN3641_c3_g1,TRINITY_DN14031_c0_g1,TRINITY_DN19687_c0_g1,TRINITY_DN6951_c0_g1,TRINITY_DN20202_c0_g1,TRINITY_DN6180_c0_g1,TRINITY_DN13666_c0_g1,TRINITY_DN18739_c0_g2,TRINITY_DN215_c0_g1,TRINITY_DN5637_c0_g1,TRINITY_DN6099_c0_g1,TRINITY_DN18545_c0_g1,TRINITY_DN10478_c0_g1
Biological Process	GO:0001558	regulation of cell growth	13	113	1.93E-02	2.44E-01	TRINITY_DN77514_c0_g1,TRINITY_DN21582_c0_g1,TRINITY_DN18708_c0_g1,TRINITY_DN23770_c0_g1,TRINITY_DN26510_c0_g1,TRINITY_DN9383_c0_g1,TRINITY_DN13666_c0_g1,TRINITY_DN6213_c0_g1,TRINITY_DN514_c0_g1,TRINITY_DN4528_c0_g1,TRINITY_DN12708_c0_g1,TRINITY_DN127_c7_g1,TRINITY_DN9096_c0_g1
Biological Process	GO:0003013	circulatory system process	13	114	2.06E-02	2.46E-01	TRINITY_DN7096_c0_g1,TRINITY_DN4351_c0_g1,TRINITY_DN8521_c0_g1,TRINITY_DN21795_c0_g1,TRINITY_DN21771_c0_g1,TRINITY_DN12791_c2_g1,TRINITY_DN799_c2_g1,TRINITY_DN32359_c0_g1,TRINITY_DN396_c0_g1,TRINITY_DN9069_c1_g3,TRINITY_DN6362_c0_g1,TRINITY_DN793_c2_g2,TRINITY_DN58786_c0_g1
Biological Process	GO:0008015	blood circulation	13	114	2.06E-02	2.46E-01	TRINITY_DN396_c0_g1,TRINITY_DN9069_c1_g3,TRINITY_DN58786_c0_g1,TRINITY_DN793_c2_g2,TRINITY_DN6362_c0_g1,TRINITY_DN32359_c0_g1,TRINITY_DN799_c2_g1,TRINITY_DN8521_c0_g1,TRINITY_DN4351_c0_g1,TRINITY_DN7096_c0_g1,TRINITY_DN12791_c2_g1,TRINITY_DN21771_c0_g1,TRINITY_DN21795_c0_g1
Biological Process	GO:0045860	positive regulation of protein kinase activity	13	114	2.06E-02	2.46E-01	TRINITY_DN19687_c0_g1,TRINITY_DN6951_c0_g1,TRINITY_DN39_c0_g2,TRINITY_DN40733_c0_g1,TRINITY_DN5637_c0_g1,TRINITY_DN82705_c0_g1,TRINITY_DN5506_c0_g1,TRINITY_DN23770_c0_g1,TRINITY_DN5104_c0_g1,TRINITY_DN9672_c1_g1,TRINITY_DN22275_c0_g1,TRINITY_DN40018_c0_g1,TRINITY_DN4933_c9_g1
Biological Process	GO:0006887	exocytosis	13	121	3.18E-02	3.11E-01	TRINITY_DN2301_c6_g1,TRINITY_DN2180_c0_g1,TRINITY_DN7159_c5_g1,TRINITY_DN62939_c0_g1,TRINITY_DN19735_c0_g1,TRINITY_DN35_c0_g1,TRINITY_DN4340_c8_g1,TRINITY_DN11479_c0_g1,TRINITY_DN12421_c0_g1,TRINITY_DN15196_c0_g1,TRINITY_DN1985_c0_g6,TRINITY_DN13724_c0_g1,TRINITY_DN3643_c0_g1
Biological Process	GO:0016042	lipid catabolic process	13	125	3.99E-02	3.21E-01	TRINITY_DN3643_c0_g1,TRINITY_DN6099_c0_g1,TRINITY_DN10478_c0_g1,TRINITY_DN32805_c0_g2,TRINITY_DN5637_c0_g1,TRINITY_DN6951_c0_g1,TRINITY_DN2053_c1_g1,TRINITY_DN23582_c0_g1,TRINITY_DN33970_c0_g1,TRINITY_DN27600_c0_g1,TRINITY_DN11260_c0_g1,TRINITY_DN30925_c0_g1,TRINITY_DN47980_c0_g1
Biological Process	GO:0042255	ribosome assembly	12	36	7.43E-07	9.28E-05	TRINITY_DN22073_c0_g1,TRINITY_DN2686_c1_g1,TRINITY_DN9760_c0_g1,TRINITY_DN19336_c0_g1,TRINITY_DN6034_c0_g1,TRINITY_DN194_c5_g1,TRINITY_DN21803_c0_g1,TRINITY_DN6734_c3_g1,TRINITY_DN25_c0_g1,TRINITY_DN16_c1_g1,TRINITY_DN19414_c0_g2,TRINITY_DN25182_c0_g2
Biological Process	GO:0003012	muscle system process	12	83	4.16E-03	1.04E-01	TRINITY_DN58786_c0_g1,TRINITY_DN1299_c0_g1,TRINITY_DN6362_c0_g1,TRINITY_DN15196_c0_g1,TRINITY_DN32359_c0_g1,TRINITY_DN26510_c0_g1,TRINITY_DN799_c2_g1,TRINITY_DN21771_c0_g1,TRINITY_DN47498_c0_g1,TRINITY_DN25764_c0_g1,TRINITY_DN21795_c0_g1,TRINITY_DN36968_c0_g1
Biological Process	GO:0019216	regulation of lipid metabolic process	12	84	4.60E-03	1.09E-01	TRINITY_DN33970_c0_g1,TRINITY_DN11260_c0_g1,TRINITY_DN2301_c6_g1,TRINITY_DN9672_c1_g1,TRINITY_DN37254_c0_g1,TRINITY_DN3643_c0_g1,TRINITY_DN10478_c0_g1,TRINITY_DN6099_c0_g1,TRINITY_DN32805_c0_g2,TRINITY_DN5637_c0_g1,TRINITY_DN6951_c0_g1,TRINITY_DN13666_c0_g1
Biological Process	GO:0006469	negative regulation of protein kinase activity	12	87	6.12E-03	1.34E-01	TRINITY_DN10478_c0_g1,TRINITY_DN6099_c0_g1,TRINITY_DN18545_c0_g1,TRINITY_DN5637_c0_g1,TRINITY_DN215_c0_g1,TRINITY_DN6951_c0_g1,TRINITY_DN18739_c0_g2,TRINITY_DN13666_c0_g1,TRINITY_DN20202_c0_g1,TRINITY_DN6180_c0_g1,TRINITY_DN14031_c0_g1,TRINITY_DN3641_c3_g1
Biological Process	GO:0033673	negative regulation of kinase activity	12	93	1.03E-02	1.72E-01	TRINITY_DN14031_c0_g1,TRINITY_DN3641_c3_g1,TRINITY_DN6099_c0_g1,TRINITY_DN10478_c0_g1,TRINITY_DN18545_c0_g1,TRINITY_DN5637_c0_g1,TRINITY_DN215_c0_g1,TRINITY_DN6951_c0_g1,TRINITY_DN18739_c0_g2,TRINITY_DN13666_c0_g1,TRINITY_DN6180_c0_g1,TRINITY_DN20202_c0_g1
Biological Process	GO:0071897	DNA biosynthetic process	12	101	1.91E-02	2.44E-01	TRINITY_DN23770_c0_g1,TRINITY_DN16081_c0_g1,TRINITY_DN41819_c0_g1,TRINITY_DN32005_c0_g1,TRINITY_DN2457_c0_g1,TRINITY_DN26510_c0_g1,TRINITY_DN6924_c0_g1,TRINITY_DN4545_c0_g1,TRINITY_DN19687_c0_g1,TRINITY_DN35685_c0_g2,TRINITY_DN1225_c4_g1,TRINITY_DN325_c0_g1
Biological Process	GO:0060537	muscle tissue development	12	116	4.87E-02	3.21E-01	TRINITY_DN36968_c0_g1,TRINITY_DN6898_c0_g1,TRINITY_DN7096_c0_g1,TRINITY_DN7818_c0_g2,TRINITY_DN26510_c0_g1,TRINITY_DN33720_c0_g1,TRINITY_DN77736_c0_g1,TRINITY_DN3641_c3_g1,TRINITY_DN5957_c0_g1,TRINITY_DN1299_c0_g1,TRINITY_DN23770_c0_g1,TRINITY_DN16396_c0_g1
Biological Process	GO:0034250	positive regulation of cellular amide metabolic process	11	41	2.26E-05	2.25E-03	TRINITY_DN24505_c0_g1,TRINITY_DN50_c0_g1,TRINITY_DN7073_c0_g3,TRINITY_DN26510_c0_g1,TRINITY_DN6099_c0_g1,TRINITY_DN10478_c0_g1,TRINITY_DN5637_c0_g1,TRINITY_DN852_c0_g3,TRINITY_DN13666_c0_g1,TRINITY_DN55535_c0_g1,TRINITY_DN6951_c0_g1
Biological Process	GO:0042273	ribosomal large subunit biogenesis	11	41	2.26E-05	2.25E-03	TRINITY_DN194_c5_g1,TRINITY_DN21803_c0_g1,TRINITY_DN19336_c0_g1,TRINITY_DN9760_c0_g1,TRINITY_DN32478_c2_g1,TRINITY_DN25_c0_g1,TRINITY_DN30333_c0_g1,TRINITY_DN19414_c0_g2,TRINITY_DN21794_c0_g1,TRINITY_DN1309_c1_g2,TRINITY_DN34080_c0_g1
Biological Process	GO:0032869	cellular response to insulin stimulus	11	60	8.52E-04	4.09E-02	TRINITY_DN6924_c0_g1,TRINITY_DN11960_c0_g1,TRINITY_DN15196_c0_g1,TRINITY_DN3360_c0_g1,TRINITY_DN22275_c0_g1,TRINITY_DN2180_c0_g1,TRINITY_DN10478_c0_g1,TRINITY_DN5637_c0_g1,TRINITY_DN3643_c0_g1,TRINITY_DN13922_c0_g1,TRINITY_DN6951_c0_g1
Biological Process	GO:0032868	response to insulin	11	64	1.48E-03	6.08E-02	TRINITY_DN13922_c0_g1,TRINITY_DN6951_c0_g1,TRINITY_DN5637_c0_g1,TRINITY_DN10478_c0_g1,TRINITY_DN3643_c0_g1,TRINITY_DN22275_c0_g1,TRINITY_DN3360_c0_g1,TRINITY_DN2180_c0_g1,TRINITY_DN6924_c0_g1,TRINITY_DN11960_c0_g1,TRINITY_DN15196_c0_g1
Biological Process	GO:0007548	sex differentiation	11	66	1.92E-03	7.18E-02	TRINITY_DN12871_c0_g1,TRINITY_DN5957_c0_g1,TRINITY_DN325_c6_g1,TRINITY_DN2710_c2_g1,TRINITY_DN2015_c0_g1,TRINITY_DN15810_c1_g1,TRINITY_DN23093_c0_g1,TRINITY_DN33720_c0_g1,TRINITY_DN19795_c0_g1,TRINITY_DN9845_c1_g2,TRINITY_DN16636_c0_g1
Biological Process	GO:0032102	negative regulation of response to external stimulus	11	66	1.92E-03	7.18E-02	TRINITY_DN40018_c0_g1,TRINITY_DN23770_c0_g1,TRINITY_DN228_c0_g1,TRINITY_DN2686_c1_g1,TRINITY_DN6951_c0_g1,TRINITY_DN14735_c0_g1,TRINITY_DN4351_c0_g1,TRINITY_DN82705_c0_g1,TRINITY_DN5637_c0_g1,TRINITY_DN40733_c0_g1,TRINITY_DN21282_c0_g1
Biological Process	GO:0071375	cellular response to peptide hormone stimulus	11	72	3.88E-03	9.93E-02	TRINITY_DN13922_c0_g1,TRINITY_DN6951_c0_g1,TRINITY_DN3643_c0_g1,TRINITY_DN10478_c0_g1,TRINITY_DN5637_c0_g1,TRINITY_DN2180_c0_g1,TRINITY_DN3360_c0_g1,TRINITY_DN22275_c0_g1,TRINITY_DN11960_c0_g1,TRINITY_DN15196_c0_g1,TRINITY_DN6924_c0_g1
Biological Process	GO:1901653	cellular response to peptide	11	77	6.52E-03	1.34E-01	TRINITY_DN2180_c0_g1,TRINITY_DN3360_c0_g1,TRINITY_DN22275_c0_g1,TRINITY_DN11960_c0_g1,TRINITY_DN15196_c0_g1,TRINITY_DN6924_c0_g1,TRINITY_DN6951_c0_g1,TRINITY_DN13922_c0_g1,TRINITY_DN3643_c0_g1,TRINITY_DN10478_c0_g1,TRINITY_DN5637_c0_g1
Biological Process	GO:0008202	steroid metabolic process	11	78	7.19E-03	1.44E-01	TRINITY_DN32805_c0_g2,TRINITY_DN7267_c9_g1,TRINITY_DN28196_c0_g1,TRINITY_DN2892_c0_g1,TRINITY_DN2053_c1_g1,TRINITY_DN11260_c0_g1,TRINITY_DN33720_c0_g1,TRINITY_DN9091_c0_g1,TRINITY_DN20736_c0_g1,TRINITY_DN47980_c0_g1,TRINITY_DN325_c6_g1
Biological Process	GO:0043434	response to peptide hormone	11	81	9.51E-03	1.72E-01	TRINITY_DN6924_c0_g1,TRINITY_DN15196_c0_g1,TRINITY_DN11960_c0_g1,TRINITY_DN3360_c0_g1,TRINITY_DN22275_c0_g1,TRINITY_DN2180_c0_g1,TRINITY_DN10478_c0_g1,TRINITY_DN5637_c0_g1,TRINITY_DN3643_c0_g1,TRINITY_DN13922_c0_g1,TRINITY_DN6951_c0_g1
Biological Process	GO:0071902	positive regulation of protein serine/threonine kinase activity	11	87	1.58E-02	2.19E-01	TRINITY_DN40733_c0_g1,TRINITY_DN5637_c0_g1,TRINITY_DN82705_c0_g1,TRINITY_DN19687_c0_g1,TRINITY_DN6951_c0_g1,TRINITY_DN4933_c9_g1,TRINITY_DN5506_c0_g1,TRINITY_DN9672_c1_g1,TRINITY_DN22275_c0_g1,TRINITY_DN5104_c0_g1,TRINITY_DN40018_c0_g1
Biological Process	GO:0019221	cytokine-mediated signaling pathway	11	89	1.85E-02	2.44E-01	TRINITY_DN1667_c0_g1,TRINITY_DN20136_c0_g1,TRINITY_DN19687_c0_g1,TRINITY_DN2122_c0_g1,TRINITY_DN6180_c0_g1,TRINITY_DN78718_c0_g1,TRINITY_DN20202_c0_g1,TRINITY_DN13666_c0_g1,TRINITY_DN36968_c0_g1,TRINITY_DN32309_c0_g1,TRINITY_DN215_c0_g1
Biological Process	GO:1901652	response to peptide	11	89	1.85E-02	2.44E-01	TRINITY_DN10478_c0_g1,TRINITY_DN5637_c0_g1,TRINITY_DN3643_c0_g1,TRINITY_DN6951_c0_g1,TRINITY_DN13922_c0_g1,TRINITY_DN6924_c0_g1,TRINITY_DN11960_c0_g1,TRINITY_DN15196_c0_g1,TRINITY_DN3360_c0_g1,TRINITY_DN22275_c0_g1,TRINITY_DN2180_c0_g1
Biological Process	GO:0044057	regulation of system process	11	94	2.67E-02	2.86E-01	TRINITY_DN6362_c0_g1,TRINITY_DN4703_c0_g1,TRINITY_DN58786_c0_g1,TRINITY_DN26510_c0_g1,TRINITY_DN32359_c0_g1,TRINITY_DN39670_c0_g1,TRINITY_DN799_c2_g1,TRINITY_DN21795_c0_g1,TRINITY_DN25764_c0_g1,TRINITY_DN21771_c0_g1,TRINITY_DN4351_c0_g1
Biological Process	GO:0044782	cilium organization	11	98	3.50E-02	3.21E-01	TRINITY_DN16627_c0_g1,TRINITY_DN48994_c0_g1,TRINITY_DN17888_c0_g1,TRINITY_DN20599_c0_g1,TRINITY_DN12701_c0_g1,TRINITY_DN1312_c3_g1,TRINITY_DN57363_c0_g1,TRINITY_DN15584_c0_g1,TRINITY_DN2940_c0_g1,TRINITY_DN10120_c0_g1,TRINITY_DN33142_c0_g1
Biological Process	GO:0060485	mesenchyme development	11	102	4.48E-02	3.21E-01	TRINITY_DN26128_c0_g1,TRINITY_DN7864_c0_g1,TRINITY_DN2139_c0_g1,TRINITY_DN14735_c0_g1,TRINITY_DN2015_c0_g1,TRINITY_DN4933_c9_g1,TRINITY_DN16396_c0_g1,TRINITY_DN1101_c0_g1,TRINITY_DN23770_c0_g1,TRINITY_DN5957_c0_g1,TRINITY_DN1299_c0_g1
Biological Process	GO:0042274	ribosomal small subunit biogenesis	10	39	8.12E-05	6.51E-03	TRINITY_DN2686_c1_g1,TRINITY_DN22073_c0_g1,TRINITY_DN14648_c0_g3,TRINITY_DN6034_c0_g1,TRINITY_DN6734_c3_g1,TRINITY_DN30240_c0_g1,TRINITY_DN16_c1_g1,TRINITY_DN27583_c0_g1,TRINITY_DN25182_c0_g2,TRINITY_DN31447_c0_g1
Biological Process	GO:0045834	positive regulation of lipid metabolic process	10	46	3.54E-04	2.21E-02	TRINITY_DN37254_c0_g1,TRINITY_DN5637_c0_g1,TRINITY_DN32805_c0_g2,TRINITY_DN6099_c0_g1,TRINITY_DN10478_c0_g1,TRINITY_DN6951_c0_g1,TRINITY_DN13666_c0_g1,TRINITY_DN11260_c0_g1,TRINITY_DN33970_c0_g1,TRINITY_DN9672_c1_g1
Biological Process	GO:0070661	leukocyte proliferation	10	49	6.05E-04	3.35E-02	TRINITY_DN3360_c0_g1,TRINITY_DN22275_c0_g1,TRINITY_DN23770_c0_g1,TRINITY_DN1299_c0_g1,TRINITY_DN31447_c0_g1,TRINITY_DN6951_c0_g1,TRINITY_DN3540_c0_g1,TRINITY_DN10478_c0_g1,TRINITY_DN5637_c0_g1,TRINITY_DN36968_c0_g1
Biological Process	GO:0007269	neurotransmitter secretion	10	50	7.16E-04	3.81E-02	TRINITY_DN13724_c0_g1,TRINITY_DN11479_c0_g1,TRINITY_DN4340_c8_g1,TRINITY_DN35_c0_g1,TRINITY_DN7159_c5_g1,TRINITY_DN62939_c0_g1,TRINITY_DN1299_c0_g1,TRINITY_DN2180_c0_g1,TRINITY_DN1985_c0_g6,TRINITY_DN19804_c0_g1
Biological Process	GO:0099643	signal release from synapse	10	50	7.16E-04	3.81E-02	TRINITY_DN13724_c0_g1,TRINITY_DN1985_c0_g6,TRINITY_DN19804_c0_g1,TRINITY_DN11479_c0_g1,TRINITY_DN4340_c8_g1,TRINITY_DN35_c0_g1,TRINITY_DN7159_c5_g1,TRINITY_DN62939_c0_g1,TRINITY_DN1299_c0_g1,TRINITY_DN2180_c0_g1
Biological Process	GO:0008406	gonad development	10	51	8.43E-04	4.09E-02	TRINITY_DN19795_c0_g1,TRINITY_DN16636_c0_g1,TRINITY_DN9845_c1_g2,TRINITY_DN2015_c0_g1,TRINITY_DN2710_c2_g1,TRINITY_DN23093_c0_g1,TRINITY_DN33720_c0_g1,TRINITY_DN15810_c1_g1,TRINITY_DN12871_c0_g1,TRINITY_DN5957_c0_g1
Biological Process	GO:0045137	development of primary sexual characteristics	10	52	9.87E-04	4.54E-02	TRINITY_DN15810_c1_g1,TRINITY_DN23093_c0_g1,TRINITY_DN33720_c0_g1,TRINITY_DN2710_c2_g1,TRINITY_DN2015_c0_g1,TRINITY_DN5957_c0_g1,TRINITY_DN12871_c0_g1,TRINITY_DN9845_c1_g2,TRINITY_DN16636_c0_g1,TRINITY_DN19795_c0_g1
Biological Process	GO:0099531	presynaptic process involved in chemical synaptic transmission	10	53	1.15E-03	5.06E-02	TRINITY_DN19804_c0_g1,TRINITY_DN1985_c0_g6,TRINITY_DN7159_c5_g1,TRINITY_DN62939_c0_g1,TRINITY_DN2180_c0_g1,TRINITY_DN1299_c0_g1,TRINITY_DN35_c0_g1,TRINITY_DN4340_c8_g1,TRINITY_DN11479_c0_g1,TRINITY_DN13724_c0_g1
Biological Process	GO:0043406	positive regulation of MAP kinase activity	10	58	2.34E-03	8.08E-02	TRINITY_DN40733_c0_g1,TRINITY_DN5637_c0_g1,TRINITY_DN82705_c0_g1,TRINITY_DN19687_c0_g1,TRINITY_DN6951_c0_g1,TRINITY_DN4933_c9_g1,TRINITY_DN5506_c0_g1,TRINITY_DN9672_c1_g1,TRINITY_DN5104_c0_g1,TRINITY_DN40018_c0_g1
Biological Process	GO:0032147	activation of protein kinase activity	10	65	5.49E-03	1.26E-01	TRINITY_DN5637_c0_g1,TRINITY_DN82705_c0_g1,TRINITY_DN40733_c0_g1,TRINITY_DN39_c0_g2,TRINITY_DN19687_c0_g1,TRINITY_DN6951_c0_g1,TRINITY_DN9672_c1_g1,TRINITY_DN40018_c0_g1,TRINITY_DN5506_c0_g1,TRINITY_DN23770_c0_g1
Biological Process	GO:0001505	regulation of neurotransmitter levels	10	67	6.83E-03	1.38E-01	TRINITY_DN13724_c0_g1,TRINITY_DN1985_c0_g6,TRINITY_DN19804_c0_g1,TRINITY_DN11479_c0_g1,TRINITY_DN4340_c8_g1,TRINITY_DN35_c0_g1,TRINITY_DN7159_c5_g1,TRINITY_DN62939_c0_g1,TRINITY_DN2180_c0_g1,TRINITY_DN1299_c0_g1
Biological Process	GO:0045055	regulated exocytosis	10	67	6.83E-03	1.38E-01	TRINITY_DN13724_c0_g1,TRINITY_DN3643_c0_g1,TRINITY_DN19735_c0_g1,TRINITY_DN4340_c8_g1,TRINITY_DN35_c0_g1,TRINITY_DN11479_c0_g1,TRINITY_DN2180_c0_g1,TRINITY_DN2301_c6_g1,TRINITY_DN62939_c0_g1,TRINITY_DN1985_c0_g6
Biological Process	GO:0048705	skeletal system morphogenesis	10	70	9.28E-03	1.72E-01	TRINITY_DN17270_c0_g1,TRINITY_DN518_c0_g1,TRINITY_DN33720_c0_g1,TRINITY_DN18785_c0_g1,TRINITY_DN65_c0_g1,TRINITY_DN1299_c0_g1,TRINITY_DN23770_c0_g1,TRINITY_DN4528_c0_g1,TRINITY_DN26128_c0_g1,TRINITY_DN6213_c0_g1
Biological Process	GO:0006836	neurotransmitter transport	10	72	1.13E-02	1.78E-01	TRINITY_DN13724_c0_g1,TRINITY_DN35_c0_g1,TRINITY_DN4340_c8_g1,TRINITY_DN11479_c0_g1,TRINITY_DN7159_c5_g1,TRINITY_DN62939_c0_g1,TRINITY_DN1299_c0_g1,TRINITY_DN2180_c0_g1,TRINITY_DN1985_c0_g6,TRINITY_DN19804_c0_g1
Biological Process	GO:0048608	reproductive structure development	10	76	1.61E-02	2.22E-01	TRINITY_DN9845_c1_g2,TRINITY_DN16636_c0_g1,TRINITY_DN19795_c0_g1,TRINITY_DN12871_c0_g1,TRINITY_DN5957_c0_g1,TRINITY_DN15810_c1_g1,TRINITY_DN33720_c0_g1,TRINITY_DN23093_c0_g1,TRINITY_DN2710_c2_g1,TRINITY_DN2015_c0_g1
Biological Process	GO:0061458	reproductive system development	10	78	1.91E-02	2.44E-01	TRINITY_DN15810_c1_g1,TRINITY_DN33720_c0_g1,TRINITY_DN23093_c0_g1,TRINITY_DN2710_c2_g1,TRINITY_DN2015_c0_g1,TRINITY_DN5957_c0_g1,TRINITY_DN12871_c0_g1,TRINITY_DN9845_c1_g2,TRINITY_DN16636_c0_g1,TRINITY_DN19795_c0_g1
Biological Process	GO:0051650	establishment of vesicle localization	10	82	2.62E-02	2.82E-01	TRINITY_DN35_c0_g1,TRINITY_DN11479_c0_g1,TRINITY_DN62939_c0_g1,TRINITY_DN20446_c0_g1,TRINITY_DN2301_c6_g1,TRINITY_DN10631_c0_g1,TRINITY_DN2180_c0_g1,TRINITY_DN1985_c0_g6,TRINITY_DN13724_c0_g1,TRINITY_DN1312_c3_g1
Biological Process	GO:0048872	homeostasis of number of cells	10	83	2.82E-02	3.00E-01	TRINITY_DN40321_c0_g2,TRINITY_DN31447_c0_g1,TRINITY_DN2710_c2_g1,TRINITY_DN1299_c0_g1,TRINITY_DN6734_c3_g1,TRINITY_DN32478_c2_g1,TRINITY_DN3540_c0_g1,TRINITY_DN14648_c0_g3,TRINITY_DN2686_c1_g1,TRINITY_DN23564_c0_g1
Biological Process	GO:0051648	vesicle localization	10	84	3.04E-02	3.11E-01	TRINITY_DN13724_c0_g1,TRINITY_DN1312_c3_g1,TRINITY_DN35_c0_g1,TRINITY_DN11479_c0_g1,TRINITY_DN2301_c6_g1,TRINITY_DN2180_c0_g1,TRINITY_DN10631_c0_g1,TRINITY_DN62939_c0_g1,TRINITY_DN20446_c0_g1,TRINITY_DN1985_c0_g6
Biological Process	GO:0048762	mesenchymal cell differentiation	10	86	3.50E-02	3.21E-01	TRINITY_DN1101_c0_g1,TRINITY_DN16396_c0_g1,TRINITY_DN23770_c0_g1,TRINITY_DN1299_c0_g1,TRINITY_DN4933_c9_g1,TRINITY_DN2015_c0_g1,TRINITY_DN2139_c0_g1,TRINITY_DN14735_c0_g1,TRINITY_DN26128_c0_g1,TRINITY_DN7864_c0_g1
Biological Process	GO:0008154	actin polymerization or depolymerization	10	88	4.01E-02	3.21E-01	TRINITY_DN6951_c0_g1,TRINITY_DN5637_c0_g1,TRINITY_DN6099_c0_g1,TRINITY_DN10478_c0_g1,TRINITY_DN14914_c0_g1,TRINITY_DN12701_c0_g1,TRINITY_DN450_c1_g1,TRINITY_DN35_c0_g1,TRINITY_DN2301_c6_g1,TRINITY_DN4509_c0_g2
Biological Process	GO:0046651	lymphocyte proliferation	9	46	1.54E-03	6.23E-02	TRINITY_DN31447_c0_g1,TRINITY_DN22275_c0_g1,TRINITY_DN3360_c0_g1,TRINITY_DN1299_c0_g1,TRINITY_DN5637_c0_g1,TRINITY_DN10478_c0_g1,TRINITY_DN36968_c0_g1,TRINITY_DN3540_c0_g1,TRINITY_DN6951_c0_g1
Biological Process	GO:0032943	mononuclear cell proliferation	9	47	1.81E-03	6.99E-02	TRINITY_DN36968_c0_g1,TRINITY_DN5637_c0_g1,TRINITY_DN10478_c0_g1,TRINITY_DN3540_c0_g1,TRINITY_DN6951_c0_g1,TRINITY_DN31447_c0_g1,TRINITY_DN1299_c0_g1,TRINITY_DN22275_c0_g1,TRINITY_DN3360_c0_g1
Biological Process	GO:0030902	hindbrain development	9	52	3.72E-03	9.93E-02	TRINITY_DN2411_c0_g1,TRINITY_DN24692_c1_g1,TRINITY_DN753_c3_g1,TRINITY_DN3089_c2_g2,TRINITY_DN1866_c0_g1,TRINITY_DN514_c0_g1,TRINITY_DN16556_c0_g1,TRINITY_DN3641_c3_g1,TRINITY_DN2068_c3_g1
Biological Process	GO:0008643	carbohydrate transport	9	61	1.08E-02	1.73E-01	TRINITY_DN47605_c0_g1,TRINITY_DN5637_c0_g1,TRINITY_DN3643_c0_g1,TRINITY_DN7898_c0_g1,TRINITY_DN6951_c0_g1,TRINITY_DN2372_c0_g1,TRINITY_DN11960_c0_g1,TRINITY_DN9069_c1_g3,TRINITY_DN19851_c0_g1
Biological Process	GO:0006665	sphingolipid metabolic process	9	66	1.76E-02	2.38E-01	TRINITY_DN27600_c0_g1,TRINITY_DN32102_c0_g2,TRINITY_DN13310_c0_g1,TRINITY_DN10478_c0_g1,TRINITY_DN6099_c0_g1,TRINITY_DN5637_c0_g1,TRINITY_DN13666_c0_g1,TRINITY_DN6951_c0_g1,TRINITY_DN18277_c0_g1
Biological Process	GO:0042391	regulation of membrane potential	9	66	1.76E-02	2.38E-01	TRINITY_DN23106_c0_g1,TRINITY_DN70036_c0_g1,TRINITY_DN6362_c0_g1,TRINITY_DN47980_c0_g1,TRINITY_DN1299_c0_g1,TRINITY_DN4351_c0_g1,TRINITY_DN21771_c0_g1,TRINITY_DN13666_c0_g1,TRINITY_DN70072_c0_g1
Biological Process	GO:0006936	muscle contraction	9	67	1.93E-02	2.44E-01	TRINITY_DN32359_c0_g1,TRINITY_DN58786_c0_g1,TRINITY_DN6362_c0_g1,TRINITY_DN21771_c0_g1,TRINITY_DN47498_c0_g1,TRINITY_DN25764_c0_g1,TRINITY_DN21795_c0_g1,TRINITY_DN36968_c0_g1,TRINITY_DN799_c2_g1
Biological Process	GO:1901136	carbohydrate derivative catabolic process	9	67	1.93E-02	2.44E-01	TRINITY_DN10478_c0_g1,TRINITY_DN5637_c0_g1,TRINITY_DN12791_c2_g1,TRINITY_DN10438_c0_g1,TRINITY_DN13666_c0_g1,TRINITY_DN6951_c0_g1,TRINITY_DN7099_c0_g1,TRINITY_DN27600_c0_g1,TRINITY_DN7121_c0_g2
Biological Process	GO:0021537	telencephalon development	9	68	2.11E-02	2.49E-01	TRINITY_DN753_c3_g1,TRINITY_DN20187_c0_g1,TRINITY_DN2411_c0_g1,TRINITY_DN514_c0_g1,TRINITY_DN71126_c0_g1,TRINITY_DN4933_c9_g1,TRINITY_DN2857_c0_g2,TRINITY_DN2068_c3_g1,TRINITY_DN1299_c0_g1
Biological Process	GO:0098742	cell-cell adhesion via plasma-membrane adhesion molecules	9	68	2.11E-02	2.49E-01	TRINITY_DN6025_c1_g1,TRINITY_DN3089_c2_g2,TRINITY_DN33991_c0_g1,TRINITY_DN14469_c0_g1,TRINITY_DN9249_c0_g1,TRINITY_DN18048_c0_g1,TRINITY_DN38636_c0_g1,TRINITY_DN28314_c0_g1,TRINITY_DN6666_c0_g1
Biological Process	GO:0048863	stem cell differentiation	9	72	2.95E-02	3.08E-01	TRINITY_DN4933_c9_g1,TRINITY_DN16396_c0_g1,TRINITY_DN23770_c0_g1,TRINITY_DN1299_c0_g1,TRINITY_DN7864_c0_g1,TRINITY_DN26128_c0_g1,TRINITY_DN56098_c0_g1,TRINITY_DN23564_c0_g1,TRINITY_DN14735_c0_g1
Biological Process	GO:0007281	germ cell development	9	75	3.71E-02	3.21E-01	TRINITY_DN29338_c0_g1,TRINITY_DN12791_c2_g1,TRINITY_DN41586_c0_g1,TRINITY_DN41533_c0_g1,TRINITY_DN30868_c0_g1,TRINITY_DN2710_c2_g1,TRINITY_DN31447_c0_g1,TRINITY_DN16627_c0_g1,TRINITY_DN4971_c0_g2
Biological Process	GO:0044242	cellular lipid catabolic process	9	79	4.92E-02	3.21E-01	TRINITY_DN30925_c0_g1,TRINITY_DN33970_c0_g1,TRINITY_DN27600_c0_g1,TRINITY_DN23582_c0_g1,TRINITY_DN6951_c0_g1,TRINITY_DN5637_c0_g1,TRINITY_DN32805_c0_g2,TRINITY_DN10478_c0_g1,TRINITY_DN6099_c0_g1
Biological Process	GO:0050994	regulation of lipid catabolic process	8	22	2.65E-05	2.54E-03	TRINITY_DN11260_c0_g1,TRINITY_DN33970_c0_g1,TRINITY_DN6951_c0_g1,TRINITY_DN3643_c0_g1,TRINITY_DN5637_c0_g1,TRINITY_DN10478_c0_g1,TRINITY_DN6099_c0_g1,TRINITY_DN32805_c0_g2
Biological Process	GO:1900076	regulation of cellular response to insulin stimulus	8	22	2.65E-05	2.54E-03	TRINITY_DN3360_c0_g1,TRINITY_DN22275_c0_g1,TRINITY_DN6924_c0_g1,TRINITY_DN15196_c0_g1,TRINITY_DN6951_c0_g1,TRINITY_DN10478_c0_g1,TRINITY_DN5637_c0_g1,TRINITY_DN3643_c0_g1
Biological Process	GO:0009187	cyclic nucleotide metabolic process	8	44	4.48E-03	1.07E-01	TRINITY_DN12791_c2_g1,TRINITY_DN29338_c0_g1,TRINITY_DN799_c2_g1,TRINITY_DN73027_c0_g1,TRINITY_DN31047_c0_g1,TRINITY_DN13666_c0_g1,TRINITY_DN1457_c1_g1,TRINITY_DN17355_c0_g1
Biological Process	GO:0017156	calcium ion regulated exocytosis	8	44	4.48E-03	1.07E-01	TRINITY_DN11479_c0_g1,TRINITY_DN4340_c8_g1,TRINITY_DN35_c0_g1,TRINITY_DN62939_c0_g1,TRINITY_DN2180_c0_g1,TRINITY_DN2301_c6_g1,TRINITY_DN1985_c0_g6,TRINITY_DN13724_c0_g1
Biological Process	GO:0032409	regulation of transporter activity	8	53	1.39E-02	2.07E-01	TRINITY_DN47980_c0_g1,TRINITY_DN1299_c0_g1,TRINITY_DN2180_c0_g1,TRINITY_DN6362_c0_g1,TRINITY_DN6951_c0_g1,TRINITY_DN21771_c0_g1,TRINITY_DN36968_c0_g1,TRINITY_DN5637_c0_g1
Biological Process	GO:0006414	translational elongation	8	54	1.55E-02	2.19E-01	TRINITY_DN8817_c0_g1,TRINITY_DN85_c0_g1,TRINITY_DN37254_c0_g1,TRINITY_DN55535_c0_g1,TRINITY_DN39_c0_g2,TRINITY_DN35594_c0_g1,TRINITY_DN6244_c0_g1,TRINITY_DN24505_c0_g1
Biological Process	GO:0007156	homophilic cell adhesion via plasma membrane adhesion molecules	8	56	1.90E-02	2.44E-01	TRINITY_DN28314_c0_g1,TRINITY_DN6666_c0_g1,TRINITY_DN6025_c1_g1,TRINITY_DN33991_c0_g1,TRINITY_DN14469_c0_g1,TRINITY_DN9249_c0_g1,TRINITY_DN38636_c0_g1,TRINITY_DN18048_c0_g1
Biological Process	GO:0033500	carbohydrate homeostasis	8	59	2.53E-02	2.75E-01	TRINITY_DN31447_c0_g1,TRINITY_DN11960_c0_g1,TRINITY_DN40018_c0_g1,TRINITY_DN1299_c0_g1,TRINITY_DN82705_c0_g1,TRINITY_DN40733_c0_g1,TRINITY_DN13666_c0_g1,TRINITY_DN21339_c0_g1
Biological Process	GO:0042593	glucose homeostasis	8	59	2.53E-02	2.75E-01	TRINITY_DN82705_c0_g1,TRINITY_DN40733_c0_g1,TRINITY_DN13666_c0_g1,TRINITY_DN21339_c0_g1,TRINITY_DN31447_c0_g1,TRINITY_DN11960_c0_g1,TRINITY_DN40018_c0_g1,TRINITY_DN1299_c0_g1
Biological Process	GO:1904062	regulation of cation transmembrane transport	8	59	2.53E-02	2.75E-01	TRINITY_DN36968_c0_g1,TRINITY_DN21771_c0_g1,TRINITY_DN19479_c0_g1,TRINITY_DN6362_c0_g1,TRINITY_DN47980_c0_g1,TRINITY_DN2301_c6_g1,TRINITY_DN1299_c0_g1,TRINITY_DN2180_c0_g1
Biological Process	GO:0050808	synapse organization	8	63	3.59E-02	3.21E-01	TRINITY_DN1299_c0_g1,TRINITY_DN15945_c0_g1,TRINITY_DN3089_c2_g2,TRINITY_DN7996_c0_g2,TRINITY_DN56098_c0_g1,TRINITY_DN18764_c0_g1,TRINITY_DN9874_c0_g1,TRINITY_DN4757_c5_g1
Biological Process	GO:0050996	positive regulation of lipid catabolic process	7	14	6.96E-06	8.13E-04	TRINITY_DN33970_c0_g1,TRINITY_DN6099_c0_g1,TRINITY_DN32805_c0_g2,TRINITY_DN10478_c0_g1,TRINITY_DN5637_c0_g1,TRINITY_DN11260_c0_g1,TRINITY_DN6951_c0_g1
Biological Process	GO:0046626	regulation of insulin receptor signaling pathway	7	18	5.20E-05	4.58E-03	TRINITY_DN10478_c0_g1,TRINITY_DN6924_c0_g1,TRINITY_DN5637_c0_g1,TRINITY_DN15196_c0_g1,TRINITY_DN3360_c0_g1,TRINITY_DN22275_c0_g1,TRINITY_DN6951_c0_g1
Biological Process	GO:0008584	male gonad development	7	28	1.14E-03	5.04E-02	TRINITY_DN2710_c2_g1,TRINITY_DN19795_c0_g1,TRINITY_DN15810_c1_g1,TRINITY_DN9845_c1_g2,TRINITY_DN16636_c0_g1,TRINITY_DN5957_c0_g1,TRINITY_DN12871_c0_g1
Biological Process	GO:0046546	development of primary male sexual characteristics	7	28	1.14E-03	5.04E-02	TRINITY_DN19795_c0_g1,TRINITY_DN2710_c2_g1,TRINITY_DN9845_c1_g2,TRINITY_DN15810_c1_g1,TRINITY_DN16636_c0_g1,TRINITY_DN5957_c0_g1,TRINITY_DN12871_c0_g1
Biological Process	GO:0008217	regulation of blood pressure	7	32	2.61E-03	8.88E-02	TRINITY_DN58786_c0_g1,TRINITY_DN799_c2_g1,TRINITY_DN396_c0_g1,TRINITY_DN9069_c1_g3,TRINITY_DN32359_c0_g1,TRINITY_DN8521_c0_g1,TRINITY_DN4351_c0_g1
Biological Process	GO:0030490	maturation of SSU-rRNA	7	32	2.61E-03	8.88E-02	TRINITY_DN25182_c0_g2,TRINITY_DN22073_c0_g1,TRINITY_DN2686_c1_g1,TRINITY_DN14648_c0_g3,TRINITY_DN30240_c0_g1,TRINITY_DN16_c1_g1,TRINITY_DN27583_c0_g1
Biological Process	GO:0046661	male sex differentiation	7	33	3.14E-03	9.93E-02	TRINITY_DN12871_c0_g1,TRINITY_DN5957_c0_g1,TRINITY_DN19795_c0_g1,TRINITY_DN2710_c2_g1,TRINITY_DN15810_c1_g1,TRINITY_DN9845_c1_g2,TRINITY_DN16636_c0_g1
Biological Process	GO:0008286	insulin receptor signaling pathway	7	37	6.14E-03	1.34E-01	TRINITY_DN15196_c0_g1,TRINITY_DN5637_c0_g1,TRINITY_DN6924_c0_g1,TRINITY_DN10478_c0_g1,TRINITY_DN6951_c0_g1,TRINITY_DN22275_c0_g1,TRINITY_DN3360_c0_g1
Biological Process	GO:0014902	myotube differentiation	7	38	7.14E-03	1.44E-01	TRINITY_DN77736_c0_g1,TRINITY_DN15196_c0_g1,TRINITY_DN19659_c0_g1,TRINITY_DN17270_c0_g1,TRINITY_DN57109_c0_g1,TRINITY_DN3641_c3_g1,TRINITY_DN1299_c0_g1
Biological Process	GO:2000021	regulation of ion homeostasis	7	43	1.40E-02	2.07E-01	TRINITY_DN19479_c0_g1,TRINITY_DN21771_c0_g1,TRINITY_DN36968_c0_g1,TRINITY_DN21795_c0_g1,TRINITY_DN13666_c0_g1,TRINITY_DN6362_c0_g1,TRINITY_DN4703_c0_g1
Biological Process	GO:0001171	reverse transcription	7	44	1.58E-02	2.19E-01	TRINITY_DN4545_c0_g1,TRINITY_DN35685_c0_g2,TRINITY_DN1225_c4_g1,TRINITY_DN325_c0_g1,TRINITY_DN2457_c0_g1,TRINITY_DN32005_c0_g1,TRINITY_DN41819_c0_g1
Biological Process	GO:0006672	ceramide metabolic process	7	44	1.58E-02	2.19E-01	TRINITY_DN13310_c0_g1,TRINITY_DN5637_c0_g1,TRINITY_DN10478_c0_g1,TRINITY_DN27600_c0_g1,TRINITY_DN18277_c0_g1,TRINITY_DN6951_c0_g1,TRINITY_DN13666_c0_g1
Biological Process	GO:0032197	transposition, RNA-mediated	7	44	1.58E-02	2.19E-01	TRINITY_DN4545_c0_g1,TRINITY_DN35685_c0_g2,TRINITY_DN1225_c4_g1,TRINITY_DN325_c0_g1,TRINITY_DN2457_c0_g1,TRINITY_DN32005_c0_g1,TRINITY_DN41819_c0_g1
Biological Process	GO:0032199	reverse transcription involved in RNA-mediated transposition	7	44	1.58E-02	2.19E-01	TRINITY_DN32005_c0_g1,TRINITY_DN41819_c0_g1,TRINITY_DN35685_c0_g2,TRINITY_DN1225_c4_g1,TRINITY_DN325_c0_g1,TRINITY_DN2457_c0_g1,TRINITY_DN4545_c0_g1
Biological Process	GO:0042306	regulation of protein import into nucleus	7	44	1.58E-02	2.19E-01	TRINITY_DN5637_c0_g1,TRINITY_DN18545_c0_g1,TRINITY_DN6099_c0_g1,TRINITY_DN10478_c0_g1,TRINITY_DN14735_c0_g1,TRINITY_DN23770_c0_g1,TRINITY_DN6951_c0_g1
Biological Process	GO:1904589	regulation of protein import	7	44	1.58E-02	2.19E-01	TRINITY_DN6951_c0_g1,TRINITY_DN23770_c0_g1,TRINITY_DN14735_c0_g1,TRINITY_DN10478_c0_g1,TRINITY_DN6099_c0_g1,TRINITY_DN18545_c0_g1,TRINITY_DN5637_c0_g1
Biological Process	GO:0051147	regulation of muscle cell differentiation	7	46	1.99E-02	2.44E-01	TRINITY_DN10875_c0_g1,TRINITY_DN15196_c0_g1,TRINITY_DN6898_c0_g1,TRINITY_DN26510_c0_g1,TRINITY_DN1299_c0_g1,TRINITY_DN23770_c0_g1,TRINITY_DN57109_c0_g1
Biological Process	GO:0071901	negative regulation of protein serine/threonine kinase activity	7	47	2.22E-02	2.58E-01	TRINITY_DN14031_c0_g1,TRINITY_DN5637_c0_g1,TRINITY_DN18545_c0_g1,TRINITY_DN6099_c0_g1,TRINITY_DN10478_c0_g1,TRINITY_DN3641_c3_g1,TRINITY_DN6951_c0_g1
Biological Process	GO:0001837	epithelial to mesenchymal transition	7	50	3.02E-02	3.11E-01	TRINITY_DN14735_c0_g1,TRINITY_DN23770_c0_g1,TRINITY_DN2139_c0_g1,TRINITY_DN1101_c0_g1,TRINITY_DN26128_c0_g1,TRINITY_DN7864_c0_g1,TRINITY_DN2015_c0_g1
Biological Process	GO:0014033	neural crest cell differentiation	7	51	3.33E-02	3.15E-01	TRINITY_DN16396_c0_g1,TRINITY_DN23770_c0_g1,TRINITY_DN1299_c0_g1,TRINITY_DN14735_c0_g1,TRINITY_DN4933_c9_g1,TRINITY_DN26128_c0_g1,TRINITY_DN7864_c0_g1
Biological Process	GO:0048489	synaptic vesicle transport	7	51	3.33E-02	3.15E-01	TRINITY_DN11479_c0_g1,TRINITY_DN35_c0_g1,TRINITY_DN13724_c0_g1,TRINITY_DN62939_c0_g1,TRINITY_DN2301_c6_g1,TRINITY_DN2180_c0_g1,TRINITY_DN1985_c0_g6
Biological Process	GO:0097480	establishment of synaptic vesicle localization	7	51	3.33E-02	3.15E-01	TRINITY_DN1985_c0_g6,TRINITY_DN13724_c0_g1,TRINITY_DN62939_c0_g1,TRINITY_DN2180_c0_g1,TRINITY_DN2301_c6_g1,TRINITY_DN11479_c0_g1,TRINITY_DN35_c0_g1
Biological Process	GO:0099003	vesicle-mediated transport in synapse	7	51	3.33E-02	3.15E-01	TRINITY_DN2301_c6_g1,TRINITY_DN2180_c0_g1,TRINITY_DN13724_c0_g1,TRINITY_DN62939_c0_g1,TRINITY_DN35_c0_g1,TRINITY_DN11479_c0_g1,TRINITY_DN1985_c0_g6
Biological Process	GO:0009636	response to toxic substance	7	52	3.65E-02	3.21E-01	TRINITY_DN31102_c0_g1,TRINITY_DN25323_c0_g1,TRINITY_DN4254_c0_g1,TRINITY_DN12085_c0_g3,TRINITY_DN3746_c1_g1,TRINITY_DN13922_c0_g1,TRINITY_DN19687_c0_g1
Biological Process	GO:0097479	synaptic vesicle localization	7	52	3.65E-02	3.21E-01	TRINITY_DN1985_c0_g6,TRINITY_DN35_c0_g1,TRINITY_DN11479_c0_g1,TRINITY_DN2301_c6_g1,TRINITY_DN2180_c0_g1,TRINITY_DN13724_c0_g1,TRINITY_DN62939_c0_g1
Biological Process	GO:0034101	erythrocyte homeostasis	7	53	4.00E-02	3.21E-01	TRINITY_DN31447_c0_g1,TRINITY_DN40321_c0_g2,TRINITY_DN32478_c2_g1,TRINITY_DN6734_c3_g1,TRINITY_DN23564_c0_g1,TRINITY_DN2686_c1_g1,TRINITY_DN14648_c0_g3
Biological Process	GO:1900180	regulation of protein localization to nucleus	7	53	4.00E-02	3.21E-01	TRINITY_DN6951_c0_g1,TRINITY_DN23770_c0_g1,TRINITY_DN14735_c0_g1,TRINITY_DN6099_c0_g1,TRINITY_DN18545_c0_g1,TRINITY_DN10478_c0_g1,TRINITY_DN5637_c0_g1
Biological Process	GO:0002262	myeloid cell homeostasis	7	54	4.36E-02	3.21E-01	TRINITY_DN31447_c0_g1,TRINITY_DN40321_c0_g2,TRINITY_DN32478_c2_g1,TRINITY_DN6734_c3_g1,TRINITY_DN23564_c0_g1,TRINITY_DN2686_c1_g1,TRINITY_DN14648_c0_g3
Biological Process	GO:0046822	regulation of nucleocytoplasmic transport	7	54	4.36E-02	3.21E-01	TRINITY_DN6951_c0_g1,TRINITY_DN14735_c0_g1,TRINITY_DN23770_c0_g1,TRINITY_DN6099_c0_g1,TRINITY_DN18545_c0_g1,TRINITY_DN10478_c0_g1,TRINITY_DN5637_c0_g1
Biological Process	GO:0051216	cartilage development	7	54	4.36E-02	3.21E-01	TRINITY_DN18785_c0_g1,TRINITY_DN2068_c3_g1,TRINITY_DN23770_c0_g1,TRINITY_DN1299_c0_g1,TRINITY_DN6213_c0_g1,TRINITY_DN17270_c0_g1,TRINITY_DN2015_c0_g1
Biological Process	GO:0006278	RNA-dependent DNA biosynthetic process	7	55	4.75E-02	3.21E-01	TRINITY_DN32005_c0_g1,TRINITY_DN41819_c0_g1,TRINITY_DN4545_c0_g1,TRINITY_DN2457_c0_g1,TRINITY_DN35685_c0_g2,TRINITY_DN1225_c4_g1,TRINITY_DN325_c0_g1
Biological Process	GO:0060326	cell chemotaxis	7	55	4.75E-02	3.21E-01	TRINITY_DN3643_c0_g1,TRINITY_DN5637_c0_g1,TRINITY_DN6924_c0_g1,TRINITY_DN23770_c0_g1,TRINITY_DN2686_c1_g1,TRINITY_DN6951_c0_g1,TRINITY_DN2122_c0_g1
Biological Process	GO:0000028	ribosomal small subunit assembly	6	11	1.74E-05	1.83E-03	TRINITY_DN22073_c0_g1,TRINITY_DN2686_c1_g1,TRINITY_DN16_c1_g1,TRINITY_DN6034_c0_g1,TRINITY_DN6734_c3_g1,TRINITY_DN25182_c0_g2
Biological Process	GO:0046627	negative regulation of insulin receptor signaling pathway	6	14	9.66E-05	7.41E-03	TRINITY_DN15196_c0_g1,TRINITY_DN5637_c0_g1,TRINITY_DN10478_c0_g1,TRINITY_DN6924_c0_g1,TRINITY_DN6951_c0_g1,TRINITY_DN3360_c0_g1
Biological Process	GO:1900077	negative regulation of cellular response to insulin stimulus	6	14	9.66E-05	7.41E-03	TRINITY_DN3360_c0_g1,TRINITY_DN6951_c0_g1,TRINITY_DN6924_c0_g1,TRINITY_DN10478_c0_g1,TRINITY_DN5637_c0_g1,TRINITY_DN15196_c0_g1
Biological Process	GO:0035082	axoneme assembly	6	18	4.84E-04	2.83E-02	TRINITY_DN57363_c0_g1,TRINITY_DN48994_c0_g1,TRINITY_DN17888_c0_g1,TRINITY_DN16627_c0_g1,TRINITY_DN20599_c0_g1,TRINITY_DN33142_c0_g1
Biological Process	GO:0000027	ribosomal large subunit assembly	6	21	1.21E-03	5.16E-02	TRINITY_DN25_c0_g1,TRINITY_DN19414_c0_g2,TRINITY_DN21803_c0_g1,TRINITY_DN194_c5_g1,TRINITY_DN19336_c0_g1,TRINITY_DN9760_c0_g1
Biological Process	GO:0007631	feeding behavior	6	22	1.58E-03	6.29E-02	TRINITY_DN11554_c0_g1,TRINITY_DN40018_c0_g1,TRINITY_DN82705_c0_g1,TRINITY_DN32359_c0_g1,TRINITY_DN40733_c0_g1,TRINITY_DN2097_c1_g2
Biological Process	GO:0000462	maturation of SSU-rRNA from tricistronic rRNA transcript (SSU-rRNA, 5.8S rRNA, LSU-rRNA)	6	25	3.21E-03	9.93E-02	TRINITY_DN2686_c1_g1,TRINITY_DN22073_c0_g1,TRINITY_DN14648_c0_g3,TRINITY_DN30240_c0_g1,TRINITY_DN27583_c0_g1,TRINITY_DN25182_c0_g2
Biological Process	GO:1903725	regulation of phospholipid metabolic process	6	25	3.21E-03	9.93E-02	TRINITY_DN6951_c0_g1,TRINITY_DN2301_c6_g1,TRINITY_DN9672_c1_g1,TRINITY_DN6099_c0_g1,TRINITY_DN10478_c0_g1,TRINITY_DN5637_c0_g1
Biological Process	GO:0006687	glycosphingolipid metabolic process	6	26	3.96E-03	9.96E-02	TRINITY_DN18277_c0_g1,TRINITY_DN6951_c0_g1,TRINITY_DN13310_c0_g1,TRINITY_DN5637_c0_g1,TRINITY_DN10478_c0_g1,TRINITY_DN27600_c0_g1
Biological Process	GO:0021549	cerebellum development	6	30	8.30E-03	1.58E-01	TRINITY_DN24692_c1_g1,TRINITY_DN2411_c0_g1,TRINITY_DN753_c3_g1,TRINITY_DN514_c0_g1,TRINITY_DN1866_c0_g1,TRINITY_DN3089_c2_g2
Biological Process	GO:0030837	negative regulation of actin filament polymerization	6	30	8.30E-03	1.58E-01	TRINITY_DN5637_c0_g1,TRINITY_DN10478_c0_g1,TRINITY_DN6099_c0_g1,TRINITY_DN6951_c0_g1,TRINITY_DN450_c1_g1,TRINITY_DN35_c0_g1
Biological Process	GO:0046058	cAMP metabolic process	6	30	8.30E-03	1.58E-01	TRINITY_DN13666_c0_g1,TRINITY_DN31047_c0_g1,TRINITY_DN73027_c0_g1,TRINITY_DN17355_c0_g1,TRINITY_DN12791_c2_g1,TRINITY_DN1457_c1_g1
Biological Process	GO:0042098	T cell proliferation	6	31	9.78E-03	1.72E-01	TRINITY_DN36968_c0_g1,TRINITY_DN31447_c0_g1,TRINITY_DN3540_c0_g1,TRINITY_DN6951_c0_g1,TRINITY_DN22275_c0_g1,TRINITY_DN3360_c0_g1
Biological Process	GO:0090257	regulation of muscle system process	6	31	9.78E-03	1.72E-01	TRINITY_DN6362_c0_g1,TRINITY_DN58786_c0_g1,TRINITY_DN799_c2_g1,TRINITY_DN25764_c0_g1,TRINITY_DN26510_c0_g1,TRINITY_DN32359_c0_g1
Biological Process	GO:0022037	metencephalon development	6	32	1.14E-02	1.79E-01	TRINITY_DN1866_c0_g1,TRINITY_DN514_c0_g1,TRINITY_DN3089_c2_g2,TRINITY_DN2411_c0_g1,TRINITY_DN24692_c1_g1,TRINITY_DN753_c3_g1
Biological Process	GO:0050807	regulation of synapse organization	6	32	1.14E-02	1.79E-01	TRINITY_DN4757_c5_g1,TRINITY_DN18764_c0_g1,TRINITY_DN9874_c0_g1,TRINITY_DN7996_c0_g2,TRINITY_DN3089_c2_g2,TRINITY_DN1299_c0_g1
Biological Process	GO:0001578	microtubule bundle formation	6	33	1.33E-02	2.05E-01	TRINITY_DN33142_c0_g1,TRINITY_DN20599_c0_g1,TRINITY_DN57363_c0_g1,TRINITY_DN16627_c0_g1,TRINITY_DN48994_c0_g1,TRINITY_DN17888_c0_g1
Biological Process	GO:0045727	positive regulation of translation	6	33	1.33E-02	2.05E-01	TRINITY_DN7073_c0_g3,TRINITY_DN24505_c0_g1,TRINITY_DN50_c0_g1,TRINITY_DN852_c0_g3,TRINITY_DN26510_c0_g1,TRINITY_DN55535_c0_g1
Biological Process	GO:0050803	regulation of synapse structure or activity	6	33	1.33E-02	2.05E-01	TRINITY_DN4757_c5_g1,TRINITY_DN1299_c0_g1,TRINITY_DN3089_c2_g2,TRINITY_DN7996_c0_g2,TRINITY_DN9874_c0_g1,TRINITY_DN18764_c0_g1
Biological Process	GO:0008203	cholesterol metabolic process	6	34	1.53E-02	2.19E-01	TRINITY_DN2053_c1_g1,TRINITY_DN9091_c0_g1,TRINITY_DN11260_c0_g1,TRINITY_DN7267_c9_g1,TRINITY_DN28196_c0_g1,TRINITY_DN32805_c0_g2
Biological Process	GO:0032272	negative regulation of protein polymerization	6	34	1.53E-02	2.19E-01	TRINITY_DN5637_c0_g1,TRINITY_DN10478_c0_g1,TRINITY_DN6099_c0_g1,TRINITY_DN450_c1_g1,TRINITY_DN35_c0_g1,TRINITY_DN6951_c0_g1
Biological Process	GO:1902652	secondary alcohol metabolic process	6	34	1.53E-02	2.19E-01	TRINITY_DN2053_c1_g1,TRINITY_DN9091_c0_g1,TRINITY_DN11260_c0_g1,TRINITY_DN7267_c9_g1,TRINITY_DN28196_c0_g1,TRINITY_DN32805_c0_g2
Biological Process	GO:0015758	glucose transport	6	36	2.00E-02	2.44E-01	TRINITY_DN5637_c0_g1,TRINITY_DN47605_c0_g1,TRINITY_DN3643_c0_g1,TRINITY_DN11960_c0_g1,TRINITY_DN9069_c1_g3,TRINITY_DN6951_c0_g1
Biological Process	GO:0008645	hexose transport	6	37	2.27E-02	2.60E-01	TRINITY_DN9069_c1_g3,TRINITY_DN6951_c0_g1,TRINITY_DN47605_c0_g1,TRINITY_DN5637_c0_g1,TRINITY_DN3643_c0_g1,TRINITY_DN11960_c0_g1
Biological Process	GO:0009190	cyclic nucleotide biosynthetic process	6	37	2.27E-02	2.60E-01	TRINITY_DN1457_c1_g1,TRINITY_DN29338_c0_g1,TRINITY_DN73027_c0_g1,TRINITY_DN799_c2_g1,TRINITY_DN31047_c0_g1,TRINITY_DN17355_c0_g1
Biological Process	GO:0016079	synaptic vesicle exocytosis	6	37	2.27E-02	2.60E-01	TRINITY_DN35_c0_g1,TRINITY_DN11479_c0_g1,TRINITY_DN13724_c0_g1,TRINITY_DN62939_c0_g1,TRINITY_DN2180_c0_g1,TRINITY_DN1985_c0_g6
Biological Process	GO:0016125	sterol metabolic process	6	37	2.27E-02	2.60E-01	TRINITY_DN2053_c1_g1,TRINITY_DN7267_c9_g1,TRINITY_DN32805_c0_g2,TRINITY_DN28196_c0_g1,TRINITY_DN11260_c0_g1,TRINITY_DN9091_c0_g1
Biological Process	GO:0030148	sphingolipid biosynthetic process	6	37	2.27E-02	2.60E-01	TRINITY_DN6951_c0_g1,TRINITY_DN18277_c0_g1,TRINITY_DN13666_c0_g1,TRINITY_DN32102_c0_g2,TRINITY_DN13310_c0_g1,TRINITY_DN5637_c0_g1
Biological Process	GO:0052652	cyclic purine nucleotide metabolic process	6	37	2.27E-02	2.60E-01	TRINITY_DN1457_c1_g1,TRINITY_DN29338_c0_g1,TRINITY_DN17355_c0_g1,TRINITY_DN73027_c0_g1,TRINITY_DN799_c2_g1,TRINITY_DN31047_c0_g1
Biological Process	GO:0007286	spermatid development	6	39	2.88E-02	3.03E-01	TRINITY_DN41533_c0_g1,TRINITY_DN4971_c0_g2,TRINITY_DN16627_c0_g1,TRINITY_DN2710_c2_g1,TRINITY_DN41586_c0_g1,TRINITY_DN30868_c0_g1
Biological Process	GO:0001764	neuron migration	6	40	3.22E-02	3.11E-01	TRINITY_DN3030_c1_g2,TRINITY_DN1299_c0_g1,TRINITY_DN2857_c0_g2,TRINITY_DN56098_c0_g1,TRINITY_DN2914_c0_g1,TRINITY_DN18764_c0_g1
Biological Process	GO:0015749	monosaccharide transport	6	40	3.22E-02	3.11E-01	TRINITY_DN6951_c0_g1,TRINITY_DN9069_c1_g3,TRINITY_DN3643_c0_g1,TRINITY_DN11960_c0_g1,TRINITY_DN47605_c0_g1,TRINITY_DN5637_c0_g1
Biological Process	GO:0048515	spermatid differentiation	6	40	3.22E-02	3.11E-01	TRINITY_DN41586_c0_g1,TRINITY_DN30868_c0_g1,TRINITY_DN16627_c0_g1,TRINITY_DN2710_c2_g1,TRINITY_DN4971_c0_g2,TRINITY_DN41533_c0_g1
Biological Process	GO:0055123	digestive system development	6	40	3.22E-02	3.11E-01	TRINITY_DN7353_c0_g1,TRINITY_DN5957_c0_g1,TRINITY_DN7818_c0_g2,TRINITY_DN3643_c0_g1,TRINITY_DN25_c0_g1,TRINITY_DN12690_c1_g1
Biological Process	GO:0051092	positive regulation of NF-kappaB transcription factor activity	6	43	4.39E-02	3.21E-01	TRINITY_DN6924_c0_g1,TRINITY_DN19687_c0_g1,TRINITY_DN23770_c0_g1,TRINITY_DN6951_c0_g1,TRINITY_DN5104_c0_g1,TRINITY_DN3360_c0_g1
Biological Process	GO:0021543	pallium development	6	44	4.84E-02	3.21E-01	TRINITY_DN2411_c0_g1,TRINITY_DN4933_c9_g1,TRINITY_DN514_c0_g1,TRINITY_DN1299_c0_g1,TRINITY_DN71126_c0_g1,TRINITY_DN2857_c0_g2
Biological Process	GO:0099504	synaptic vesicle cycle	6	44	4.84E-02	3.21E-01	TRINITY_DN2180_c0_g1,TRINITY_DN62939_c0_g1,TRINITY_DN13724_c0_g1,TRINITY_DN35_c0_g1,TRINITY_DN11479_c0_g1,TRINITY_DN1985_c0_g6
Biological Process	GO:1905038	regulation of membrane lipid metabolic process	5	9	8.34E-05	6.59E-03	TRINITY_DN13666_c0_g1,TRINITY_DN6951_c0_g1,TRINITY_DN10478_c0_g1,TRINITY_DN6099_c0_g1,TRINITY_DN5637_c0_g1
Biological Process	GO:0030149	sphingolipid catabolic process	5	18	3.59E-03	9.93E-02	TRINITY_DN10478_c0_g1,TRINITY_DN6099_c0_g1,TRINITY_DN27600_c0_g1,TRINITY_DN5637_c0_g1,TRINITY_DN6951_c0_g1
Biological Process	GO:0046466	membrane lipid catabolic process	5	18	3.59E-03	9.93E-02	TRINITY_DN10478_c0_g1,TRINITY_DN6099_c0_g1,TRINITY_DN27600_c0_g1,TRINITY_DN5637_c0_g1,TRINITY_DN6951_c0_g1
Biological Process	GO:0051153	regulation of striated muscle cell differentiation	5	18	3.59E-03	9.93E-02	TRINITY_DN23770_c0_g1,TRINITY_DN1299_c0_g1,TRINITY_DN57109_c0_g1,TRINITY_DN15196_c0_g1,TRINITY_DN26510_c0_g1
Biological Process	GO:1903727	positive regulation of phospholipid metabolic process	5	19	4.63E-03	1.09E-01	TRINITY_DN6951_c0_g1,TRINITY_DN9672_c1_g1,TRINITY_DN5637_c0_g1,TRINITY_DN6099_c0_g1,TRINITY_DN10478_c0_g1
Biological Process	GO:0042307	positive regulation of protein import into nucleus	5	20	5.87E-03	1.34E-01	TRINITY_DN6099_c0_g1,TRINITY_DN10478_c0_g1,TRINITY_DN5637_c0_g1,TRINITY_DN6951_c0_g1,TRINITY_DN23770_c0_g1
Biological Process	GO:1904591	positive regulation of protein import	5	20	5.87E-03	1.34E-01	TRINITY_DN5637_c0_g1,TRINITY_DN10478_c0_g1,TRINITY_DN6099_c0_g1,TRINITY_DN23770_c0_g1,TRINITY_DN6951_c0_g1
Biological Process	GO:0003341	cilium movement	5	22	9.01E-03	1.69E-01	TRINITY_DN2636_c0_g1,TRINITY_DN20599_c0_g1,TRINITY_DN5782_c0_g1,TRINITY_DN30868_c0_g1,TRINITY_DN23630_c0_g1
Biological Process	GO:0006937	regulation of muscle contraction	5	22	9.01E-03	1.69E-01	TRINITY_DN25764_c0_g1,TRINITY_DN32359_c0_g1,TRINITY_DN6362_c0_g1,TRINITY_DN58786_c0_g1,TRINITY_DN799_c2_g1
Biological Process	GO:0032526	response to retinoic acid	5	22	9.01E-03	1.69E-01	TRINITY_DN7947_c7_g1,TRINITY_DN31895_c0_g1,TRINITY_DN9310_c0_g2,TRINITY_DN5957_c0_g1,TRINITY_DN1299_c0_g1
Biological Process	GO:0046824	positive regulation of nucleocytoplasmic transport	5	23	1.09E-02	1.74E-01	TRINITY_DN23770_c0_g1,TRINITY_DN6951_c0_g1,TRINITY_DN5637_c0_g1,TRINITY_DN6099_c0_g1,TRINITY_DN10478_c0_g1
Biological Process	GO:0032963	collagen metabolic process	5	24	1.32E-02	2.05E-01	TRINITY_DN6951_c0_g1,TRINITY_DN15402_c0_g1,TRINITY_DN13047_c0_g1,TRINITY_DN5637_c0_g1,TRINITY_DN4528_c0_g1
Biological Process	GO:0014029	neural crest formation	5	25	1.56E-02	2.19E-01	TRINITY_DN7864_c0_g1,TRINITY_DN26128_c0_g1,TRINITY_DN2015_c0_g1,TRINITY_DN23770_c0_g1,TRINITY_DN14735_c0_g1
Biological Process	GO:0044259	multicellular organismal macromolecule metabolic process	5	25	1.56E-02	2.19E-01	TRINITY_DN5637_c0_g1,TRINITY_DN4528_c0_g1,TRINITY_DN13047_c0_g1,TRINITY_DN15402_c0_g1,TRINITY_DN6951_c0_g1
Biological Process	GO:1900182	positive regulation of protein localization to nucleus	5	25	1.56E-02	2.19E-01	TRINITY_DN23770_c0_g1,TRINITY_DN6951_c0_g1,TRINITY_DN5637_c0_g1,TRINITY_DN6099_c0_g1,TRINITY_DN10478_c0_g1
Biological Process	GO:0035637	multicellular organismal signaling	5	28	2.49E-02	2.75E-01	TRINITY_DN6362_c0_g1,TRINITY_DN15945_c0_g1,TRINITY_DN21795_c0_g1,TRINITY_DN32359_c0_g1,TRINITY_DN21771_c0_g1
Biological Process	GO:0046513	ceramide biosynthetic process	5	28	2.49E-02	2.75E-01	TRINITY_DN5637_c0_g1,TRINITY_DN13310_c0_g1,TRINITY_DN13666_c0_g1,TRINITY_DN18277_c0_g1,TRINITY_DN6951_c0_g1
Biological Process	GO:0006941	striated muscle contraction	5	29	2.87E-02	3.02E-01	TRINITY_DN32359_c0_g1,TRINITY_DN21771_c0_g1,TRINITY_DN21795_c0_g1,TRINITY_DN58786_c0_g1,TRINITY_DN6362_c0_g1
Biological Process	GO:0017158	regulation of calcium ion-dependent exocytosis	5	29	2.87E-02	3.02E-01	TRINITY_DN4340_c8_g1,TRINITY_DN35_c0_g1,TRINITY_DN62939_c0_g1,TRINITY_DN2180_c0_g1,TRINITY_DN2301_c6_g1
Biological Process	GO:0044236	multicellular organism metabolic process	5	29	2.87E-02	3.02E-01	TRINITY_DN15402_c0_g1,TRINITY_DN6951_c0_g1,TRINITY_DN5637_c0_g1,TRINITY_DN4528_c0_g1,TRINITY_DN13047_c0_g1
Biological Process	GO:0048634	regulation of muscle organ development	5	29	2.87E-02	3.02E-01	TRINITY_DN6898_c0_g1,TRINITY_DN26510_c0_g1,TRINITY_DN1299_c0_g1,TRINITY_DN23770_c0_g1,TRINITY_DN23709_c0_g1
Biological Process	GO:0048565	digestive tract development	5	32	4.19E-02	3.21E-01	TRINITY_DN3643_c0_g1,TRINITY_DN12690_c1_g1,TRINITY_DN5957_c0_g1,TRINITY_DN7353_c0_g1,TRINITY_DN7818_c0_g2
Biological Process	GO:0060697	positive regulation of phospholipid catabolic process	4	5	6.41E-05	5.31E-03	TRINITY_DN10478_c0_g1,TRINITY_DN6099_c0_g1,TRINITY_DN5637_c0_g1,TRINITY_DN6951_c0_g1
Biological Process	GO:2000754	regulation of sphingomyelin catabolic process	4	5	6.41E-05	5.31E-03	TRINITY_DN10478_c0_g1,TRINITY_DN6099_c0_g1,TRINITY_DN5637_c0_g1,TRINITY_DN6951_c0_g1
Biological Process	GO:2000755	positive regulation of sphingomyelin catabolic process	4	5	6.41E-05	5.31E-03	TRINITY_DN6951_c0_g1,TRINITY_DN6099_c0_g1,TRINITY_DN10478_c0_g1,TRINITY_DN5637_c0_g1
Biological Process	GO:0060696	regulation of phospholipid catabolic process	4	6	1.83E-04	1.33E-02	TRINITY_DN6951_c0_g1,TRINITY_DN10478_c0_g1,TRINITY_DN6099_c0_g1,TRINITY_DN5637_c0_g1
Biological Process	GO:0032105	negative regulation of response to extracellular stimulus	4	7	4.06E-04	2.40E-02	TRINITY_DN40733_c0_g1,TRINITY_DN82705_c0_g1,TRINITY_DN14735_c0_g1,TRINITY_DN40018_c0_g1
Biological Process	GO:0032108	negative regulation of response to nutrient levels	4	7	4.06E-04	2.40E-02	TRINITY_DN82705_c0_g1,TRINITY_DN40733_c0_g1,TRINITY_DN40018_c0_g1,TRINITY_DN14735_c0_g1
Biological Process	GO:0006685	sphingomyelin catabolic process	4	8	7.74E-04	4.08E-02	TRINITY_DN6951_c0_g1,TRINITY_DN10478_c0_g1,TRINITY_DN6099_c0_g1,TRINITY_DN5637_c0_g1
Biological Process	GO:0032098	regulation of appetite	4	10	2.10E-03	7.30E-02	TRINITY_DN82705_c0_g1,TRINITY_DN40733_c0_g1,TRINITY_DN11554_c0_g1,TRINITY_DN40018_c0_g1
Biological Process	GO:0032104	regulation of response to extracellular stimulus	4	10	2.10E-03	7.30E-02	TRINITY_DN40018_c0_g1,TRINITY_DN14735_c0_g1,TRINITY_DN82705_c0_g1,TRINITY_DN40733_c0_g1
Biological Process	GO:0032107	regulation of response to nutrient levels	4	10	2.10E-03	7.30E-02	TRINITY_DN82705_c0_g1,TRINITY_DN40733_c0_g1,TRINITY_DN40018_c0_g1,TRINITY_DN14735_c0_g1
Biological Process	GO:0032615	interleukin-12 production	4	11	3.15E-03	9.93E-02	TRINITY_DN6951_c0_g1,TRINITY_DN10478_c0_g1,TRINITY_DN6099_c0_g1,TRINITY_DN5637_c0_g1
Biological Process	GO:0000038	very long-chain fatty acid metabolic process	4	12	4.50E-03	1.07E-01	TRINITY_DN389_c0_g1,TRINITY_DN389_c1_g1,TRINITY_DN33970_c0_g1,TRINITY_DN32102_c0_g2
Biological Process	GO:0046514	ceramide catabolic process	4	12	4.50E-03	1.07E-01	TRINITY_DN6951_c0_g1,TRINITY_DN10478_c0_g1,TRINITY_DN27600_c0_g1,TRINITY_DN5637_c0_g1
Biological Process	GO:0051899	membrane depolarization	4	12	4.50E-03	1.07E-01	TRINITY_DN21771_c0_g1,TRINITY_DN6362_c0_g1,TRINITY_DN47980_c0_g1,TRINITY_DN13666_c0_g1
Biological Process	GO:0070286	axonemal dynein complex assembly	4	12	4.50E-03	1.07E-01	TRINITY_DN33142_c0_g1,TRINITY_DN57363_c0_g1,TRINITY_DN48994_c0_g1,TRINITY_DN17888_c0_g1
Biological Process	GO:0006684	sphingomyelin metabolic process	4	13	6.19E-03	1.34E-01	TRINITY_DN6951_c0_g1,TRINITY_DN5637_c0_g1,TRINITY_DN6099_c0_g1,TRINITY_DN10478_c0_g1
Biological Process	GO:0019377	glycolipid catabolic process	4	13	6.19E-03	1.34E-01	TRINITY_DN27600_c0_g1,TRINITY_DN10478_c0_g1,TRINITY_DN5637_c0_g1,TRINITY_DN6951_c0_g1
Biological Process	GO:0046479	glycosphingolipid catabolic process	4	13	6.19E-03	1.34E-01	TRINITY_DN5637_c0_g1,TRINITY_DN27600_c0_g1,TRINITY_DN10478_c0_g1,TRINITY_DN6951_c0_g1
Biological Process	GO:0030195	negative regulation of blood coagulation	4	14	8.25E-03	1.58E-01	TRINITY_DN6951_c0_g1,TRINITY_DN228_c0_g1,TRINITY_DN21282_c0_g1,TRINITY_DN5637_c0_g1
Biological Process	GO:0071674	mononuclear cell migration	4	14	8.25E-03	1.58E-01	TRINITY_DN3643_c0_g1,TRINITY_DN23770_c0_g1,TRINITY_DN2122_c0_g1,TRINITY_DN2686_c1_g1
Biological Process	GO:1900047	negative regulation of hemostasis	4	14	8.25E-03	1.58E-01	TRINITY_DN21282_c0_g1,TRINITY_DN5637_c0_g1,TRINITY_DN228_c0_g1,TRINITY_DN6951_c0_g1
Biological Process	GO:0003073	regulation of systemic arterial blood pressure	4	15	1.07E-02	1.73E-01	TRINITY_DN58786_c0_g1,TRINITY_DN4351_c0_g1,TRINITY_DN8521_c0_g1,TRINITY_DN32359_c0_g1
Biological Process	GO:0021695	cerebellar cortex development	4	15	1.07E-02	1.73E-01	TRINITY_DN753_c3_g1,TRINITY_DN2411_c0_g1,TRINITY_DN1866_c0_g1,TRINITY_DN3089_c2_g2
Biological Process	GO:0061337	cardiac conduction	4	15	1.07E-02	1.73E-01	TRINITY_DN32359_c0_g1,TRINITY_DN21771_c0_g1,TRINITY_DN21795_c0_g1,TRINITY_DN6362_c0_g1
Biological Process	GO:0042100	B cell proliferation	4	17	1.70E-02	2.30E-01	TRINITY_DN6951_c0_g1,TRINITY_DN1299_c0_g1,TRINITY_DN10478_c0_g1,TRINITY_DN5637_c0_g1
Biological Process	GO:0050819	negative regulation of coagulation	4	17	1.70E-02	2.30E-01	TRINITY_DN228_c0_g1,TRINITY_DN6951_c0_g1,TRINITY_DN5637_c0_g1,TRINITY_DN21282_c0_g1
Biological Process	GO:0061045	negative regulation of wound healing	4	17	1.70E-02	2.30E-01	TRINITY_DN21282_c0_g1,TRINITY_DN5637_c0_g1,TRINITY_DN228_c0_g1,TRINITY_DN6951_c0_g1
Biological Process	GO:0009395	phospholipid catabolic process	4	18	2.08E-02	2.46E-01	TRINITY_DN6099_c0_g1,TRINITY_DN10478_c0_g1,TRINITY_DN5637_c0_g1,TRINITY_DN6951_c0_g1
Biological Process	GO:0035272	exocrine system development	4	18	2.08E-02	2.46E-01	TRINITY_DN25_c0_g1,TRINITY_DN6986_c0_g1,TRINITY_DN2068_c3_g1,TRINITY_DN16396_c0_g1
Biological Process	GO:0070301	cellular response to hydrogen peroxide	4	18	2.08E-02	2.46E-01	TRINITY_DN5637_c0_g1,TRINITY_DN13666_c0_g1,TRINITY_DN5104_c0_g1,TRINITY_DN6951_c0_g1
Biological Process	GO:0090398	cellular senescence	4	19	2.51E-02	2.75E-01	TRINITY_DN6099_c0_g1,TRINITY_DN10478_c0_g1,TRINITY_DN5637_c0_g1,TRINITY_DN6951_c0_g1
Biological Process	GO:1903035	negative regulation of response to wounding	4	19	2.51E-02	2.75E-01	TRINITY_DN228_c0_g1,TRINITY_DN6951_c0_g1,TRINITY_DN5637_c0_g1,TRINITY_DN21282_c0_g1
Biological Process	GO:0051489	regulation of filopodium assembly	4	20	2.99E-02	3.11E-01	TRINITY_DN79056_c0_g1,TRINITY_DN5637_c0_g1,TRINITY_DN6951_c0_g1,TRINITY_DN56098_c0_g1
Biological Process	GO:0060021	palate development	4	20	2.99E-02	3.11E-01	TRINITY_DN33720_c0_g1,TRINITY_DN1299_c0_g1,TRINITY_DN14735_c0_g1,TRINITY_DN18785_c0_g1
Biological Process	GO:0003208	cardiac ventricle morphogenesis	4	21	3.52E-02	3.21E-01	TRINITY_DN16396_c0_g1,TRINITY_DN5957_c0_g1,TRINITY_DN1299_c0_g1,TRINITY_DN36968_c0_g1
Biological Process	GO:0046889	positive regulation of lipid biosynthetic process	4	21	3.52E-02	3.21E-01	TRINITY_DN13666_c0_g1,TRINITY_DN6951_c0_g1,TRINITY_DN5637_c0_g1,TRINITY_DN32805_c0_g2
Biological Process	GO:0021766	hippocampus development	4	23	4.74E-02	3.21E-01	TRINITY_DN1299_c0_g1,TRINITY_DN514_c0_g1,TRINITY_DN2411_c0_g1,TRINITY_DN4933_c9_g1
Biological Process	GO:0030193	regulation of blood coagulation	4	23	4.74E-02	3.21E-01	TRINITY_DN228_c0_g1,TRINITY_DN6951_c0_g1,TRINITY_DN5637_c0_g1,TRINITY_DN21282_c0_g1
Biological Process	GO:0051963	regulation of synapse assembly	4	23	4.74E-02	3.21E-01	TRINITY_DN18764_c0_g1,TRINITY_DN7996_c0_g2,TRINITY_DN1299_c0_g1,TRINITY_DN3089_c2_g2
Biological Process	GO:0060349	bone morphogenesis	4	23	4.74E-02	3.21E-01	TRINITY_DN18785_c0_g1,TRINITY_DN1299_c0_g1,TRINITY_DN4528_c0_g1,TRINITY_DN518_c0_g1
Biological Process	GO:0061515	myeloid cell development	4	23	4.74E-02	3.21E-01	TRINITY_DN23564_c0_g1,TRINITY_DN2686_c1_g1,TRINITY_DN42297_c0_g1,TRINITY_DN31447_c0_g1
Biological Process	GO:1900046	regulation of hemostasis	4	23	4.74E-02	3.21E-01	TRINITY_DN228_c0_g1,TRINITY_DN6951_c0_g1,TRINITY_DN21282_c0_g1,TRINITY_DN5637_c0_g1
Biological Process	GO:0032079	positive regulation of endodeoxyribonuclease activity	3	3	2.23E-04	1.48E-02	TRINITY_DN5104_c0_g1,TRINITY_DN6951_c0_g1,TRINITY_DN5637_c0_g1
Biological Process	GO:0071447	cellular response to hydroperoxide	3	3	2.23E-04	1.48E-02	TRINITY_DN5637_c0_g1,TRINITY_DN12085_c0_g3,TRINITY_DN6951_c0_g1
Biological Process	GO:2000752	regulation of glucosylceramide catabolic process	3	3	2.23E-04	1.48E-02	TRINITY_DN6951_c0_g1,TRINITY_DN5637_c0_g1,TRINITY_DN10478_c0_g1
Biological Process	GO:2000753	positive regulation of glucosylceramide catabolic process	3	3	2.23E-04	1.48E-02	TRINITY_DN5637_c0_g1,TRINITY_DN10478_c0_g1,TRINITY_DN6951_c0_g1
Biological Process	GO:0006680	glucosylceramide catabolic process	3	4	8.50E-04	4.09E-02	TRINITY_DN10478_c0_g1,TRINITY_DN5637_c0_g1,TRINITY_DN6951_c0_g1
Biological Process	GO:0032071	regulation of endodeoxyribonuclease activity	3	4	8.50E-04	4.09E-02	TRINITY_DN5637_c0_g1,TRINITY_DN6951_c0_g1,TRINITY_DN5104_c0_g1
Biological Process	GO:0032077	positive regulation of deoxyribonuclease activity	3	4	8.50E-04	4.09E-02	TRINITY_DN5637_c0_g1,TRINITY_DN6951_c0_g1,TRINITY_DN5104_c0_g1
Biological Process	GO:0090154	positive regulation of sphingolipid biosynthetic process	3	4	8.50E-04	4.09E-02	TRINITY_DN5637_c0_g1,TRINITY_DN6951_c0_g1,TRINITY_DN13666_c0_g1
Biological Process	GO:2000303	regulation of ceramide biosynthetic process	3	4	8.50E-04	4.09E-02	TRINITY_DN5637_c0_g1,TRINITY_DN6951_c0_g1,TRINITY_DN13666_c0_g1
Biological Process	GO:2000304	positive regulation of ceramide biosynthetic process	3	4	8.50E-04	4.09E-02	TRINITY_DN5637_c0_g1,TRINITY_DN13666_c0_g1,TRINITY_DN6951_c0_g1
Biological Process	GO:0002576	platelet degranulation	3	5	2.03E-03	7.18E-02	TRINITY_DN3643_c0_g1,TRINITY_DN4340_c8_g1,TRINITY_DN19735_c0_g1
Biological Process	GO:0006678	glucosylceramide metabolic process	3	5	2.03E-03	7.18E-02	TRINITY_DN10478_c0_g1,TRINITY_DN5637_c0_g1,TRINITY_DN6951_c0_g1
Biological Process	GO:0008343	adult feeding behavior	3	5	2.03E-03	7.18E-02	TRINITY_DN82705_c0_g1,TRINITY_DN40733_c0_g1,TRINITY_DN40018_c0_g1
Biological Process	GO:0032070	regulation of deoxyribonuclease activity	3	5	2.03E-03	7.18E-02	TRINITY_DN5637_c0_g1,TRINITY_DN5104_c0_g1,TRINITY_DN6951_c0_g1
Biological Process	GO:0042094	interleukin-2 biosynthetic process	3	5	2.03E-03	7.18E-02	TRINITY_DN3360_c0_g1,TRINITY_DN6951_c0_g1,TRINITY_DN6924_c0_g1
Biological Process	GO:0045076	regulation of interleukin-2 biosynthetic process	3	5	2.03E-03	7.18E-02	TRINITY_DN6924_c0_g1,TRINITY_DN3360_c0_g1,TRINITY_DN6951_c0_g1
Biological Process	GO:0045086	positive regulation of interleukin-2 biosynthetic process	3	5	2.03E-03	7.18E-02	TRINITY_DN6924_c0_g1,TRINITY_DN6951_c0_g1,TRINITY_DN3360_c0_g1
Biological Process	GO:0030913	paranodal junction assembly	3	6	3.88E-03	9.93E-02	TRINITY_DN6362_c0_g1,TRINITY_DN47495_c0_g1,TRINITY_DN15945_c0_g1
Biological Process	GO:0032075	positive regulation of nuclease activity	3	6	3.88E-03	9.93E-02	TRINITY_DN5104_c0_g1,TRINITY_DN6951_c0_g1,TRINITY_DN5637_c0_g1
Biological Process	GO:0032096	negative regulation of response to food	3	6	3.88E-03	9.93E-02	TRINITY_DN40018_c0_g1,TRINITY_DN40733_c0_g1,TRINITY_DN82705_c0_g1
Biological Process	GO:0032099	negative regulation of appetite	3	6	3.88E-03	9.93E-02	TRINITY_DN40733_c0_g1,TRINITY_DN82705_c0_g1,TRINITY_DN40018_c0_g1
Biological Process	GO:0042119	neutrophil activation	3	6	3.88E-03	9.93E-02	TRINITY_DN5637_c0_g1,TRINITY_DN2180_c0_g1,TRINITY_DN6951_c0_g1
Biological Process	GO:0090153	regulation of sphingolipid biosynthetic process	3	6	3.88E-03	9.93E-02	TRINITY_DN13666_c0_g1,TRINITY_DN6951_c0_g1,TRINITY_DN5637_c0_g1
Biological Process	GO:1903779	regulation of cardiac conduction	3	6	3.88E-03	9.93E-02	TRINITY_DN6362_c0_g1,TRINITY_DN32359_c0_g1,TRINITY_DN21795_c0_g1
Biological Process	GO:2000727	positive regulation of cardiac muscle cell differentiation	3	6	3.88E-03	9.93E-02	TRINITY_DN23770_c0_g1,TRINITY_DN1299_c0_g1,TRINITY_DN26510_c0_g1
Biological Process	GO:0007130	synaptonemal complex assembly	3	7	6.48E-03	1.34E-01	TRINITY_DN19795_c0_g1,TRINITY_DN40120_c0_g1,TRINITY_DN16081_c0_g1
Biological Process	GO:0030497	fatty acid elongation	3	7	6.48E-03	1.34E-01	TRINITY_DN389_c0_g1,TRINITY_DN389_c1_g1,TRINITY_DN32102_c0_g2
Biological Process	GO:0032069	regulation of nuclease activity	3	7	6.48E-03	1.34E-01	TRINITY_DN5104_c0_g1,TRINITY_DN6951_c0_g1,TRINITY_DN5637_c0_g1
Biological Process	GO:0032095	regulation of response to food	3	7	6.48E-03	1.34E-01	TRINITY_DN40733_c0_g1,TRINITY_DN82705_c0_g1,TRINITY_DN40018_c0_g1
Biological Process	GO:0033194	response to hydroperoxide	3	7	6.48E-03	1.34E-01	TRINITY_DN5637_c0_g1,TRINITY_DN6951_c0_g1,TRINITY_DN12085_c0_g3
Biological Process	GO:0036230	granulocyte activation	3	7	6.48E-03	1.34E-01	TRINITY_DN5637_c0_g1,TRINITY_DN6951_c0_g1,TRINITY_DN2180_c0_g1
Biological Process	GO:0042761	very long-chain fatty acid biosynthetic process	3	7	6.48E-03	1.34E-01	TRINITY_DN389_c1_g1,TRINITY_DN389_c0_g1,TRINITY_DN32102_c0_g2
Biological Process	GO:0055117	regulation of cardiac muscle contraction	3	7	6.48E-03	1.34E-01	TRINITY_DN6362_c0_g1,TRINITY_DN58786_c0_g1,TRINITY_DN32359_c0_g1
Biological Process	GO:0086010	membrane depolarization during action potential	3	7	6.48E-03	1.34E-01	TRINITY_DN47980_c0_g1,TRINITY_DN6362_c0_g1,TRINITY_DN21771_c0_g1
Biological Process	GO:0120033	negative regulation of plasma membrane bounded cell projection assembly	3	7	6.48E-03	1.34E-01	TRINITY_DN35_c0_g1,TRINITY_DN6951_c0_g1,TRINITY_DN5637_c0_g1
Biological Process	GO:1905209	positive regulation of cardiocyte differentiation	3	7	6.48E-03	1.34E-01	TRINITY_DN23770_c0_g1,TRINITY_DN1299_c0_g1,TRINITY_DN26510_c0_g1
Biological Process	GO:0002548	monocyte chemotaxis	3	8	9.90E-03	1.72E-01	TRINITY_DN23770_c0_g1,TRINITY_DN2122_c0_g1,TRINITY_DN2686_c1_g1
Biological Process	GO:0032094	response to food	3	8	9.90E-03	1.72E-01	TRINITY_DN40733_c0_g1,TRINITY_DN82705_c0_g1,TRINITY_DN40018_c0_g1
Biological Process	GO:0032743	positive regulation of interleukin-2 production	3	8	9.90E-03	1.72E-01	TRINITY_DN6951_c0_g1,TRINITY_DN3360_c0_g1,TRINITY_DN6924_c0_g1
Biological Process	GO:0048268	clathrin coat assembly	3	8	9.90E-03	1.72E-01	TRINITY_DN50694_c0_g1,TRINITY_DN24187_c0_g1,TRINITY_DN71538_c0_g1
Biological Process	GO:0051155	positive regulation of striated muscle cell differentiation	3	8	9.90E-03	1.72E-01	TRINITY_DN26510_c0_g1,TRINITY_DN1299_c0_g1,TRINITY_DN23770_c0_g1
Biological Process	GO:0055025	positive regulation of cardiac muscle tissue development	3	8	9.90E-03	1.72E-01	TRINITY_DN23770_c0_g1,TRINITY_DN1299_c0_g1,TRINITY_DN26510_c0_g1
Biological Process	GO:0070193	synaptonemal complex organization	3	8	9.90E-03	1.72E-01	TRINITY_DN19795_c0_g1,TRINITY_DN16081_c0_g1,TRINITY_DN40120_c0_g1
Biological Process	GO:2000725	regulation of cardiac muscle cell differentiation	3	8	9.90E-03	1.72E-01	TRINITY_DN26510_c0_g1,TRINITY_DN1299_c0_g1,TRINITY_DN23770_c0_g1
Biological Process	GO:0001958	endochondral ossification	3	9	1.42E-02	2.07E-01	TRINITY_DN1299_c0_g1,TRINITY_DN4528_c0_g1,TRINITY_DN518_c0_g1
Biological Process	GO:0006942	regulation of striated muscle contraction	3	9	1.42E-02	2.07E-01	TRINITY_DN32359_c0_g1,TRINITY_DN6362_c0_g1,TRINITY_DN58786_c0_g1
Biological Process	GO:0032663	regulation of interleukin-2 production	3	9	1.42E-02	2.07E-01	TRINITY_DN6951_c0_g1,TRINITY_DN3360_c0_g1,TRINITY_DN6924_c0_g1
Biological Process	GO:0036075	replacement ossification	3	9	1.42E-02	2.07E-01	TRINITY_DN1299_c0_g1,TRINITY_DN518_c0_g1,TRINITY_DN4528_c0_g1
Biological Process	GO:0046326	positive regulation of glucose import	3	9	1.42E-02	2.07E-01	TRINITY_DN6951_c0_g1,TRINITY_DN5637_c0_g1,TRINITY_DN3643_c0_g1
Biological Process	GO:0046477	glycosylceramide catabolic process	3	9	1.42E-02	2.07E-01	TRINITY_DN6951_c0_g1,TRINITY_DN5637_c0_g1,TRINITY_DN10478_c0_g1
Biological Process	GO:0014036	neural crest cell fate specification	3	10	1.94E-02	2.44E-01	TRINITY_DN7864_c0_g1,TRINITY_DN26128_c0_g1,TRINITY_DN14735_c0_g1
Biological Process	GO:0021533	cell differentiation in hindbrain	3	10	1.94E-02	2.44E-01	TRINITY_DN3089_c2_g2,TRINITY_DN1866_c0_g1,TRINITY_DN753_c3_g1
Biological Process	GO:0048866	stem cell fate specification	3	10	1.94E-02	2.44E-01	TRINITY_DN14735_c0_g1,TRINITY_DN26128_c0_g1,TRINITY_DN7864_c0_g1
Biological Process	GO:1905207	regulation of cardiocyte differentiation	3	10	1.94E-02	2.44E-01	TRINITY_DN26510_c0_g1,TRINITY_DN1299_c0_g1,TRINITY_DN23770_c0_g1
Biological Process	GO:0006677	glycosylceramide metabolic process	3	11	2.55E-02	2.75E-01	TRINITY_DN6951_c0_g1,TRINITY_DN10478_c0_g1,TRINITY_DN5637_c0_g1
Biological Process	GO:0007435	salivary gland morphogenesis	3	11	2.55E-02	2.75E-01	TRINITY_DN2068_c3_g1,TRINITY_DN6986_c0_g1,TRINITY_DN16396_c0_g1
Biological Process	GO:0010828	positive regulation of glucose transport	3	11	2.55E-02	2.75E-01	TRINITY_DN5637_c0_g1,TRINITY_DN3643_c0_g1,TRINITY_DN6951_c0_g1
Biological Process	GO:0019935	cyclic-nucleotide-mediated signaling	3	11	2.55E-02	2.75E-01	TRINITY_DN17355_c0_g1,TRINITY_DN12791_c2_g1,TRINITY_DN9845_c1_g2
Biological Process	GO:0021587	cerebellum morphogenesis	3	11	2.55E-02	2.75E-01	TRINITY_DN3089_c2_g2,TRINITY_DN1866_c0_g1,TRINITY_DN753_c3_g1
Biological Process	GO:0021696	cerebellar cortex morphogenesis	3	11	2.55E-02	2.75E-01	TRINITY_DN3089_c2_g2,TRINITY_DN1866_c0_g1,TRINITY_DN753_c3_g1
Biological Process	GO:0021697	cerebellar cortex formation	3	11	2.55E-02	2.75E-01	TRINITY_DN753_c3_g1,TRINITY_DN3089_c2_g2,TRINITY_DN1866_c0_g1
Biological Process	GO:0032288	myelin assembly	3	11	2.55E-02	2.75E-01	TRINITY_DN15945_c0_g1,TRINITY_DN47495_c0_g1,TRINITY_DN6362_c0_g1
Biological Process	GO:0032623	interleukin-2 production	3	11	2.55E-02	2.75E-01	TRINITY_DN6924_c0_g1,TRINITY_DN3360_c0_g1,TRINITY_DN6951_c0_g1
Biological Process	GO:0045844	positive regulation of striated muscle tissue development	3	11	2.55E-02	2.75E-01	TRINITY_DN1299_c0_g1,TRINITY_DN23770_c0_g1,TRINITY_DN26510_c0_g1
Biological Process	GO:0048636	positive regulation of muscle organ development	3	11	2.55E-02	2.75E-01	TRINITY_DN26510_c0_g1,TRINITY_DN23770_c0_g1,TRINITY_DN1299_c0_g1
Biological Process	GO:0050873	brown fat cell differentiation	3	11	2.55E-02	2.75E-01	TRINITY_DN30176_c0_g1,TRINITY_DN3643_c0_g1,TRINITY_DN11960_c0_g1
Biological Process	GO:0006182	cGMP biosynthetic process	3	12	3.24E-02	3.11E-01	TRINITY_DN29338_c0_g1,TRINITY_DN17355_c0_g1,TRINITY_DN799_c2_g1
Biological Process	GO:0021772	olfactory bulb development	3	12	3.24E-02	3.11E-01	TRINITY_DN2411_c0_g1,TRINITY_DN20187_c0_g1,TRINITY_DN753_c3_g1
Biological Process	GO:0021988	olfactory lobe development	3	12	3.24E-02	3.11E-01	TRINITY_DN20187_c0_g1,TRINITY_DN2411_c0_g1,TRINITY_DN753_c3_g1
Biological Process	GO:0035850	epithelial cell differentiation involved in kidney development	3	12	3.24E-02	3.11E-01	TRINITY_DN19659_c0_g1,TRINITY_DN1299_c0_g1,TRINITY_DN23770_c0_g1
Biological Process	GO:0040019	positive regulation of embryonic development	3	12	3.24E-02	3.11E-01	TRINITY_DN18785_c0_g1,TRINITY_DN13666_c0_g1,TRINITY_DN50197_c0_g1
Biological Process	GO:0050732	negative regulation of peptidyl-tyrosine phosphorylation	3	12	3.24E-02	3.11E-01	TRINITY_DN6951_c0_g1,TRINITY_DN13666_c0_g1,TRINITY_DN5637_c0_g1
Biological Process	GO:0007129	synapsis	3	13	4.03E-02	3.21E-01	TRINITY_DN19795_c0_g1,TRINITY_DN40120_c0_g1,TRINITY_DN16081_c0_g1
Biological Process	GO:0007431	salivary gland development	3	13	4.03E-02	3.21E-01	TRINITY_DN6986_c0_g1,TRINITY_DN2068_c3_g1,TRINITY_DN16396_c0_g1
Biological Process	GO:0021575	hindbrain morphogenesis	3	13	4.03E-02	3.21E-01	TRINITY_DN753_c3_g1,TRINITY_DN3089_c2_g2,TRINITY_DN1866_c0_g1
Biological Process	GO:0030279	negative regulation of ossification	3	13	4.03E-02	3.21E-01	TRINITY_DN23770_c0_g1,TRINITY_DN1299_c0_g1,TRINITY_DN19018_c0_g1
Biological Process	GO:0042108	positive regulation of cytokine biosynthetic process	3	13	4.03E-02	3.21E-01	TRINITY_DN6924_c0_g1,TRINITY_DN3360_c0_g1,TRINITY_DN6951_c0_g1
Biological Process	GO:0055024	regulation of cardiac muscle tissue development	3	13	4.03E-02	3.21E-01	TRINITY_DN26510_c0_g1,TRINITY_DN23770_c0_g1,TRINITY_DN1299_c0_g1
Biological Process	GO:0060350	endochondral bone morphogenesis	3	13	4.03E-02	3.21E-01	TRINITY_DN518_c0_g1,TRINITY_DN4528_c0_g1,TRINITY_DN1299_c0_g1
Biological Process	GO:0061005	cell differentiation involved in kidney development	3	13	4.03E-02	3.21E-01	TRINITY_DN1299_c0_g1,TRINITY_DN23770_c0_g1,TRINITY_DN19659_c0_g1
Biological Process	GO:1901863	positive regulation of muscle tissue development	3	13	4.03E-02	3.21E-01	TRINITY_DN1299_c0_g1,TRINITY_DN23770_c0_g1,TRINITY_DN26510_c0_g1
Biological Process	GO:0001573	ganglioside metabolic process	3	14	4.91E-02	3.21E-01	TRINITY_DN18277_c0_g1,TRINITY_DN27600_c0_g1,TRINITY_DN13310_c0_g1
Biological Process	GO:0014034	neural crest cell fate commitment	3	14	4.91E-02	3.21E-01	TRINITY_DN14735_c0_g1,TRINITY_DN7864_c0_g1,TRINITY_DN26128_c0_g1
Biological Process	GO:0018149	peptide cross-linking	3	14	4.91E-02	3.21E-01	TRINITY_DN43054_c0_g1,TRINITY_DN22526_c0_g1,TRINITY_DN1244_c3_g1
Biological Process	GO:0046068	cGMP metabolic process	3	14	4.91E-02	3.21E-01	TRINITY_DN29338_c0_g1,TRINITY_DN17355_c0_g1,TRINITY_DN799_c2_g1
Biological Process	GO:0048865	stem cell fate commitment	3	14	4.91E-02	3.21E-01	TRINITY_DN14735_c0_g1,TRINITY_DN7864_c0_g1,TRINITY_DN26128_c0_g1
Biological Process	GO:0000461	endonucleolytic cleavage to generate mature 3'-end of SSU-rRNA from (SSU-rRNA, 5.8S rRNA, LSU-rRNA)	2	2	3.68E-03	9.93E-02	TRINITY_DN25182_c0_g2,TRINITY_DN30240_c0_g1
Biological Process	GO:0001502	cartilage condensation	2	2	3.68E-03	9.93E-02	TRINITY_DN17270_c0_g1,TRINITY_DN6213_c0_g1
Biological Process	GO:0006407	rRNA export from nucleus	2	2	3.68E-03	9.93E-02	TRINITY_DN16_c1_g1,TRINITY_DN25182_c0_g2
Biological Process	GO:0015766	disaccharide transport	2	2	3.68E-03	9.93E-02	TRINITY_DN19851_c0_g1,TRINITY_DN2372_c0_g1
Biological Process	GO:0015770	sucrose transport	2	2	3.68E-03	9.93E-02	TRINITY_DN19851_c0_g1,TRINITY_DN2372_c0_g1
Biological Process	GO:0015772	oligosaccharide transport	2	2	3.68E-03	9.93E-02	TRINITY_DN19851_c0_g1,TRINITY_DN2372_c0_g1
Biological Process	GO:0070305	response to cGMP	2	2	3.68E-03	9.93E-02	TRINITY_DN70036_c0_g1,TRINITY_DN12791_c2_g1
Biological Process	GO:0071321	cellular response to cGMP	2	2	3.68E-03	9.93E-02	TRINITY_DN12791_c2_g1,TRINITY_DN70036_c0_g1
Biological Process	GO:1900161	regulation of phospholipid scramblase activity	2	2	3.68E-03	9.93E-02	TRINITY_DN5637_c0_g1,TRINITY_DN6951_c0_g1
Biological Process	GO:1900163	positive regulation of phospholipid scramblase activity	2	2	3.68E-03	9.93E-02	TRINITY_DN5637_c0_g1,TRINITY_DN6951_c0_g1
Biological Process	GO:2000480	negative regulation of cAMP-dependent protein kinase activity	2	2	3.68E-03	9.93E-02	TRINITY_DN18545_c0_g1,TRINITY_DN14031_c0_g1
Biological Process	GO:0006198	cAMP catabolic process	2	3	1.06E-02	1.72E-01	TRINITY_DN13666_c0_g1,TRINITY_DN12791_c2_g1
Biological Process	GO:0009446	putrescine biosynthetic process	2	3	1.06E-02	1.72E-01	TRINITY_DN23974_c0_g1,TRINITY_DN7835_c0_g1
Biological Process	GO:0019934	cGMP-mediated signaling	2	3	1.06E-02	1.72E-01	TRINITY_DN12791_c2_g1,TRINITY_DN17355_c0_g1
Biological Process	GO:0023021	termination of signal transduction	2	3	1.06E-02	1.72E-01	TRINITY_DN6951_c0_g1,TRINITY_DN5637_c0_g1
Biological Process	GO:0031000	response to caffeine	2	3	1.06E-02	1.72E-01	TRINITY_DN36968_c0_g1,TRINITY_DN21795_c0_g1
Biological Process	GO:0033387	putrescine biosynthetic process from ornithine	2	3	1.06E-02	1.72E-01	TRINITY_DN7835_c0_g1,TRINITY_DN23974_c0_g1
Biological Process	GO:0043252	sodium-independent organic anion transport	2	3	1.06E-02	1.72E-01	TRINITY_DN2892_c0_g1,TRINITY_DN8873_c0_g1
Biological Process	GO:0051490	negative regulation of filopodium assembly	2	3	1.06E-02	1.72E-01	TRINITY_DN6951_c0_g1,TRINITY_DN5637_c0_g1
Biological Process	GO:0060281	regulation of oocyte development	2	3	1.06E-02	1.72E-01	TRINITY_DN29338_c0_g1,TRINITY_DN12791_c2_g1
Biological Process	GO:0071692	protein localization to extracellular region	2	3	1.06E-02	1.72E-01	TRINITY_DN23770_c0_g1,TRINITY_DN4570_c0_g1
Biological Process	GO:0086091	regulation of heart rate by cardiac conduction	2	3	1.06E-02	1.72E-01	TRINITY_DN6362_c0_g1,TRINITY_DN21771_c0_g1
Biological Process	GO:0098743	cell aggregation	2	3	1.06E-02	1.72E-01	TRINITY_DN17270_c0_g1,TRINITY_DN6213_c0_g1
Biological Process	GO:1904385	cellular response to angiotensin	2	3	1.06E-02	1.72E-01	TRINITY_DN5637_c0_g1,TRINITY_DN6951_c0_g1
Biological Process	GO:1905879	regulation of oogenesis	2	3	1.06E-02	1.72E-01	TRINITY_DN29338_c0_g1,TRINITY_DN12791_c2_g1
Biological Process	GO:1990776	response to angiotensin	2	3	1.06E-02	1.72E-01	TRINITY_DN6951_c0_g1,TRINITY_DN5637_c0_g1
Biological Process	GO:2000543	positive regulation of gastrulation	2	3	1.06E-02	1.72E-01	TRINITY_DN13666_c0_g1,TRINITY_DN18785_c0_g1
Biological Process	GO:0000447	endonucleolytic cleavage in ITS1 to separate SSU-rRNA from 5.8S rRNA and LSU-rRNA from tricistronic rRNA transcript (SSU-rRNA, 5.8S rRNA, LSU-rRNA)	2	4	2.03E-02	2.44E-01	TRINITY_DN25182_c0_g2,TRINITY_DN30240_c0_g1
Biological Process	GO:0001975	response to amphetamine	2	4	2.03E-02	2.44E-01	TRINITY_DN25323_c0_g1,TRINITY_DN18739_c0_g2
Biological Process	GO:0009214	cyclic nucleotide catabolic process	2	4	2.03E-02	2.44E-01	TRINITY_DN13666_c0_g1,TRINITY_DN12791_c2_g1
Biological Process	GO:0009445	putrescine metabolic process	2	4	2.03E-02	2.44E-01	TRINITY_DN23974_c0_g1,TRINITY_DN7835_c0_g1
Biological Process	GO:0010832	negative regulation of myotube differentiation	2	4	2.03E-02	2.44E-01	TRINITY_DN15196_c0_g1,TRINITY_DN57109_c0_g1
Biological Process	GO:0014075	response to amine	2	4	2.03E-02	2.44E-01	TRINITY_DN18739_c0_g2,TRINITY_DN25323_c0_g1
Biological Process	GO:0015810	aspartate transport	2	4	2.03E-02	2.44E-01	TRINITY_DN6951_c0_g1,TRINITY_DN5637_c0_g1
Biological Process	GO:0032753	positive regulation of interleukin-4 production	2	4	2.03E-02	2.44E-01	TRINITY_DN3360_c0_g1,TRINITY_DN6951_c0_g1
Biological Process	GO:0034350	regulation of glial cell apoptotic process	2	4	2.03E-02	2.44E-01	TRINITY_DN6951_c0_g1,TRINITY_DN5637_c0_g1
Biological Process	GO:0034351	negative regulation of glial cell apoptotic process	2	4	2.03E-02	2.44E-01	TRINITY_DN6951_c0_g1,TRINITY_DN5637_c0_g1
Biological Process	GO:0042474	middle ear morphogenesis	2	4	2.03E-02	2.44E-01	TRINITY_DN18785_c0_g1,TRINITY_DN26128_c0_g1
Biological Process	GO:0045109	intermediate filament organization	2	4	2.03E-02	2.44E-01	TRINITY_DN24277_c0_g1,TRINITY_DN22999_c0_g1
Biological Process	GO:0045652	regulation of megakaryocyte differentiation	2	4	2.03E-02	2.44E-01	TRINITY_DN450_c1_g1,TRINITY_DN1299_c0_g1
Biological Process	GO:0051029	rRNA transport	2	4	2.03E-02	2.44E-01	TRINITY_DN25182_c0_g2,TRINITY_DN16_c1_g1
Biological Process	GO:0060841	venous blood vessel development	2	4	2.03E-02	2.44E-01	TRINITY_DN9903_c0_g1,TRINITY_DN16396_c0_g1
Biological Process	GO:0061218	negative regulation of mesonephros development	2	4	2.03E-02	2.44E-01	TRINITY_DN50197_c0_g1,TRINITY_DN23770_c0_g1
Biological Process	GO:0072520	seminiferous tubule development	2	4	2.03E-02	2.44E-01	TRINITY_DN9845_c1_g2,TRINITY_DN19795_c0_g1
Biological Process	GO:1904659	glucose transmembrane transport	2	4	2.03E-02	2.44E-01	TRINITY_DN47605_c0_g1,TRINITY_DN11960_c0_g1
Biological Process	GO:2000479	regulation of cAMP-dependent protein kinase activity	2	4	2.03E-02	2.44E-01	TRINITY_DN18545_c0_g1,TRINITY_DN14031_c0_g1
Biological Process	GO:2001138	regulation of phospholipid transport	2	4	2.03E-02	2.44E-01	TRINITY_DN5637_c0_g1,TRINITY_DN6951_c0_g1
Biological Process	GO:2001140	positive regulation of phospholipid transport	2	4	2.03E-02	2.44E-01	TRINITY_DN6951_c0_g1,TRINITY_DN5637_c0_g1
Biological Process	GO:0001974	blood vessel remodeling	2	5	3.25E-02	3.11E-01	TRINITY_DN1299_c0_g1,TRINITY_DN16396_c0_g1
Biological Process	GO:0006032	chitin catabolic process	2	5	3.25E-02	3.11E-01	TRINITY_DN10438_c0_g1,TRINITY_DN7099_c0_g1
Biological Process	GO:0019368	fatty acid elongation, unsaturated fatty acid	2	5	3.25E-02	3.11E-01	TRINITY_DN389_c1_g1,TRINITY_DN389_c0_g1
Biological Process	GO:0019800	peptide cross-linking via chondroitin 4-sulfate glycosaminoglycan	2	5	3.25E-02	3.11E-01	TRINITY_DN43054_c0_g1,TRINITY_DN1244_c3_g1
Biological Process	GO:0021542	dentate gyrus development	2	5	3.25E-02	3.11E-01	TRINITY_DN514_c0_g1,TRINITY_DN1299_c0_g1
Biological Process	GO:0021681	cerebellar granular layer development	2	5	3.25E-02	3.11E-01	TRINITY_DN1866_c0_g1,TRINITY_DN3089_c2_g2
Biological Process	GO:0021683	cerebellar granular layer morphogenesis	2	5	3.25E-02	3.11E-01	TRINITY_DN3089_c2_g2,TRINITY_DN1866_c0_g1
Biological Process	GO:0021684	cerebellar granular layer formation	2	5	3.25E-02	3.11E-01	TRINITY_DN3089_c2_g2,TRINITY_DN1866_c0_g1
Biological Process	GO:0021702	cerebellar Purkinje cell differentiation	2	5	3.25E-02	3.11E-01	TRINITY_DN1866_c0_g1,TRINITY_DN753_c3_g1
Biological Process	GO:0021707	cerebellar granule cell differentiation	2	5	3.25E-02	3.11E-01	TRINITY_DN1866_c0_g1,TRINITY_DN3089_c2_g2
Biological Process	GO:0045956	positive regulation of calcium ion-dependent exocytosis	2	5	3.25E-02	3.11E-01	TRINITY_DN4340_c8_g1,TRINITY_DN2301_c6_g1
Biological Process	GO:0048520	positive regulation of behavior	2	5	3.25E-02	3.11E-01	TRINITY_DN1299_c0_g1,TRINITY_DN2097_c1_g2
Biological Process	GO:0055023	positive regulation of cardiac muscle tissue growth	2	5	3.25E-02	3.11E-01	TRINITY_DN26510_c0_g1,TRINITY_DN1299_c0_g1
Biological Process	GO:0060421	positive regulation of heart growth	2	5	3.25E-02	3.11E-01	TRINITY_DN1299_c0_g1,TRINITY_DN26510_c0_g1
Biological Process	GO:0060575	intestinal epithelial cell differentiation	2	5	3.25E-02	3.11E-01	TRINITY_DN5957_c0_g1,TRINITY_DN12690_c1_g1
Biological Process	GO:0060676	ureteric bud formation	2	5	3.25E-02	3.11E-01	TRINITY_DN50197_c0_g1,TRINITY_DN23770_c0_g1
Biological Process	GO:0070254	mucus secretion	2	5	3.25E-02	3.11E-01	TRINITY_DN2180_c0_g1,TRINITY_DN4351_c0_g1
Biological Process	GO:0071428	rRNA-containing ribonucleoprotein complex export from nucleus	2	5	3.25E-02	3.11E-01	TRINITY_DN16_c1_g1,TRINITY_DN25182_c0_g2
Biological Process	GO:0086012	membrane depolarization during cardiac muscle cell action potential	2	5	3.25E-02	3.11E-01	TRINITY_DN6362_c0_g1,TRINITY_DN21771_c0_g1
Biological Process	GO:0003283	atrial septum development	2	6	4.68E-02	3.21E-01	TRINITY_DN6362_c0_g1,TRINITY_DN5957_c0_g1
Biological Process	GO:0006030	chitin metabolic process	2	6	4.68E-02	3.21E-01	TRINITY_DN7099_c0_g1,TRINITY_DN10438_c0_g1
Biological Process	GO:0006591	ornithine metabolic process	2	6	4.68E-02	3.21E-01	TRINITY_DN23974_c0_g1,TRINITY_DN7835_c0_g1
Biological Process	GO:0010544	negative regulation of platelet activation	2	6	4.68E-02	3.21E-01	TRINITY_DN6951_c0_g1,TRINITY_DN5637_c0_g1
Biological Process	GO:0015740	C4-dicarboxylate transport	2	6	4.68E-02	3.21E-01	TRINITY_DN5637_c0_g1,TRINITY_DN6951_c0_g1
Biological Process	GO:0021692	cerebellar Purkinje cell layer morphogenesis	2	6	4.68E-02	3.21E-01	TRINITY_DN1866_c0_g1,TRINITY_DN753_c3_g1
Biological Process	GO:0021694	cerebellar Purkinje cell layer formation	2	6	4.68E-02	3.21E-01	TRINITY_DN1866_c0_g1,TRINITY_DN753_c3_g1
Biological Process	GO:0021794	thalamus development	2	6	4.68E-02	3.21E-01	TRINITY_DN23709_c0_g1,TRINITY_DN2411_c0_g1
Biological Process	GO:0030091	protein repair	2	6	4.68E-02	3.21E-01	TRINITY_DN12891_c0_g1,TRINITY_DN32541_c0_g1
Biological Process	GO:0030501	positive regulation of bone mineralization	2	6	4.68E-02	3.21E-01	TRINITY_DN18785_c0_g1,TRINITY_DN1299_c0_g1
Biological Process	GO:0032613	interleukin-10 production	2	6	4.68E-02	3.21E-01	TRINITY_DN5637_c0_g1,TRINITY_DN6951_c0_g1
Biological Process	GO:0032633	interleukin-4 production	2	6	4.68E-02	3.21E-01	TRINITY_DN3360_c0_g1,TRINITY_DN6951_c0_g1
Biological Process	GO:0032673	regulation of interleukin-4 production	2	6	4.68E-02	3.21E-01	TRINITY_DN3360_c0_g1,TRINITY_DN6951_c0_g1
Biological Process	GO:0034349	glial cell apoptotic process	2	6	4.68E-02	3.21E-01	TRINITY_DN6951_c0_g1,TRINITY_DN5637_c0_g1
Biological Process	GO:0035428	hexose transmembrane transport	2	6	4.68E-02	3.21E-01	TRINITY_DN11960_c0_g1,TRINITY_DN47605_c0_g1
Biological Process	GO:0045823	positive regulation of heart contraction	2	6	4.68E-02	3.21E-01	TRINITY_DN58786_c0_g1,TRINITY_DN32359_c0_g1
Biological Process	GO:0060231	mesenchymal to epithelial transition	2	6	4.68E-02	3.21E-01	TRINITY_DN50197_c0_g1,TRINITY_DN23770_c0_g1
Biological Process	GO:0060292	long term synaptic depression	2	6	4.68E-02	3.21E-01	TRINITY_DN2301_c6_g1,TRINITY_DN4351_c0_g1
Biological Process	GO:0060445	branching involved in salivary gland morphogenesis	2	6	4.68E-02	3.21E-01	TRINITY_DN6986_c0_g1,TRINITY_DN16396_c0_g1
Biological Process	GO:0060973	cell migration involved in heart development	2	6	4.68E-02	3.21E-01	TRINITY_DN7353_c0_g1,TRINITY_DN14735_c0_g1
Biological Process	GO:0071825	protein-lipid complex subunit organization	2	6	4.68E-02	3.21E-01	TRINITY_DN32805_c0_g2,TRINITY_DN2301_c6_g1
Biological Process	GO:0071827	plasma lipoprotein particle organization	2	6	4.68E-02	3.21E-01	TRINITY_DN2301_c6_g1,TRINITY_DN32805_c0_g2
Biological Process	GO:0072172	mesonephric tubule formation	2	6	4.68E-02	3.21E-01	TRINITY_DN50197_c0_g1,TRINITY_DN23770_c0_g1
Biological Process	GO:0086002	cardiac muscle cell action potential involved in contraction	2	6	4.68E-02	3.21E-01	TRINITY_DN21771_c0_g1,TRINITY_DN6362_c0_g1
Biological Process	GO:0090331	negative regulation of platelet aggregation	2	6	4.68E-02	3.21E-01	TRINITY_DN6951_c0_g1,TRINITY_DN5637_c0_g1
Biological Process	GO:0098801	regulation of renal system process	2	6	4.68E-02	3.21E-01	TRINITY_DN4703_c0_g1,TRINITY_DN4351_c0_g1
Biological Process	GO:1905950	monosaccharide transmembrane transport	2	6	4.68E-02	3.21E-01	TRINITY_DN11960_c0_g1,TRINITY_DN47605_c0_g1
Cellular Component	GO:0016020	membrane	331	5035	3.17E-02	3.11E-01	TRINITY_DN13310_c0_g1,TRINITY_DN6924_c0_g1,TRINITY_DN5520_c0_g1,TRINITY_DN6734_c3_g1,TRINITY_DN64234_c0_g1,TRINITY_DN35359_c0_g1,TRINITY_DN7064_c0_g1,TRINITY_DN57109_c0_g1,TRINITY_DN15795_c0_g2,TRINITY_DN27249_c0_g1,TRINITY_DN15053_c0_g1,TRINITY_DN23106_c0_g1,TRINITY_DN47691_c0_g1,TRINITY_DN29216_c0_g1,TRINITY_DN3360_c0_g1,TRINITY_DN1511_c0_g1,TRINITY_DN18962_c0_g1,TRINITY_DN19336_c0_g1,TRINITY_D…
Cellular Component	GO:0044444	cytoplasmic part	237	3276	9.02E-04	4.29E-02	TRINITY_DN3315_c0_g1,TRINITY_DN29172_c0_g1,TRINITY_DN22999_c0_g1,TRINITY_DN2427_c0_g1,TRINITY_DN9235_c0_g1,TRINITY_DN31102_c0_g1,TRINITY_DN8885_c0_g1,TRINITY_DN13666_c0_g1,TRINITY_DN3528_c0_g1,TRINITY_DN14933_c0_g1,TRINITY_DN33970_c0_g1,TRINITY_DN10723_c1_g1,TRINITY_DN23986_c0_g1,TRINITY_DN2301_c6_g1,TRINITY_DN2682_c8_g1,TRINITY_DN36968_c0_g1,TRINITY_DN25_c0_g1,TRINITY_DN18277_c0_g1,TRINITY_DN789…
Cellular Component	GO:0005576	extracellular region	148	1536	3.63E-09	6.96E-07	TRINITY_DN9419_c0_g1,TRINITY_DN396_c0_g1,TRINITY_DN16396_c0_g1,TRINITY_DN2301_c6_g1,TRINITY_DN21003_c0_g1,TRINITY_DN13047_c0_g1,TRINITY_DN13666_c0_g1,TRINITY_DN11260_c0_g1,TRINITY_DN10523_c0_g1,TRINITY_DN36968_c0_g1,TRINITY_DN14984_c0_g1,TRINITY_DN2122_c0_g1,TRINITY_DN7073_c0_g3,TRINITY_DN30176_c0_g1,TRINITY_DN29511_c0_g1,TRINITY_DN8210_c0_g1,TRINITY_DN450_c1_g1,TRINITY_DN16_c1_g1,TRINITY_DN1590_…
Cellular Component	GO:0043228	non-membrane-bounded organelle	147	1843	2.15E-04	1.48E-02	TRINITY_DN32260_c0_g1,TRINITY_DN35_c0_g1,TRINITY_DN6362_c0_g1,TRINITY_DN7288_c0_g2,TRINITY_DN27583_c0_g1,TRINITY_DN21955_c0_g1,TRINITY_DN47498_c0_g1,TRINITY_DN7259_c0_g1,TRINITY_DN14735_c0_g1,TRINITY_DN19687_c0_g1,TRINITY_DN9383_c0_g1,TRINITY_DN30240_c0_g1,TRINITY_DN10293_c0_g1,TRINITY_DN35276_c0_g1,TRINITY_DN15422_c0_g1,TRINITY_DN7637_c0_g1,TRINITY_DN62798_c0_g1,TRINITY_DN6034_c0_g1,TRINITY_DN14…
Cellular Component	GO:0043232	intracellular non-membrane-bounded organelle	147	1843	2.15E-04	1.48E-02	TRINITY_DN38310_c0_g1,TRINITY_DN19795_c0_g1,TRINITY_DN17152_c0_g1,TRINITY_DN973_c0_g1,TRINITY_DN1480_c0_g1,TRINITY_DN33610_c0_g1,TRINITY_DN213_c1_g1,TRINITY_DN20926_c0_g2,TRINITY_DN26388_c0_g1,TRINITY_DN19296_c0_g1,TRINITY_DN26044_c0_g1,TRINITY_DN7106_c0_g1,TRINITY_DN25005_c1_g1,TRINITY_DN21803_c0_g1,TRINITY_DN11539_c0_g1,TRINITY_DN9760_c0_g1,TRINITY_DN14648_c0_g3,TRINITY_DN1643_c1_g1,TRINITY_DN8…
Cellular Component	GO:0044421	extracellular region part	123	1271	7.80E-08	1.23E-05	TRINITY_DN8521_c0_g1,TRINITY_DN28196_c0_g1,TRINITY_DN36491_c0_g1,TRINITY_DN6390_c0_g1,TRINITY_DN852_c0_g3,TRINITY_DN2794_c0_g1,TRINITY_DN24425_c0_g2,TRINITY_DN9760_c0_g1,TRINITY_DN6951_c0_g1,TRINITY_DN31096_c0_g1,TRINITY_DN6411_c0_g1,TRINITY_DN6225_c0_g1,TRINITY_DN18519_c0_g1,TRINITY_DN9091_c0_g1,TRINITY_DN8741_c0_g2,TRINITY_DN4703_c0_g1,TRINITY_DN215_c0_g1,TRINITY_DN10478_c0_g1,TRINITY_DN7267_c9…
Cellular Component	GO:0071944	cell periphery	116	1533	6.38E-03	1.34E-01	TRINITY_DN24505_c0_g1,TRINITY_DN6924_c0_g1,TRINITY_DN11960_c0_g1,TRINITY_DN11479_c0_g1,TRINITY_DN50694_c0_g1,TRINITY_DN4653_c0_g1,TRINITY_DN7159_c5_g1,TRINITY_DN1667_c0_g1,TRINITY_DN4351_c0_g1,TRINITY_DN9845_c1_g2,TRINITY_DN12118_c0_g1,TRINITY_DN8873_c0_g1,TRINITY_DN6025_c1_g1,TRINITY_DN16498_c0_g1,TRINITY_DN21339_c0_g1,TRINITY_DN33991_c0_g1,TRINITY_DN15945_c0_g1,TRINITY_DN16859_c0_g1,TRINITY_DN2…
Cellular Component	GO:0005886	plasma membrane	115	1485	3.17E-03	9.93E-02	TRINITY_DN9052_c0_g1,TRINITY_DN70072_c0_g1,TRINITY_DN4953_c1_g1,TRINITY_DN6951_c0_g1,TRINITY_DN2794_c0_g1,TRINITY_DN21771_c0_g1,TRINITY_DN29338_c0_g1,TRINITY_DN19453_c0_g1,TRINITY_DN38636_c0_g1,TRINITY_DN47605_c0_g1,TRINITY_DN9249_c0_g1,TRINITY_DN28196_c0_g1,TRINITY_DN58786_c0_g1,TRINITY_DN13569_c0_g1,TRINITY_DN4703_c0_g1,TRINITY_DN9672_c1_g1,TRINITY_DN9463_c0_g1,TRINITY_DN15810_c1_g1,TRINITY_DN2…
Cellular Component	GO:0031982	vesicle	112	1371	5.71E-04	3.20E-02	TRINITY_DN9419_c0_g1,TRINITY_DN1457_c1_g1,TRINITY_DN19804_c0_g1,TRINITY_DN19735_c0_g1,TRINITY_DN16396_c0_g1,TRINITY_DN38007_c0_g1,TRINITY_DN4340_c8_g1,TRINITY_DN396_c0_g1,TRINITY_DN2180_c0_g1,TRINITY_DN2301_c6_g1,TRINITY_DN41159_c0_g1,TRINITY_DN23866_c0_g1,TRINITY_DN530_c0_g1,TRINITY_DN56098_c0_g1,TRINITY_DN13666_c0_g1,TRINITY_DN11260_c0_g1,TRINITY_DN10523_c0_g1,TRINITY_DN24187_c0_g1,TRINITY_DN47…
Cellular Component	GO:0005615	extracellular space	110	1173	1.97E-06	2.40E-04	TRINITY_DN7267_c9_g1,TRINITY_DN10478_c0_g1,TRINITY_DN9903_c0_g1,TRINITY_DN194_c5_g1,TRINITY_DN39_c0_g2,TRINITY_DN23564_c0_g1,TRINITY_DN7073_c0_g3,TRINITY_DN518_c0_g1,TRINITY_DN34080_c0_g1,TRINITY_DN24558_c0_g1,TRINITY_DN19018_c0_g1,TRINITY_DN10640_c0_g1,TRINITY_DN450_c1_g1,TRINITY_DN16_c1_g1,TRINITY_DN12964_c0_g1,TRINITY_DN1590_c0_g1,TRINITY_DN6390_c0_g1,TRINITY_DN852_c0_g3,TRINITY_DN8521_c0_g1,T…
Cellular Component	GO:0005829	cytosol	99	843	9.05E-11	2.12E-08	TRINITY_DN21803_c0_g1,TRINITY_DN11539_c0_g1,TRINITY_DN24425_c0_g2,TRINITY_DN9760_c0_g1,TRINITY_DN14648_c0_g3,TRINITY_DN6951_c0_g1,TRINITY_DN32478_c2_g1,TRINITY_DN36491_c0_g1,TRINITY_DN2411_c0_g1,TRINITY_DN852_c0_g3,TRINITY_DN6390_c0_g1,TRINITY_DN29338_c0_g1,TRINITY_DN8817_c0_g1,TRINITY_DN77514_c0_g1,TRINITY_DN17793_c0_g1,TRINITY_DN6225_c0_g1,TRINITY_DN31447_c0_g1,TRINITY_DN8655_c0_g1,TRINITY_DN79…
Cellular Component	GO:0030529	intracellular ribonucleoprotein complex	83	533	9.36E-16	4.19E-13	TRINITY_DN3030_c1_g2,TRINITY_DN13702_c0_g1,TRINITY_DN13326_c1_g1,TRINITY_DN5104_c0_g1,TRINITY_DN19414_c0_g2,TRINITY_DN29216_c0_g1,TRINITY_DN19336_c0_g1,TRINITY_DN35594_c0_g1,TRINITY_DN2686_c1_g1,TRINITY_DN55535_c0_g1,TRINITY_DN24505_c0_g1,TRINITY_DN35276_c0_g1,TRINITY_DN10293_c0_g1,TRINITY_DN5520_c0_g1,TRINITY_DN30333_c0_g1,TRINITY_DN30240_c0_g1,TRINITY_DN62798_c0_g1,TRINITY_DN6734_c3_g1,TRINITY_…
Cellular Component	GO:1990904	ribonucleoprotein complex	83	533	9.36E-16	4.19E-13	TRINITY_DN14016_c0_g1,TRINITY_DN11535_c0_g1,TRINITY_DN22073_c0_g1,TRINITY_DN194_c5_g1,TRINITY_DN6843_c0_g1,TRINITY_DN39_c0_g2,TRINITY_DN23564_c0_g1,TRINITY_DN10933_c0_g1,TRINITY_DN26510_c0_g1,TRINITY_DN7780_c0_g1,TRINITY_DN7073_c0_g3,TRINITY_DN34080_c0_g1,TRINITY_DN16_c1_g1,TRINITY_DN6390_c0_g1,TRINITY_DN852_c0_g3,TRINITY_DN8817_c0_g1,TRINITY_DN861_c0_g1,TRINITY_DN32478_c2_g1,TRINITY_DN36491_c0_g…
Cellular Component	GO:0043230	extracellular organelle	80	915	5.31E-04	3.00E-02	TRINITY_DN3030_c1_g2,TRINITY_DN5104_c0_g1,TRINITY_DN55535_c0_g1,TRINITY_DN9882_c0_g1,TRINITY_DN62700_c0_g1,TRINITY_DN8156_c0_g1,TRINITY_DN30304_c0_g1,TRINITY_DN19336_c0_g1,TRINITY_DN2686_c1_g1,TRINITY_DN24505_c0_g1,TRINITY_DN11960_c0_g1,TRINITY_DN9383_c0_g1,TRINITY_DN10293_c0_g1,TRINITY_DN30333_c0_g1,TRINITY_DN7159_c5_g1,TRINITY_DN3030_c1_g5,TRINITY_DN15422_c0_g1,TRINITY_DN6734_c3_g1,TRINITY_DN22…
Cellular Component	GO:1903561	extracellular vesicle	80	915	5.31E-04	3.00E-02	TRINITY_DN18764_c0_g1,TRINITY_DN14984_c0_g1,TRINITY_DN36968_c0_g1,TRINITY_DN47980_c0_g1,TRINITY_DN10523_c0_g1,TRINITY_DN13666_c0_g1,TRINITY_DN56098_c0_g1,TRINITY_DN16396_c0_g1,TRINITY_DN19735_c0_g1,TRINITY_DN38007_c0_g1,TRINITY_DN4340_c8_g1,TRINITY_DN396_c0_g1,TRINITY_DN2180_c0_g1,TRINITY_DN2301_c6_g1,TRINITY_DN9419_c0_g1,TRINITY_DN2794_c0_g1,TRINITY_DN24425_c0_g2,TRINITY_DN9760_c0_g1,TRINITY_DN6…
Cellular Component	GO:0070062	extracellular exosome	79	907	6.44E-04	3.50E-02	TRINITY_DN56098_c0_g1,TRINITY_DN13666_c0_g1,TRINITY_DN9419_c0_g1,TRINITY_DN19735_c0_g1,TRINITY_DN16396_c0_g1,TRINITY_DN396_c0_g1,TRINITY_DN4340_c8_g1,TRINITY_DN38007_c0_g1,TRINITY_DN2301_c6_g1,TRINITY_DN2180_c0_g1,TRINITY_DN36968_c0_g1,TRINITY_DN18764_c0_g1,TRINITY_DN14984_c0_g1,TRINITY_DN10523_c0_g1,TRINITY_DN47980_c0_g1,TRINITY_DN10478_c0_g1,TRINITY_DN39_c0_g2,TRINITY_DN194_c5_g1,TRINITY_DN2356…
Cellular Component	GO:0005840	ribosome	76	233	6.78E-36	7.29E-33	TRINITY_DN14016_c0_g1,TRINITY_DN11535_c0_g1,TRINITY_DN22073_c0_g1,TRINITY_DN23564_c0_g1,TRINITY_DN39_c0_g2,TRINITY_DN6843_c0_g1,TRINITY_DN194_c5_g1,TRINITY_DN10933_c0_g1,TRINITY_DN34080_c0_g1,TRINITY_DN7780_c0_g1,TRINITY_DN7073_c0_g3,TRINITY_DN16_c1_g1,TRINITY_DN8817_c0_g1,TRINITY_DN852_c0_g3,TRINITY_DN6390_c0_g1,TRINITY_DN36491_c0_g1,TRINITY_DN861_c0_g1,TRINITY_DN32478_c2_g1,TRINITY_DN9760_c0_g1…
Cellular Component	GO:0044445	cytosolic part	68	155	7.76E-42	2.09E-38	TRINITY_DN14648_c0_g3,TRINITY_DN9760_c0_g1,TRINITY_DN21803_c0_g1,TRINITY_DN11539_c0_g1,TRINITY_DN852_c0_g3,TRINITY_DN6390_c0_g1,TRINITY_DN29338_c0_g1,TRINITY_DN8817_c0_g1,TRINITY_DN32478_c2_g1,TRINITY_DN36491_c0_g1,TRINITY_DN8655_c0_g1,TRINITY_DN17793_c0_g1,TRINITY_DN6225_c0_g1,TRINITY_DN31447_c0_g1,TRINITY_DN22073_c0_g1,TRINITY_DN799_c2_g1,TRINITY_DN39_c0_g2,TRINITY_DN194_c5_g1,TRINITY_DN23564_c…
Cellular Component	GO:0044391	ribosomal subunit	65	145	9.63E-41	1.73E-37	TRINITY_DN35276_c0_g1,TRINITY_DN5520_c0_g1,TRINITY_DN10293_c0_g1,TRINITY_DN30240_c0_g1,TRINITY_DN30333_c0_g1,TRINITY_DN1427_c0_g1,TRINITY_DN22429_c1_g1,TRINITY_DN6034_c0_g1,TRINITY_DN62798_c0_g1,TRINITY_DN6734_c3_g1,TRINITY_DN15422_c0_g1,TRINITY_DN13326_c1_g1,TRINITY_DN19414_c0_g2,TRINITY_DN5104_c0_g1,TRINITY_DN29216_c0_g1,TRINITY_DN19336_c0_g1,TRINITY_DN2686_c1_g1,TRINITY_DN55535_c0_g1,TRINITY_D…
Cellular Component	GO:0022626	cytosolic ribosome	61	94	2.51E-51	1.35E-47	TRINITY_DN27583_c0_g1,TRINITY_DN35562_c0_g1,TRINITY_DN10723_c1_g1,TRINITY_DN25182_c0_g2,TRINITY_DN1309_c1_g2,TRINITY_DN40321_c0_g2,TRINITY_DN28258_c0_g1,TRINITY_DN4797_c1_g1,TRINITY_DN19687_c0_g1,TRINITY_DN9235_c0_g1,TRINITY_DN19296_c0_g1,TRINITY_DN28525_c0_g1,TRINITY_DN26044_c0_g1,TRINITY_DN18758_c0_g1,TRINITY_DN21794_c0_g1,TRINITY_DN10523_c0_g1,TRINITY_DN55010_c0_g1,TRINITY_DN18876_c0_g1,TRINIT…
Cellular Component	GO:0030054	cell junction	53	432	7.06E-07	9.03E-05	TRINITY_DN16859_c0_g1,TRINITY_DN7780_c0_g1,TRINITY_DN7073_c0_g3,TRINITY_DN29216_c0_g1,TRINITY_DN5104_c0_g1,TRINITY_DN43_c0_g1,TRINITY_DN10478_c0_g1,TRINITY_DN2686_c1_g1,TRINITY_DN19336_c0_g1,TRINITY_DN23564_c0_g1,TRINITY_DN8156_c0_g1,TRINITY_DN39_c0_g2,TRINITY_DN55535_c0_g1,TRINITY_DN194_c5_g1,TRINITY_DN20564_c0_g1,TRINITY_DN6225_c0_g1,TRINITY_DN7159_c5_g1,TRINITY_DN9463_c0_g1,TRINITY_DN10293_c0_…
Cellular Component	GO:0015934	large ribosomal subunit	39	77	2.17E-27	1.46E-24	TRINITY_DN25_c0_g1,TRINITY_DN55010_c0_g1,TRINITY_DN4182_c0_g1,TRINITY_DN21794_c0_g1,TRINITY_DN18758_c0_g1,TRINITY_DN26044_c0_g1,TRINITY_DN28525_c0_g1,TRINITY_DN19296_c0_g1,TRINITY_DN19687_c0_g1,TRINITY_DN4797_c1_g1,TRINITY_DN28258_c0_g1,TRINITY_DN40321_c0_g2,TRINITY_DN10723_c1_g1,TRINITY_DN1309_c1_g2,TRINITY_DN35562_c0_g1,TRINITY_DN62798_c0_g1,TRINITY_DN8817_c0_g1,TRINITY_DN32478_c2_g1,TRINITY_DN…
Cellular Component	GO:0022625	cytosolic large ribosomal subunit	38	50	1.51E-36	2.03E-33	TRINITY_DN28525_c0_g1,TRINITY_DN19296_c0_g1,TRINITY_DN26044_c0_g1,TRINITY_DN4797_c1_g1,TRINITY_DN19687_c0_g1,TRINITY_DN40321_c0_g2,TRINITY_DN10723_c1_g1,TRINITY_DN1309_c1_g2,TRINITY_DN28258_c0_g1,TRINITY_DN35562_c0_g1,TRINITY_DN25_c0_g1,TRINITY_DN55010_c0_g1,TRINITY_DN21794_c0_g1,TRINITY_DN18758_c0_g1,TRINITY_DN11535_c0_g1,TRINITY_DN194_c5_g1,TRINITY_DN55535_c0_g1,TRINITY_DN39_c0_g2,TRINITY_DN193…
Cellular Component	GO:0031012	extracellular matrix	32	173	1.26E-08	2.12E-06	TRINITY_DN396_c0_g1,TRINITY_DN1244_c3_g1,TRINITY_DN4528_c0_g1,TRINITY_DN28525_c0_g1,TRINITY_DN20187_c0_g1,TRINITY_DN10523_c0_g1,TRINITY_DN15402_c0_g1,TRINITY_DN1093_c0_g1,TRINITY_DN11462_c1_g2,TRINITY_DN3643_c0_g1,TRINITY_DN8210_c0_g1,TRINITY_DN43054_c0_g1,TRINITY_DN1590_c0_g1,TRINITY_DN5104_c0_g1,TRINITY_DN19018_c0_g1,TRINITY_DN3030_c1_g2,TRINITY_DN30176_c0_g1,TRINITY_DN518_c0_g1,TRINITY_DN34090…
Cellular Component	GO:0005912	adherens junction	30	208	8.45E-06	9.46E-04	TRINITY_DN2301_c6_g1,TRINITY_DN35562_c0_g1,TRINITY_DN5104_c0_g1,TRINITY_DN29216_c0_g1,TRINITY_DN7073_c0_g3,TRINITY_DN7780_c0_g1,TRINITY_DN19336_c0_g1,TRINITY_DN2686_c1_g1,TRINITY_DN194_c5_g1,TRINITY_DN55535_c0_g1,TRINITY_DN39_c0_g2,TRINITY_DN23564_c0_g1,TRINITY_DN13666_c0_g1,TRINITY_DN28525_c0_g1,TRINITY_DN4528_c0_g1,TRINITY_DN7159_c5_g1,TRINITY_DN10293_c0_g1,TRINITY_DN22275_c0_g1,TRINITY_DN10523…
Cellular Component	GO:0070161	anchoring junction	30	212	1.24E-05	1.33E-03	TRINITY_DN10293_c0_g1,TRINITY_DN22275_c0_g1,TRINITY_DN7159_c5_g1,TRINITY_DN6225_c0_g1,TRINITY_DN10523_c0_g1,TRINITY_DN18764_c0_g1,TRINITY_DN22429_c1_g1,TRINITY_DN1427_c0_g1,TRINITY_DN15945_c0_g1,TRINITY_DN15422_c0_g1,TRINITY_DN6734_c3_g1,TRINITY_DN25764_c0_g1,TRINITY_DN21282_c0_g1,TRINITY_DN852_c0_g3,TRINITY_DN62798_c0_g1,TRINITY_DN29216_c0_g1,TRINITY_DN5104_c0_g1,TRINITY_DN2301_c6_g1,TRINITY_DN3…
Cellular Component	GO:0015935	small ribosomal subunit	27	66	2.32E-16	1.25E-13	TRINITY_DN31447_c0_g1,TRINITY_DN6225_c0_g1,TRINITY_DN10523_c0_g1,TRINITY_DN30240_c0_g1,TRINITY_DN35276_c0_g1,TRINITY_DN15422_c0_g1,TRINITY_DN37570_c0_g1,TRINITY_DN6734_c3_g1,TRINITY_DN852_c0_g3,TRINITY_DN6390_c0_g1,TRINITY_DN6034_c0_g1,TRINITY_DN3239_c0_g1,TRINITY_DN38310_c0_g1,TRINITY_DN18876_c0_g1,TRINITY_DN1427_c0_g1,TRINITY_DN14648_c0_g3,TRINITY_DN25182_c0_g2,TRINITY_DN7073_c0_g3,TRINITY_DN28…
Cellular Component	GO:0005925	focal adhesion	27	149	2.67E-07	3.67E-05	TRINITY_DN15945_c0_g1,TRINITY_DN1427_c0_g1,TRINITY_DN22429_c1_g1,TRINITY_DN18764_c0_g1,TRINITY_DN21282_c0_g1,TRINITY_DN852_c0_g3,TRINITY_DN62798_c0_g1,TRINITY_DN25764_c0_g1,TRINITY_DN6734_c3_g1,TRINITY_DN15422_c0_g1,TRINITY_DN10293_c0_g1,TRINITY_DN22275_c0_g1,TRINITY_DN10523_c0_g1,TRINITY_DN6225_c0_g1,TRINITY_DN19336_c0_g1,TRINITY_DN2686_c1_g1,TRINITY_DN55535_c0_g1,TRINITY_DN39_c0_g2,TRINITY_DN23…
Cellular Component	GO:0005924	cell-substrate adherens junction	27	151	3.52E-07	4.74E-05	TRINITY_DN15945_c0_g1,TRINITY_DN1427_c0_g1,TRINITY_DN22429_c1_g1,TRINITY_DN18764_c0_g1,TRINITY_DN852_c0_g3,TRINITY_DN21282_c0_g1,TRINITY_DN62798_c0_g1,TRINITY_DN25764_c0_g1,TRINITY_DN6734_c3_g1,TRINITY_DN15422_c0_g1,TRINITY_DN22275_c0_g1,TRINITY_DN10293_c0_g1,TRINITY_DN10523_c0_g1,TRINITY_DN6225_c0_g1,TRINITY_DN19336_c0_g1,TRINITY_DN2686_c1_g1,TRINITY_DN55535_c0_g1,TRINITY_DN39_c0_g2,TRINITY_DN23…
Cellular Component	GO:0030055	cell-substrate junction	27	153	4.63E-07	6.07E-05	TRINITY_DN22429_c1_g1,TRINITY_DN18764_c0_g1,TRINITY_DN15945_c0_g1,TRINITY_DN1427_c0_g1,TRINITY_DN15422_c0_g1,TRINITY_DN21282_c0_g1,TRINITY_DN852_c0_g3,TRINITY_DN62798_c0_g1,TRINITY_DN6734_c3_g1,TRINITY_DN25764_c0_g1,TRINITY_DN10293_c0_g1,TRINITY_DN22275_c0_g1,TRINITY_DN6225_c0_g1,TRINITY_DN10523_c0_g1,TRINITY_DN55535_c0_g1,TRINITY_DN39_c0_g2,TRINITY_DN23564_c0_g1,TRINITY_DN19336_c0_g1,TRINITY_DN2…
Cellular Component	GO:0022627	cytosolic small ribosomal subunit	24	42	5.58E-19	3.33E-16	TRINITY_DN30240_c0_g1,TRINITY_DN35276_c0_g1,TRINITY_DN31447_c0_g1,TRINITY_DN6225_c0_g1,TRINITY_DN10523_c0_g1,TRINITY_DN18876_c0_g1,TRINITY_DN6034_c0_g1,TRINITY_DN14648_c0_g3,TRINITY_DN1427_c0_g1,TRINITY_DN15422_c0_g1,TRINITY_DN37570_c0_g1,TRINITY_DN6390_c0_g1,TRINITY_DN852_c0_g3,TRINITY_DN6734_c3_g1,TRINITY_DN5104_c0_g1,TRINITY_DN27583_c0_g1,TRINITY_DN16_c1_g1,TRINITY_DN7073_c0_g3,TRINITY_DN25182…
Cellular Component	GO:0048471	perinuclear region of cytoplasm	22	190	2.66E-03	9.00E-02	TRINITY_DN19018_c0_g1,TRINITY_DN2301_c6_g1,TRINITY_DN2180_c0_g1,TRINITY_DN30483_c0_g1,TRINITY_DN38007_c0_g1,TRINITY_DN21795_c0_g1,TRINITY_DN9475_c1_g1,TRINITY_DN10591_c0_g1,TRINITY_DN6099_c0_g1,TRINITY_DN10478_c0_g1,TRINITY_DN2914_c0_g1,TRINITY_DN13666_c0_g1,TRINITY_DN11960_c0_g1,TRINITY_DN2033_c0_g1,TRINITY_DN13569_c0_g1,TRINITY_DN25764_c0_g1,TRINITY_DN23644_c0_g1,TRINITY_DN10382_c0_g1,TRINITY_D…
Cellular Component	GO:0005911	cell-cell junction	21	183	3.66E-03	9.93E-02	TRINITY_DN28722_c0_g1,TRINITY_DN47980_c0_g1,TRINITY_DN24527_c0_g1,TRINITY_DN7159_c5_g1,TRINITY_DN6362_c0_g1,TRINITY_DN9463_c0_g1,TRINITY_DN5637_c0_g1,TRINITY_DN15945_c0_g1,TRINITY_DN10003_c0_g1,TRINITY_DN6951_c0_g1,TRINITY_DN18764_c0_g1,TRINITY_DN14984_c0_g1,TRINITY_DN16859_c0_g1,TRINITY_DN1244_c3_g1,TRINITY_DN22999_c0_g1,TRINITY_DN6099_c0_g1,TRINITY_DN43_c0_g1,TRINITY_DN10478_c0_g1,TRINITY_DN194…
Cellular Component	GO:0005578	proteinaceous extracellular matrix	17	109	2.91E-04	1.86E-02	TRINITY_DN215_c0_g1,TRINITY_DN20187_c0_g1,TRINITY_DN9903_c0_g1,TRINITY_DN6213_c0_g1,TRINITY_DN2947_c0_g1,TRINITY_DN6986_c0_g1,TRINITY_DN34090_c0_g1,TRINITY_DN30176_c0_g1,TRINITY_DN518_c0_g1,TRINITY_DN396_c0_g1,TRINITY_DN1590_c0_g1,TRINITY_DN43054_c0_g1,TRINITY_DN1244_c3_g1,TRINITY_DN19018_c0_g1,TRINITY_DN15402_c0_g1,TRINITY_DN4653_c0_g1,TRINITY_DN25766_c0_g1
Cellular Component	GO:0012506	vesicle membrane	15	132	1.39E-02	2.07E-01	TRINITY_DN530_c0_g1,TRINITY_DN41159_c0_g1,TRINITY_DN23866_c0_g1,TRINITY_DN19687_c0_g1,TRINITY_DN9882_c0_g1,TRINITY_DN11960_c0_g1,TRINITY_DN24187_c0_g1,TRINITY_DN15196_c0_g1,TRINITY_DN20564_c0_g1,TRINITY_DN2180_c0_g1,TRINITY_DN47980_c0_g1,TRINITY_DN11963_c0_g2,TRINITY_DN4703_c0_g1,TRINITY_DN20446_c0_g1,TRINITY_DN19735_c0_g1
Cellular Component	GO:0030659	cytoplasmic vesicle membrane	13	120	3.00E-02	3.11E-01	TRINITY_DN24187_c0_g1,TRINITY_DN15196_c0_g1,TRINITY_DN20564_c0_g1,TRINITY_DN19735_c0_g1,TRINITY_DN47980_c0_g1,TRINITY_DN2180_c0_g1,TRINITY_DN20446_c0_g1,TRINITY_DN11963_c0_g2,TRINITY_DN41159_c0_g1,TRINITY_DN23866_c0_g1,TRINITY_DN530_c0_g1,TRINITY_DN9882_c0_g1,TRINITY_DN19687_c0_g1
Cellular Component	GO:0030016	myofibril	11	75	5.33E-03	1.23E-01	TRINITY_DN10723_c1_g1,TRINITY_DN6362_c0_g1,TRINITY_DN2301_c6_g1,TRINITY_DN7288_c0_g2,TRINITY_DN36968_c0_g1,TRINITY_DN21795_c0_g1,TRINITY_DN1643_c1_g1,TRINITY_DN47498_c0_g1,TRINITY_DN22999_c0_g1,TRINITY_DN7096_c0_g1,TRINITY_DN10929_c1_g2
Cellular Component	GO:0043292	contractile fiber	11	79	7.91E-03	1.56E-01	TRINITY_DN22999_c0_g1,TRINITY_DN36968_c0_g1,TRINITY_DN1643_c1_g1,TRINITY_DN47498_c0_g1,TRINITY_DN21795_c0_g1,TRINITY_DN7096_c0_g1,TRINITY_DN10929_c1_g2,TRINITY_DN10723_c1_g1,TRINITY_DN2301_c6_g1,TRINITY_DN6362_c0_g1,TRINITY_DN7288_c0_g2
Cellular Component	GO:0030133	transport vesicle	11	103	4.76E-02	3.21E-01	TRINITY_DN22713_c0_g1,TRINITY_DN41159_c0_g1,TRINITY_DN63709_c0_g1,TRINITY_DN2180_c0_g1,TRINITY_DN62939_c0_g1,TRINITY_DN20446_c0_g1,TRINITY_DN11479_c0_g1,TRINITY_DN11960_c0_g1,TRINITY_DN19804_c0_g1,TRINITY_DN20564_c0_g1,TRINITY_DN1985_c0_g6
Cellular Component	GO:0098793	presynapse	10	89	4.28E-02	3.21E-01	TRINITY_DN7159_c5_g1,TRINITY_DN2180_c0_g1,TRINITY_DN35_c0_g1,TRINITY_DN11479_c0_g1,TRINITY_DN20564_c0_g1,TRINITY_DN19804_c0_g1,TRINITY_DN24187_c0_g1,TRINITY_DN20958_c0_g1,TRINITY_DN1985_c0_g6,TRINITY_DN8156_c0_g1
Cellular Component	GO:0030017	sarcomere	9	67	1.93E-02	2.44E-01	TRINITY_DN10723_c1_g1,TRINITY_DN2301_c6_g1,TRINITY_DN6362_c0_g1,TRINITY_DN7288_c0_g2,TRINITY_DN22999_c0_g1,TRINITY_DN1643_c1_g1,TRINITY_DN36968_c0_g1,TRINITY_DN21795_c0_g1,TRINITY_DN7096_c0_g1
Cellular Component	GO:0044449	contractile fiber part	9	69	2.30E-02	2.63E-01	TRINITY_DN10723_c1_g1,TRINITY_DN6362_c0_g1,TRINITY_DN2301_c6_g1,TRINITY_DN7288_c0_g2,TRINITY_DN1643_c1_g1,TRINITY_DN21795_c0_g1,TRINITY_DN36968_c0_g1,TRINITY_DN22999_c0_g1,TRINITY_DN7096_c0_g1
Cellular Component	GO:0005581	collagen trimer	8	35	9.64E-04	4.47E-02	TRINITY_DN396_c0_g1,TRINITY_DN8698_c0_g1,TRINITY_DN8988_c0_g1,TRINITY_DN19659_c0_g1,TRINITY_DN34090_c0_g1,TRINITY_DN9874_c0_g1,TRINITY_DN9903_c0_g1,TRINITY_DN4757_c5_g1
Cellular Component	GO:0034703	cation channel complex	8	65	4.21E-02	3.21E-01	TRINITY_DN23106_c0_g1,TRINITY_DN65346_c0_g1,TRINITY_DN15599_c0_g1,TRINITY_DN10640_c0_g1,TRINITY_DN2180_c0_g1,TRINITY_DN21795_c0_g1,TRINITY_DN21771_c0_g1,TRINITY_DN8156_c0_g1
Cellular Component	GO:0044420	extracellular matrix component	7	29	1.42E-03	5.96E-02	TRINITY_DN396_c0_g1,TRINITY_DN15402_c0_g1,TRINITY_DN1590_c0_g1,TRINITY_DN25766_c0_g1,TRINITY_DN6986_c0_g1,TRINITY_DN2947_c0_g1,TRINITY_DN30176_c0_g1
Cellular Component	GO:0031514	motile cilium	7	37	6.14E-03	1.34E-01	TRINITY_DN4971_c0_g2,TRINITY_DN33610_c0_g1,TRINITY_DN5782_c0_g1,TRINITY_DN41586_c0_g1,TRINITY_DN30868_c0_g1,TRINITY_DN15584_c0_g1,TRINITY_DN16627_c0_g1
Cellular Component	GO:0033267	axon part	7	46	1.99E-02	2.44E-01	TRINITY_DN2180_c0_g1,TRINITY_DN15945_c0_g1,TRINITY_DN47495_c0_g1,TRINITY_DN35_c0_g1,TRINITY_DN8156_c0_g1,TRINITY_DN56098_c0_g1,TRINITY_DN2914_c0_g1
Cellular Component	GO:0005604	basement membrane	6	21	1.21E-03	5.16E-02	TRINITY_DN30176_c0_g1,TRINITY_DN15402_c0_g1,TRINITY_DN1590_c0_g1,TRINITY_DN25766_c0_g1,TRINITY_DN6986_c0_g1,TRINITY_DN2947_c0_g1
Cellular Component	GO:0005844	polysome	6	21	1.21E-03	5.16E-02	TRINITY_DN24505_c0_g1,TRINITY_DN31447_c0_g1,TRINITY_DN10723_c1_g1,TRINITY_DN852_c0_g3,TRINITY_DN5104_c0_g1,TRINITY_DN22429_c1_g1
Cellular Component	GO:0042383	sarcolemma	6	31	9.78E-03	1.72E-01	TRINITY_DN6362_c0_g1,TRINITY_DN23978_c0_g1,TRINITY_DN22999_c0_g1,TRINITY_DN11960_c0_g1,TRINITY_DN15196_c0_g1,TRINITY_DN21795_c0_g1
Cellular Component	GO:0016363	nuclear matrix	6	44	4.84E-02	3.21E-01	TRINITY_DN6951_c0_g1,TRINITY_DN14914_c0_g1,TRINITY_DN26510_c0_g1,TRINITY_DN10478_c0_g1,TRINITY_DN6099_c0_g1,TRINITY_DN5637_c0_g1
Cellular Component	GO:0014704	intercalated disc	5	19	4.63E-03	1.09E-01	TRINITY_DN28722_c0_g1,TRINITY_DN22999_c0_g1,TRINITY_DN14469_c0_g1,TRINITY_DN47980_c0_g1,TRINITY_DN6362_c0_g1
Cellular Component	GO:0044291	cell-cell contact zone	5	25	1.56E-02	2.19E-01	TRINITY_DN22999_c0_g1,TRINITY_DN28722_c0_g1,TRINITY_DN6362_c0_g1,TRINITY_DN47980_c0_g1,TRINITY_DN14469_c0_g1
Cellular Component	GO:0097223	sperm part	5	28	2.49E-02	2.75E-01	TRINITY_DN41586_c0_g1,TRINITY_DN30868_c0_g1,TRINITY_DN16627_c0_g1,TRINITY_DN4971_c0_g2,TRINITY_DN9882_c0_g1
Cellular Component	GO:0034705	potassium channel complex	5	32	4.19E-02	3.21E-01	TRINITY_DN65346_c0_g1,TRINITY_DN23106_c0_g1,TRINITY_DN2180_c0_g1,TRINITY_DN15599_c0_g1,TRINITY_DN8156_c0_g1
Cellular Component	GO:0032994	protein-lipid complex	4	12	4.50E-03	1.07E-01	TRINITY_DN7267_c9_g1,TRINITY_DN28300_c0_g1,TRINITY_DN32805_c0_g2,TRINITY_DN28196_c0_g1
Cellular Component	GO:0034358	plasma lipoprotein particle	4	12	4.50E-03	1.07E-01	TRINITY_DN7267_c9_g1,TRINITY_DN32805_c0_g2,TRINITY_DN28300_c0_g1,TRINITY_DN28196_c0_g1
Cellular Component	GO:1990777	lipoprotein particle	4	12	4.50E-03	1.07E-01	TRINITY_DN28196_c0_g1,TRINITY_DN7267_c9_g1,TRINITY_DN32805_c0_g2,TRINITY_DN28300_c0_g1
Cellular Component	GO:0036126	sperm flagellum	4	16	1.36E-02	2.07E-01	TRINITY_DN16627_c0_g1,TRINITY_DN30868_c0_g1,TRINITY_DN41586_c0_g1,TRINITY_DN4971_c0_g2
Cellular Component	GO:0097729	9+2 motile cilium	4	16	1.36E-02	2.07E-01	TRINITY_DN30868_c0_g1,TRINITY_DN41586_c0_g1,TRINITY_DN16627_c0_g1,TRINITY_DN4971_c0_g2
Cellular Component	GO:0030666	endocytic vesicle membrane	4	21	3.52E-02	3.21E-01	TRINITY_DN19735_c0_g1,TRINITY_DN19687_c0_g1,TRINITY_DN530_c0_g1,TRINITY_DN24187_c0_g1
Cellular Component	GO:0005853	eukaryotic translation elongation factor 1 complex	3	4	8.50E-04	4.09E-02	TRINITY_DN6244_c0_g1,TRINITY_DN85_c0_g1,TRINITY_DN37254_c0_g1
Cellular Component	GO:0008074	guanylate cyclase complex, soluble	3	6	3.88E-03	9.93E-02	TRINITY_DN799_c2_g1,TRINITY_DN17355_c0_g1,TRINITY_DN29338_c0_g1
Cellular Component	GO:0016235	aggresome	3	9	1.42E-02	2.07E-01	TRINITY_DN19018_c0_g1,TRINITY_DN24505_c0_g1,TRINITY_DN20847_c0_g1
Cellular Component	GO:0000795	synaptonemal complex	3	10	1.94E-02	2.44E-01	TRINITY_DN19795_c0_g1,TRINITY_DN16081_c0_g1,TRINITY_DN40120_c0_g1
Cellular Component	GO:0099086	synaptonemal structure	3	10	1.94E-02	2.44E-01	TRINITY_DN40120_c0_g1,TRINITY_DN16081_c0_g1,TRINITY_DN19795_c0_g1
Cellular Component	GO:0033017	sarcoplasmic reticulum membrane	3	11	2.55E-02	2.75E-01	TRINITY_DN36968_c0_g1,TRINITY_DN21795_c0_g1,TRINITY_DN1511_c0_g1
Cellular Component	GO:0030687	preribosome, large subunit precursor	3	12	3.24E-02	3.11E-01	TRINITY_DN10293_c0_g1,TRINITY_DN39_c0_g2,TRINITY_DN8817_c0_g1
Cellular Component	GO:0031672	A band	3	13	4.03E-02	3.21E-01	TRINITY_DN6362_c0_g1,TRINITY_DN1643_c1_g1,TRINITY_DN10723_c1_g1
Cellular Component	GO:0000801	central element	2	2	3.68E-03	9.93E-02	TRINITY_DN40120_c0_g1,TRINITY_DN16081_c0_g1
Cellular Component	GO:0030128	clathrin coat of endocytic vesicle	2	4	2.03E-02	2.44E-01	TRINITY_DN530_c0_g1,TRINITY_DN24187_c0_g1
Cellular Component	GO:0042627	chylomicron	2	4	2.03E-02	2.44E-01	TRINITY_DN32805_c0_g2,TRINITY_DN28196_c0_g1
Cellular Component	GO:0042827	platelet dense granule	2	5	3.25E-02	3.11E-01	TRINITY_DN19735_c0_g1,TRINITY_DN3643_c0_g1
Cellular Component	GO:0031983	vesicle lumen	2	6	4.68E-02	3.21E-01	TRINITY_DN3643_c0_g1,TRINITY_DN4703_c0_g1
Cellular Component	GO:0033270	paranode region of axon	2	6	4.68E-02	3.21E-01	TRINITY_DN47495_c0_g1,TRINITY_DN15945_c0_g1
Cellular Component	GO:0034362	low-density lipoprotein particle	2	6	4.68E-02	3.21E-01	TRINITY_DN7267_c9_g1,TRINITY_DN28196_c0_g1
Cellular Component	GO:0034364	high-density lipoprotein particle	2	6	4.68E-02	3.21E-01	TRINITY_DN28300_c0_g1,TRINITY_DN32805_c0_g2
Cellular Component	GO:0044295	axonal growth cone	2	6	4.68E-02	3.21E-01	TRINITY_DN2914_c0_g1,TRINITY_DN56098_c0_g1
Molecular Function	GO:0005198	structural molecule activity	95	445	3.09E-28	2.37E-25	TRINITY_DN7073_c0_g3,TRINITY_DN7780_c0_g1,TRINITY_DN34080_c0_g1,TRINITY_DN10933_c0_g1,TRINITY_DN1590_c0_g1,TRINITY_DN16_c1_g1,TRINITY_DN11535_c0_g1,TRINITY_DN24277_c0_g1,TRINITY_DN14016_c0_g1,TRINITY_DN23564_c0_g1,TRINITY_DN194_c5_g1,TRINITY_DN6843_c0_g1,TRINITY_DN39_c0_g2,TRINITY_DN22073_c0_g1,TRINITY_DN63320_c0_g1,TRINITY_DN6225_c0_g1,TRINITY_DN18519_c0_g1,TRINITY_DN31447_c0_g1,TRINITY_DN17793_…
Molecular Function	GO:0003735	structural constituent of ribosome	72	222	7.48E-34	6.70E-31	TRINITY_DN13702_c0_g1,TRINITY_DN29216_c0_g1,TRINITY_DN5104_c0_g1,TRINITY_DN19414_c0_g2,TRINITY_DN13326_c1_g1,TRINITY_DN2686_c1_g1,TRINITY_DN19336_c0_g1,TRINITY_DN35594_c0_g1,TRINITY_DN55535_c0_g1,TRINITY_DN35276_c0_g1,TRINITY_DN30240_c0_g1,TRINITY_DN30333_c0_g1,TRINITY_DN10293_c0_g1,TRINITY_DN5520_c0_g1,TRINITY_DN1427_c0_g1,TRINITY_DN6034_c0_g1,TRINITY_DN6734_c3_g1,TRINITY_DN62798_c0_g1,TRINITY_D…
Molecular Function	GO:0003723	RNA binding	53	657	2.02E-02	2.44E-01	TRINITY_DN19084_c0_g1,TRINITY_DN15422_c0_g1,TRINITY_DN32478_c2_g1,TRINITY_DN8817_c0_g1,TRINITY_DN852_c0_g3,TRINITY_DN62798_c0_g1,TRINITY_DN6034_c0_g1,TRINITY_DN21803_c0_g1,TRINITY_DN1427_c0_g1,TRINITY_DN6225_c0_g1,TRINITY_DN6244_c0_g1,TRINITY_DN17793_c0_g1,TRINITY_DN8741_c0_g2,TRINITY_DN30333_c0_g1,TRINITY_DN10293_c0_g1,TRINITY_DN1299_c0_g1,TRINITY_DN11535_c0_g1,TRINITY_DN194_c5_g1,TRINITY_DN5553…
Molecular Function	GO:0005509	calcium ion binding	48	459	1.54E-04	1.13E-02	TRINITY_DN6025_c1_g1,TRINITY_DN33991_c0_g1,TRINITY_DN1643_c1_g1,TRINITY_DN24173_c0_g1,TRINITY_DN9249_c0_g1,TRINITY_DN38636_c0_g1,TRINITY_DN192_c0_g1,TRINITY_DN13569_c0_g1,TRINITY_DN48379_c0_g1,TRINITY_DN25766_c0_g1,TRINITY_DN9383_c0_g1,TRINITY_DN15898_c0_g1,TRINITY_DN48557_c0_g1,TRINITY_DN71126_c0_g1,TRINITY_DN62700_c0_g1,TRINITY_DN9903_c0_g1,TRINITY_DN31095_c0_g1,TRINITY_DN21795_c0_g1,TRINITY_DN…
Molecular Function	GO:0000981	RNA polymerase II transcription factor activity, sequence-specific DNA binding	20	209	2.91E-02	3.06E-01	TRINITY_DN18785_c0_g1,TRINITY_DN2417_c0_g1,TRINITY_DN7947_c7_g1,TRINITY_DN13941_c0_g1,TRINITY_DN42297_c0_g1,TRINITY_DN4933_c9_g1,TRINITY_DN2015_c0_g1,TRINITY_DN14735_c0_g1,TRINITY_DN1110_c0_g1,TRINITY_DN2068_c3_g1,TRINITY_DN1299_c0_g1,TRINITY_DN5957_c0_g1,TRINITY_DN2857_c0_g2,TRINITY_DN423_c0_g1,TRINITY_DN12690_c1_g1,TRINITY_DN17270_c0_g1,TRINITY_DN8242_c0_g1,TRINITY_DN7818_c0_g2,TRINITY_DN5221_c…
Molecular Function	GO:0019843	rRNA binding	18	59	6.31E-09	1.17E-06	TRINITY_DN10723_c1_g1,TRINITY_DN5104_c0_g1,TRINITY_DN13702_c0_g1,TRINITY_DN28525_c0_g1,TRINITY_DN39_c0_g2,TRINITY_DN194_c5_g1,TRINITY_DN22073_c0_g1,TRINITY_DN19336_c0_g1,TRINITY_DN6225_c0_g1,TRINITY_DN10523_c0_g1,TRINITY_DN18758_c0_g1,TRINITY_DN10293_c0_g1,TRINITY_DN8817_c0_g1,TRINITY_DN852_c0_g3,TRINITY_DN55010_c0_g1,TRINITY_DN21803_c0_g1,TRINITY_DN3239_c0_g1,TRINITY_DN1427_c0_g1
Molecular Function	GO:0004697	protein kinase C activity	15	43	1.50E-08	2.44E-06	TRINITY_DN9475_c3_g1,TRINITY_DN6951_c0_g1,TRINITY_DN6716_c0_g1,TRINITY_DN158_c0_g1,TRINITY_DN3046_c0_g1,TRINITY_DN9475_c1_g1,TRINITY_DN10591_c0_g1,TRINITY_DN6099_c0_g1,TRINITY_DN10478_c0_g1,TRINITY_DN10382_c0_g1,TRINITY_DN5637_c0_g1,TRINITY_DN2033_c0_g1,TRINITY_DN30483_c0_g1,TRINITY_DN3360_c0_g1,TRINITY_DN6924_c0_g1
Molecular Function	GO:0003729	mRNA binding	11	88	1.72E-02	2.32E-01	TRINITY_DN7073_c0_g3,TRINITY_DN50_c0_g1,TRINITY_DN35562_c0_g1,TRINITY_DN5104_c0_g1,TRINITY_DN5336_c0_g2,TRINITY_DN32478_c2_g1,TRINITY_DN15422_c0_g1,TRINITY_DN37570_c0_g1,TRINITY_DN22073_c0_g1,TRINITY_DN1427_c0_g1,TRINITY_DN55535_c0_g1
Molecular Function	GO:0004252	serine-type endopeptidase activity	11	103	4.76E-02	3.21E-01	TRINITY_DN64_c3_g1,TRINITY_DN9091_c0_g1,TRINITY_DN33439_c0_g1,TRINITY_DN11790_c0_g1,TRINITY_DN18708_c0_g1,TRINITY_DN3598_c5_g1,TRINITY_DN77723_c0_g1,TRINITY_DN21282_c0_g1,TRINITY_DN4952_c0_g1,TRINITY_DN48557_c0_g1,TRINITY_DN55913_c0_g1
Molecular Function	GO:0004536	deoxyribonuclease activity	10	90	4.57E-02	3.21E-01	TRINITY_DN2457_c0_g1,TRINITY_DN2472_c0_g1,TRINITY_DN4545_c0_g1,TRINITY_DN5104_c0_g1,TRINITY_DN41819_c0_g1,TRINITY_DN32005_c0_g1,TRINITY_DN35685_c0_g2,TRINITY_DN325_c0_g1,TRINITY_DN1225_c4_g1,TRINITY_DN14200_c0_g1
Molecular Function	GO:0001228	transcriptional activator activity, RNA polymerase II transcription regulatory region sequence-specific binding	9	72	2.95E-02	3.08E-01	TRINITY_DN7818_c0_g2,TRINITY_DN5221_c0_g1,TRINITY_DN12690_c1_g1,TRINITY_DN4933_c9_g1,TRINITY_DN17270_c0_g1,TRINITY_DN18785_c0_g1,TRINITY_DN2068_c3_g1,TRINITY_DN5957_c0_g1,TRINITY_DN1299_c0_g1
Molecular Function	GO:0004520	endodeoxyribonuclease activity	9	79	4.92E-02	3.21E-01	TRINITY_DN4545_c0_g1,TRINITY_DN2457_c0_g1,TRINITY_DN5104_c0_g1,TRINITY_DN41819_c0_g1,TRINITY_DN32005_c0_g1,TRINITY_DN1225_c4_g1,TRINITY_DN325_c0_g1,TRINITY_DN35685_c0_g2,TRINITY_DN14200_c0_g1
Molecular Function	GO:0019838	growth factor binding	8	53	1.39E-02	2.07E-01	TRINITY_DN18708_c0_g1,TRINITY_DN396_c0_g1,TRINITY_DN9096_c0_g1,TRINITY_DN12708_c0_g1,TRINITY_DN15422_c0_g1,TRINITY_DN2686_c1_g1,TRINITY_DN7996_c0_g2,TRINITY_DN6213_c0_g1
Molecular Function	GO:0022843	voltage-gated cation channel activity	8	66	4.55E-02	3.21E-01	TRINITY_DN10929_c1_g2,TRINITY_DN4953_c1_g1,TRINITY_DN70072_c0_g1,TRINITY_DN23106_c0_g1,TRINITY_DN65346_c0_g1,TRINITY_DN70036_c0_g1,TRINITY_DN12457_c0_g1,TRINITY_DN15599_c0_g1
Molecular Function	GO:0009036	Type II site-specific deoxyribonuclease activity	7	44	1.58E-02	2.19E-01	TRINITY_DN35685_c0_g2,TRINITY_DN1225_c4_g1,TRINITY_DN325_c0_g1,TRINITY_DN2457_c0_g1,TRINITY_DN4545_c0_g1,TRINITY_DN41819_c0_g1,TRINITY_DN32005_c0_g1
Molecular Function	GO:0015666	restriction endodeoxyribonuclease activity	7	44	1.58E-02	2.19E-01	TRINITY_DN35685_c0_g2,TRINITY_DN325_c0_g1,TRINITY_DN1225_c4_g1,TRINITY_DN2457_c0_g1,TRINITY_DN4545_c0_g1,TRINITY_DN32005_c0_g1,TRINITY_DN41819_c0_g1
Molecular Function	GO:0005200	structural constituent of cytoskeleton	7	45	1.78E-02	2.39E-01	TRINITY_DN8741_c0_g2,TRINITY_DN63320_c0_g1,TRINITY_DN6362_c0_g1,TRINITY_DN3030_c1_g5,TRINITY_DN3030_c1_g2,TRINITY_DN18519_c0_g1,TRINITY_DN24277_c0_g1
Molecular Function	GO:0060090	binding, bridging	7	48	2.47E-02	2.75E-01	TRINITY_DN8868_c0_g1,TRINITY_DN13666_c0_g1,TRINITY_DN396_c0_g1,TRINITY_DN35324_c0_g1,TRINITY_DN6362_c0_g1,TRINITY_DN9383_c0_g1,TRINITY_DN24277_c0_g1
Molecular Function	GO:0005249	voltage-gated potassium channel activity	7	51	3.33E-02	3.15E-01	TRINITY_DN23106_c0_g1,TRINITY_DN70036_c0_g1,TRINITY_DN65346_c0_g1,TRINITY_DN15599_c0_g1,TRINITY_DN12457_c0_g1,TRINITY_DN70072_c0_g1,TRINITY_DN10929_c1_g2
Molecular Function	GO:0003964	RNA-directed DNA polymerase activity	7	52	3.65E-02	3.21E-01	TRINITY_DN2457_c0_g1,TRINITY_DN35685_c0_g2,TRINITY_DN1225_c4_g1,TRINITY_DN325_c0_g1,TRINITY_DN4545_c0_g1,TRINITY_DN32005_c0_g1,TRINITY_DN41819_c0_g1
Molecular Function	GO:0005179	hormone activity	7	53	4.00E-02	3.21E-01	TRINITY_DN17182_c0_g1,TRINITY_DN2097_c1_g2,TRINITY_DN20958_c0_g1,TRINITY_DN39670_c0_g1,TRINITY_DN793_c2_g2,TRINITY_DN2145_c0_g2,TRINITY_DN11554_c0_g1
Molecular Function	GO:0004860	protein kinase inhibitor activity	6	37	2.27E-02	2.60E-01	TRINITY_DN14031_c0_g1,TRINITY_DN215_c0_g1,TRINITY_DN18545_c0_g1,TRINITY_DN20202_c0_g1,TRINITY_DN6180_c0_g1,TRINITY_DN13666_c0_g1
Molecular Function	GO:0019210	kinase inhibitor activity	6	38	2.56E-02	2.77E-01	TRINITY_DN14031_c0_g1,TRINITY_DN215_c0_g1,TRINITY_DN18545_c0_g1,TRINITY_DN20202_c0_g1,TRINITY_DN6180_c0_g1,TRINITY_DN13666_c0_g1
Molecular Function	GO:0030674	protein binding, bridging	6	42	3.98E-02	3.21E-01	TRINITY_DN6362_c0_g1,TRINITY_DN35324_c0_g1,TRINITY_DN396_c0_g1,TRINITY_DN8868_c0_g1,TRINITY_DN9383_c0_g1,TRINITY_DN24277_c0_g1
Molecular Function	GO:0070180	large ribosomal subunit rRNA binding	5	8	3.90E-05	3.50E-03	TRINITY_DN10293_c0_g1,TRINITY_DN39_c0_g2,TRINITY_DN10723_c1_g1,TRINITY_DN28525_c0_g1,TRINITY_DN8817_c0_g1
Molecular Function	GO:0004602	glutathione peroxidase activity	5	15	1.46E-03	6.07E-02	TRINITY_DN23986_c0_g1,TRINITY_DN4254_c0_g1,TRINITY_DN12085_c0_g3,TRINITY_DN17959_c0_g1,TRINITY_DN31102_c0_g1
Molecular Function	GO:0004016	adenylate cyclase activity	5	16	2.02E-03	7.18E-02	TRINITY_DN29338_c0_g1,TRINITY_DN31047_c0_g1,TRINITY_DN73027_c0_g1,TRINITY_DN799_c2_g1,TRINITY_DN17355_c0_g1
Molecular Function	GO:0050840	extracellular matrix binding	5	17	2.72E-03	9.15E-02	TRINITY_DN1093_c0_g1,TRINITY_DN25766_c0_g1,TRINITY_DN6986_c0_g1,TRINITY_DN1244_c3_g1,TRINITY_DN25182_c0_g2
Molecular Function	GO:0051119	sugar transmembrane transporter activity	5	18	3.59E-03	9.93E-02	TRINITY_DN19851_c0_g1,TRINITY_DN7898_c0_g1,TRINITY_DN2372_c0_g1,TRINITY_DN47605_c0_g1,TRINITY_DN11960_c0_g1
Molecular Function	GO:0016849	phosphorus-oxygen lyase activity	5	19	4.63E-03	1.09E-01	TRINITY_DN31047_c0_g1,TRINITY_DN73027_c0_g1,TRINITY_DN799_c2_g1,TRINITY_DN17355_c0_g1,TRINITY_DN29338_c0_g1
Molecular Function	GO:0009975	cyclase activity	5	21	7.32E-03	1.45E-01	TRINITY_DN17355_c0_g1,TRINITY_DN31047_c0_g1,TRINITY_DN73027_c0_g1,TRINITY_DN799_c2_g1,TRINITY_DN29338_c0_g1
Molecular Function	GO:0015144	carbohydrate transmembrane transporter activity	5	23	1.09E-02	1.74E-01	TRINITY_DN11960_c0_g1,TRINITY_DN47605_c0_g1,TRINITY_DN2372_c0_g1,TRINITY_DN19851_c0_g1,TRINITY_DN7898_c0_g1
Molecular Function	GO:1901476	carbohydrate transporter activity	5	23	1.09E-02	1.74E-01	TRINITY_DN19851_c0_g1,TRINITY_DN7898_c0_g1,TRINITY_DN2372_c0_g1,TRINITY_DN47605_c0_g1,TRINITY_DN11960_c0_g1
Molecular Function	GO:0003705	transcription factor activity, RNA polymerase II distal enhancer sequence-specific binding	5	27	2.15E-02	2.52E-01	TRINITY_DN12690_c1_g1,TRINITY_DN13941_c0_g1,TRINITY_DN4933_c9_g1,TRINITY_DN14735_c0_g1,TRINITY_DN1299_c0_g1
Molecular Function	GO:0008235	metalloexopeptidase activity	5	32	4.19E-02	3.21E-01	TRINITY_DN4528_c0_g1,TRINITY_DN753_c3_g1,TRINITY_DN3609_c0_g1,TRINITY_DN2373_c3_g1,TRINITY_DN4703_c0_g1
Molecular Function	GO:0016247	channel regulator activity	5	32	4.19E-02	3.21E-01	TRINITY_DN21771_c0_g1,TRINITY_DN19479_c0_g1,TRINITY_DN36968_c0_g1,TRINITY_DN47980_c0_g1,TRINITY_DN13666_c0_g1
Molecular Function	GO:0001948	glycoprotein binding	5	33	4.70E-02	3.21E-01	TRINITY_DN4653_c0_g1,TRINITY_DN23770_c0_g1,TRINITY_DN32359_c0_g1,TRINITY_DN13047_c0_g1,TRINITY_DN7121_c0_g2
Molecular Function	GO:0004699	calcium-independent protein kinase C activity	4	9	1.33E-03	5.61E-02	TRINITY_DN6951_c0_g1,TRINITY_DN6099_c0_g1,TRINITY_DN10478_c0_g1,TRINITY_DN5637_c0_g1
Molecular Function	GO:0051879	Hsp90 protein binding	4	13	6.19E-03	1.34E-01	TRINITY_DN4971_c0_g2,TRINITY_DN17355_c0_g1,TRINITY_DN5104_c0_g1,TRINITY_DN41586_c0_g1
Molecular Function	GO:0043394	proteoglycan binding	4	14	8.25E-03	1.58E-01	TRINITY_DN4653_c0_g1,TRINITY_DN23770_c0_g1,TRINITY_DN13047_c0_g1,TRINITY_DN7121_c0_g2
Molecular Function	GO:0005520	insulin-like growth factor binding	4	20	2.99E-02	3.11E-01	TRINITY_DN12708_c0_g1,TRINITY_DN9096_c0_g1,TRINITY_DN6213_c0_g1,TRINITY_DN18708_c0_g1
Molecular Function	GO:0032051	clathrin light chain binding	3	5	2.03E-03	7.18E-02	TRINITY_DN24187_c0_g1,TRINITY_DN71538_c0_g1,TRINITY_DN50694_c0_g1
Molecular Function	GO:0070181	small ribosomal subunit rRNA binding	3	6	3.88E-03	9.93E-02	TRINITY_DN5104_c0_g1,TRINITY_DN1427_c0_g1,TRINITY_DN22073_c0_g1
Molecular Function	GO:0008200	ion channel inhibitor activity	3	7	6.48E-03	1.34E-01	TRINITY_DN13666_c0_g1,TRINITY_DN36968_c0_g1,TRINITY_DN19479_c0_g1
Molecular Function	GO:0016248	channel inhibitor activity	3	8	9.90E-03	1.72E-01	TRINITY_DN13666_c0_g1,TRINITY_DN19479_c0_g1,TRINITY_DN36968_c0_g1
Molecular Function	GO:0043236	laminin binding	3	8	9.90E-03	1.72E-01	TRINITY_DN25182_c0_g2,TRINITY_DN1093_c0_g1,TRINITY_DN6986_c0_g1
Molecular Function	GO:0004383	guanylate cyclase activity	3	9	1.42E-02	2.07E-01	TRINITY_DN29338_c0_g1,TRINITY_DN799_c2_g1,TRINITY_DN17355_c0_g1
Molecular Function	GO:0005184	neuropeptide hormone activity	3	9	1.42E-02	2.07E-01	TRINITY_DN39670_c0_g1,TRINITY_DN11554_c0_g1,TRINITY_DN20958_c0_g1
Molecular Function	GO:0005351	sugar:proton symporter activity	3	9	1.42E-02	2.07E-01	TRINITY_DN7898_c0_g1,TRINITY_DN19851_c0_g1,TRINITY_DN2372_c0_g1
Molecular Function	GO:0005402	cation:sugar symporter activity	3	9	1.42E-02	2.07E-01	TRINITY_DN2372_c0_g1,TRINITY_DN7898_c0_g1,TRINITY_DN19851_c0_g1
Molecular Function	GO:0015295	solute:proton symporter activity	3	11	2.55E-02	2.75E-01	TRINITY_DN2372_c0_g1,TRINITY_DN7898_c0_g1,TRINITY_DN19851_c0_g1
Molecular Function	GO:0016832	aldehyde-lyase activity	3	11	2.55E-02	2.75E-01	TRINITY_DN1677_c0_g3,TRINITY_DN3315_c0_g1,TRINITY_DN325_c6_g1
Molecular Function	GO:0016775	phosphotransferase activity, nitrogenous group as acceptor	3	12	3.24E-02	3.11E-01	TRINITY_DN23106_c0_g1,TRINITY_DN70072_c0_g1,TRINITY_DN18962_c0_g1
Molecular Function	GO:0016917	GABA receptor activity	3	14	4.91E-02	3.21E-01	TRINITY_DN41391_c0_g1,TRINITY_DN31982_c0_g1,TRINITY_DN38350_c0_g1
Molecular Function	GO:0043560	insulin receptor substrate binding	3	14	4.91E-02	3.21E-01	TRINITY_DN6951_c0_g1,TRINITY_DN5637_c0_g1,TRINITY_DN10478_c0_g1
Molecular Function	GO:0004322	ferroxidase activity	2	2	3.68E-03	9.93E-02	TRINITY_DN14231_c0_g1,TRINITY_DN23492_c0_g1
Molecular Function	GO:0004862	cAMP-dependent protein kinase inhibitor activity	2	2	3.68E-03	9.93E-02	TRINITY_DN18545_c0_g1,TRINITY_DN14031_c0_g1
Molecular Function	GO:0005166	neurotrophin p75 receptor binding	2	2	3.68E-03	9.93E-02	TRINITY_DN21003_c0_g1,TRINITY_DN1010_c0_g1
Molecular Function	GO:0008506	sucrose:proton symporter activity	2	2	3.68E-03	9.93E-02	TRINITY_DN19851_c0_g1,TRINITY_DN2372_c0_g1
Molecular Function	GO:0008515	sucrose transmembrane transporter activity	2	2	3.68E-03	9.93E-02	TRINITY_DN19851_c0_g1,TRINITY_DN2372_c0_g1
Molecular Function	GO:0015154	disaccharide transmembrane transporter activity	2	2	3.68E-03	9.93E-02	TRINITY_DN19851_c0_g1,TRINITY_DN2372_c0_g1
Molecular Function	GO:0015157	oligosaccharide transmembrane transporter activity	2	2	3.68E-03	9.93E-02	TRINITY_DN19851_c0_g1,TRINITY_DN2372_c0_g1
Molecular Function	GO:0016724	oxidoreductase activity, oxidizing metal ions, oxygen as acceptor	2	2	3.68E-03	9.93E-02	TRINITY_DN23492_c0_g1,TRINITY_DN14231_c0_g1
Molecular Function	GO:0042015	interleukin-20 binding	2	2	3.68E-03	9.93E-02	TRINITY_DN20136_c0_g1,TRINITY_DN1667_c0_g1
Molecular Function	GO:0004556	alpha-amylase activity	2	3	1.06E-02	1.72E-01	TRINITY_DN63573_c0_g1,TRINITY_DN29399_c0_g1
Molecular Function	GO:0004586	ornithine decarboxylase activity	2	3	1.06E-02	1.72E-01	TRINITY_DN7835_c0_g1,TRINITY_DN23974_c0_g1
Molecular Function	GO:0005165	neurotrophin receptor binding	2	3	1.06E-02	1.72E-01	TRINITY_DN21003_c0_g1,TRINITY_DN1010_c0_g1
Molecular Function	GO:0015347	sodium-independent organic anion transmembrane transporter activity	2	3	1.06E-02	1.72E-01	TRINITY_DN8873_c0_g1,TRINITY_DN2892_c0_g1
Molecular Function	GO:0016160	amylase activity	2	3	1.06E-02	1.72E-01	TRINITY_DN29399_c0_g1,TRINITY_DN63573_c0_g1
Molecular Function	GO:0019855	calcium channel inhibitor activity	2	3	1.06E-02	1.72E-01	TRINITY_DN36968_c0_g1,TRINITY_DN19479_c0_g1
Molecular Function	GO:0070976	TIR domain binding	2	3	1.06E-02	1.72E-01	TRINITY_DN5637_c0_g1,TRINITY_DN6951_c0_g1
Molecular Function	GO:0043855	cyclic nucleotide-gated ion channel activity	2	4	2.03E-02	2.44E-01	TRINITY_DN70036_c0_g1,TRINITY_DN70072_c0_g1
Molecular Function	GO:0003997	acyl-CoA oxidase activity	2	5	3.25E-02	3.11E-01	TRINITY_DN23582_c0_g1,TRINITY_DN30925_c0_g1
Molecular Function	GO:0004568	chitinase activity	2	5	3.25E-02	3.11E-01	TRINITY_DN7099_c0_g1,TRINITY_DN10438_c0_g1
Molecular Function	GO:0005248	voltage-gated sodium channel activity	2	5	3.25E-02	3.11E-01	TRINITY_DN21771_c0_g1,TRINITY_DN70036_c0_g1
Molecular Function	GO:0008061	chitin binding	2	5	3.25E-02	3.11E-01	TRINITY_DN7099_c0_g1,TRINITY_DN10438_c0_g1
Molecular Function	GO:0009922	fatty acid elongase activity	2	5	3.25E-02	3.11E-01	TRINITY_DN389_c0_g1,TRINITY_DN389_c1_g1
Molecular Function	GO:0043395	heparan sulfate proteoglycan binding	2	5	3.25E-02	3.11E-01	TRINITY_DN23770_c0_g1,TRINITY_DN4653_c0_g1
Molecular Function	GO:1905030	voltage-gated ion channel activity involved in regulation of postsynaptic membrane potential	2	5	3.25E-02	3.11E-01	TRINITY_DN21771_c0_g1,TRINITY_DN70036_c0_g1
Molecular Function	GO:0000774	adenyl-nucleotide exchange factor activity	2	6	4.68E-02	3.21E-01	TRINITY_DN7096_c0_g1,TRINITY_DN35_c0_g1
Molecular Function	GO:0004965	G-protein coupled GABA receptor activity	2	6	4.68E-02	3.21E-01	TRINITY_DN41391_c0_g1,TRINITY_DN31982_c0_g1
Molecular Function	GO:0005355	glucose transmembrane transporter activity	2	6	4.68E-02	3.21E-01	TRINITY_DN11960_c0_g1,TRINITY_DN47605_c0_g1
Molecular Function	GO:0008199	ferric iron binding	2	6	4.68E-02	3.21E-01	TRINITY_DN14231_c0_g1,TRINITY_DN23492_c0_g1
Molecular Function	GO:0016500	protein-hormone receptor activity	2	6	4.68E-02	3.21E-01	TRINITY_DN9845_c1_g2,TRINITY_DN15810_c1_g1
Molecular Function	GO:0071837	HMG box domain binding	2	6	4.68E-02	3.21E-01	TRINITY_DN1299_c0_g1,TRINITY_DN50197_c0_g1
