# Supplementary material for: Testicular Transcriptome of Males and Pseudo-Males Provides Important New Insight into Sex Reversal of Rana dybowskii
Source: Animals (Basel). 2022 Oct 21;12(20):2887. doi: 10.3390/ani12202887 (PMC9598223; doi:10.3390/ani12202887)
Supplement: Supplementary file 1 [file animals-12-02887-s001.zip › Supplementary Table 5.xls]

down-regulated DEGs of FO-vs-MT
GO_class	GO ID	GO_term	Hit_number	Background number	P-Value	Q-Value	Gene IDs
Biological Process	GO:1901360	organic cyclic compound metabolic process	397	3235	1.23E-02	3.49E-01	TRINITY_DN20222_c0_g1,TRINITY_DN2512_c0_g1,TRINITY_DN3479_c0_g1,TRINITY_DN42499_c0_g1,TRINITY_DN26481_c0_g1,TRINITY_DN16202_c1_g1,TRINITY_DN77814_c0_g1,TRINITY_DN26637_c0_g1,TRINITY_DN73147_c0_g1,TRINITY_DN17811_c0_g1,TRINITY_DN4261_c0_g1,TRINITY_DN836_c9_g1,TRINITY_DN22136_c0_g1,TRINITY_DN10762_c0_g1,TRINITY_DN3874_c0_g3,TRINITY_DN2008_c0_g1,TRINITY_DN397_c2_g1,TRINITY_DN32126_c0_g1,TRINITY_DN14…
Biological Process	GO:0006725	cellular aromatic compound metabolic process	392	3169	7.89E-03	3.20E-01	TRINITY_DN14691_c2_g1,TRINITY_DN6007_c0_g1,TRINITY_DN9714_c0_g1,TRINITY_DN4246_c1_g1,TRINITY_DN3737_c0_g2,TRINITY_DN2959_c0_g1,TRINITY_DN17112_c0_g1,TRINITY_DN1023_c0_g1,TRINITY_DN16478_c0_g1,TRINITY_DN16486_c0_g2,TRINITY_DN9790_c0_g1,TRINITY_DN9933_c0_g1,TRINITY_DN6436_c0_g1,TRINITY_DN31857_c0_g1,TRINITY_DN3089_c1_g1,TRINITY_DN6990_c0_g1,TRINITY_DN2760_c0_g2,TRINITY_DN333_c0_g1,TRINITY_DN6222_c0…
Biological Process	GO:0046483	heterocycle metabolic process	388	3150	1.07E-02	3.49E-01	TRINITY_DN23669_c0_g1,TRINITY_DN29104_c0_g1,TRINITY_DN10840_c0_g1,TRINITY_DN16591_c0_g1,TRINITY_DN30908_c0_g1,TRINITY_DN14691_c2_g2,TRINITY_DN6188_c0_g1,TRINITY_DN40231_c0_g1,TRINITY_DN16513_c0_g1,TRINITY_DN5797_c0_g1,TRINITY_DN9464_c0_g1,TRINITY_DN33181_c0_g1,TRINITY_DN24645_c2_g1,TRINITY_DN10452_c0_g1,TRINITY_DN11189_c0_g1,TRINITY_DN15036_c0_g1,TRINITY_DN8957_c1_g1,TRINITY_DN1614_c1_g1,TRINITY_…
Biological Process	GO:0006139	nucleobase-containing compound metabolic process	381	3064	6.43E-03	2.78E-01	TRINITY_DN21080_c0_g1,TRINITY_DN9737_c0_g1,TRINITY_DN34765_c0_g1,TRINITY_DN12502_c1_g2,TRINITY_DN4150_c1_g1,TRINITY_DN34645_c0_g1,TRINITY_DN1479_c1_g1,TRINITY_DN35573_c0_g1,TRINITY_DN906_c0_g2,TRINITY_DN858_c1_g1,TRINITY_DN7779_c0_g1,TRINITY_DN25834_c0_g1,TRINITY_DN7467_c3_g1,TRINITY_DN7328_c0_g1,TRINITY_DN18053_c0_g1,TRINITY_DN14257_c1_g1,TRINITY_DN44_c0_g1,TRINITY_DN1383_c0_g1,TRINITY_DN56381_c…
Biological Process	GO:0090304	nucleic acid metabolic process	340	2707	5.86E-03	2.60E-01	TRINITY_DN8683_c0_g1,TRINITY_DN33073_c1_g1,TRINITY_DN17540_c0_g1,TRINITY_DN13649_c0_g1,TRINITY_DN22476_c0_g1,TRINITY_DN37336_c0_g1,TRINITY_DN25795_c1_g1,TRINITY_DN43796_c0_g1,TRINITY_DN8960_c0_g1,TRINITY_DN11651_c0_g1,TRINITY_DN12054_c0_g1,TRINITY_DN19875_c0_g1,TRINITY_DN2326_c1_g1,TRINITY_DN43181_c0_g1,TRINITY_DN12139_c2_g1,TRINITY_DN28281_c0_g1,TRINITY_DN28638_c0_g1,TRINITY_DN4667_c0_g1,TRINITY…
Biological Process	GO:0071840	cellular component organization or biogenesis	307	2518	3.82E-02	6.06E-01	TRINITY_DN1183_c0_g1,TRINITY_DN14038_c0_g1,TRINITY_DN983_c4_g1,TRINITY_DN10583_c0_g1,TRINITY_DN23899_c0_g1,TRINITY_DN28876_c0_g1,TRINITY_DN20419_c0_g1,TRINITY_DN23995_c0_g1,TRINITY_DN2519_c0_g2,TRINITY_DN29482_c0_g1,TRINITY_DN32305_c0_g1,TRINITY_DN1857_c1_g2,TRINITY_DN28709_c0_g1,TRINITY_DN32265_c0_g1,TRINITY_DN12896_c1_g1,TRINITY_DN2680_c3_g1,TRINITY_DN17143_c0_g1,TRINITY_DN23662_c0_g1,TRINITY_D…
Biological Process	GO:0006996	organelle organization	211	1484	7.07E-05	8.62E-03	TRINITY_DN14705_c0_g1,TRINITY_DN5492_c0_g1,TRINITY_DN19340_c0_g1,TRINITY_DN2970_c2_g1,TRINITY_DN55276_c0_g1,TRINITY_DN19618_c0_g1,TRINITY_DN4618_c5_g1,TRINITY_DN78075_c0_g1,TRINITY_DN4787_c0_g2,TRINITY_DN54963_c0_g1,TRINITY_DN43158_c0_g1,TRINITY_DN11032_c0_g1,TRINITY_DN7679_c0_g1,TRINITY_DN18734_c0_g1,TRINITY_DN409_c0_g1,TRINITY_DN27933_c0_g2,TRINITY_DN33275_c0_g1,TRINITY_DN986_c7_g1,TRINITY_DN77…
Biological Process	GO:0007049	cell cycle	156	729	1.68E-16	1.13E-12	TRINITY_DN1334_c0_g1,TRINITY_DN845_c0_g1,TRINITY_DN17386_c0_g1,TRINITY_DN27142_c0_g1,TRINITY_DN5363_c0_g2,TRINITY_DN2027_c1_g2,TRINITY_DN19839_c0_g1,TRINITY_DN13290_c0_g1,TRINITY_DN5510_c0_g1,TRINITY_DN554_c1_g1,TRINITY_DN3197_c0_g1,TRINITY_DN21600_c0_g1,TRINITY_DN9504_c0_g1,TRINITY_DN10642_c0_g1,TRINITY_DN17150_c0_g1,TRINITY_DN1988_c4_g1,TRINITY_DN32330_c0_g1,TRINITY_DN1198_c0_g1,TRINITY_DN24553…
Biological Process	GO:0033554	cellular response to stress	105	785	2.65E-02	5.51E-01	TRINITY_DN19618_c0_g1,TRINITY_DN35573_c0_g1,TRINITY_DN9737_c0_g1,TRINITY_DN11548_c0_g1,TRINITY_DN7679_c0_g1,TRINITY_DN11032_c0_g1,TRINITY_DN34765_c0_g1,TRINITY_DN912_c3_g1,TRINITY_DN4813_c0_g1,TRINITY_DN7779_c0_g1,TRINITY_DN12762_c0_g1,TRINITY_DN11215_c0_g1,TRINITY_DN2922_c0_g1,TRINITY_DN14701_c0_g1,TRINITY_DN5613_c0_g1,TRINITY_DN310_c0_g1,TRINITY_DN24239_c0_g1,TRINITY_DN28049_c0_g1,TRINITY_DN165…
Biological Process	GO:0022402	cell cycle process	97	454	1.33E-10	2.23E-07	TRINITY_DN2453_c7_g1,TRINITY_DN20109_c0_g1,TRINITY_DN25118_c0_g1,TRINITY_DN5439_c0_g1,TRINITY_DN64580_c0_g1,TRINITY_DN77462_c0_g1,TRINITY_DN12225_c0_g1,TRINITY_DN2153_c0_g1,TRINITY_DN16202_c1_g1,TRINITY_DN27445_c0_g1,TRINITY_DN3471_c0_g1,TRINITY_DN2580_c0_g1,TRINITY_DN9338_c0_g1,TRINITY_DN29104_c0_g1,TRINITY_DN8022_c0_g1,TRINITY_DN28948_c0_g2,TRINITY_DN57434_c0_g1,TRINITY_DN2008_c0_g1,TRINITY_DN2…
Biological Process	GO:0006259	DNA metabolic process	95	632	1.42E-03	9.99E-02	TRINITY_DN19839_c0_g1,TRINITY_DN35250_c0_g1,TRINITY_DN81308_c0_g1,TRINITY_DN2634_c0_g1,TRINITY_DN21508_c0_g1,TRINITY_DN19782_c0_g1,TRINITY_DN24416_c0_g1,TRINITY_DN5363_c0_g2,TRINITY_DN27142_c0_g1,TRINITY_DN34075_c0_g1,TRINITY_DN17386_c0_g1,TRINITY_DN5632_c6_g1,TRINITY_DN845_c0_g1,TRINITY_DN10751_c0_g1,TRINITY_DN21152_c0_g1,TRINITY_DN25430_c0_g1,TRINITY_DN40491_c0_g1,TRINITY_DN32330_c0_g1,TRINITY_…
Biological Process	GO:0051276	chromosome organization	82	436	1.21E-06	3.00E-04	TRINITY_DN25430_c0_g1,TRINITY_DN4387_c2_g1,TRINITY_DN26859_c0_g1,TRINITY_DN1852_c2_g1,TRINITY_DN856_c0_g1,TRINITY_DN5694_c0_g1,TRINITY_DN39242_c0_g1,TRINITY_DN62616_c0_g1,TRINITY_DN70430_c0_g1,TRINITY_DN47436_c0_g1,TRINITY_DN33842_c0_g1,TRINITY_DN25005_c1_g3,TRINITY_DN13734_c0_g1,TRINITY_DN3298_c0_g1,TRINITY_DN3197_c0_g1,TRINITY_DN21600_c0_g1,TRINITY_DN924_c0_g1,TRINITY_DN13290_c0_g1,TRINITY_DN26…
Biological Process	GO:0006396	RNA processing	72	488	7.91E-03	3.20E-01	TRINITY_DN11292_c0_g1,TRINITY_DN18815_c0_g1,TRINITY_DN11651_c0_g1,TRINITY_DN23899_c0_g1,TRINITY_DN4933_c4_g1,TRINITY_DN13649_c0_g1,TRINITY_DN959_c0_g1,TRINITY_DN17540_c0_g1,TRINITY_DN8683_c0_g1,TRINITY_DN18053_c0_g1,TRINITY_DN11165_c0_g1,TRINITY_DN19326_c1_g1,TRINITY_DN23520_c0_g1,TRINITY_DN32933_c0_g1,TRINITY_DN22469_c0_g2,TRINITY_DN10048_c0_g1,TRINITY_DN5959_c0_g1,TRINITY_DN10551_c0_g1,TRINITY_…
Biological Process	GO:0007010	cytoskeleton organization	72	517	2.74E-02	5.62E-01	TRINITY_DN8908_c0_g1,TRINITY_DN14705_c0_g1,TRINITY_DN615_c5_g1,TRINITY_DN261_c1_g2,TRINITY_DN6045_c0_g1,TRINITY_DN4618_c5_g1,TRINITY_DN54963_c0_g1,TRINITY_DN3737_c0_g2,TRINITY_DN18734_c0_g1,TRINITY_DN912_c3_g1,TRINITY_DN27933_c0_g2,TRINITY_DN34765_c0_g1,TRINITY_DN47320_c0_g1,TRINITY_DN986_c7_g1,TRINITY_DN409_c0_g1,TRINITY_DN6478_c0_g1,TRINITY_DN5168_c2_g1,TRINITY_DN43281_c0_g1,TRINITY_DN18797_c0_…
Biological Process	GO:0006974	cellular response to DNA damage stimulus	71	411	1.11E-04	1.33E-02	TRINITY_DN35573_c0_g1,TRINITY_DN34765_c0_g1,TRINITY_DN11548_c0_g1,TRINITY_DN9737_c0_g1,TRINITY_DN11032_c0_g1,TRINITY_DN24239_c0_g1,TRINITY_DN14701_c0_g1,TRINITY_DN11215_c0_g1,TRINITY_DN2922_c0_g1,TRINITY_DN7779_c0_g1,TRINITY_DN17681_c0_g1,TRINITY_DN7131_c0_g1,TRINITY_DN8315_c0_g1,TRINITY_DN12312_c0_g1,TRINITY_DN19371_c0_g1,TRINITY_DN32933_c0_g1,TRINITY_DN15220_c0_g1,TRINITY_DN21173_c0_g1,TRINITY_…
Biological Process	GO:0000278	mitotic cell cycle	69	296	1.51E-09	1.27E-06	TRINITY_DN15261_c0_g1,TRINITY_DN2519_c0_g2,TRINITY_DN23078_c0_g1,TRINITY_DN19432_c0_g1,TRINITY_DN13998_c0_g1,TRINITY_DN32265_c0_g1,TRINITY_DN78202_c0_g1,TRINITY_DN23662_c0_g1,TRINITY_DN983_c4_g1,TRINITY_DN232_c1_g1,TRINITY_DN29490_c0_g1,TRINITY_DN25795_c1_g1,TRINITY_DN19875_c0_g1,TRINITY_DN20419_c0_g1,TRINITY_DN31857_c0_g1,TRINITY_DN4618_c5_g1,TRINITY_DN261_c1_g2,TRINITY_DN8908_c0_g1,TRINITY_DN98…
Biological Process	GO:0051726	regulation of cell cycle	68	373	2.80E-05	3.94E-03	TRINITY_DN2453_c7_g1,TRINITY_DN20109_c0_g1,TRINITY_DN5439_c0_g1,TRINITY_DN2580_c0_g1,TRINITY_DN2639_c0_g1,TRINITY_DN16202_c1_g1,TRINITY_DN2153_c0_g1,TRINITY_DN8022_c0_g1,TRINITY_DN24317_c0_g1,TRINITY_DN10267_c0_g1,TRINITY_DN12507_c0_g3,TRINITY_DN71065_c0_g1,TRINITY_DN26124_c0_g1,TRINITY_DN14959_c0_g2,TRINITY_DN11487_c0_g2,TRINITY_DN28948_c0_g2,TRINITY_DN227_c3_g1,TRINITY_DN2075_c2_g1,TRINITY_DN40…
Biological Process	GO:0051301	cell division	64	262	8.02E-10	7.68E-07	TRINITY_DN409_c0_g1,TRINITY_DN6478_c0_g1,TRINITY_DN34765_c0_g1,TRINITY_DN986_c7_g1,TRINITY_DN8908_c0_g1,TRINITY_DN8966_c2_g1,TRINITY_DN4618_c5_g1,TRINITY_DN14463_c0_g1,TRINITY_DN23460_c0_g1,TRINITY_DN43281_c0_g1,TRINITY_DN24239_c0_g1,TRINITY_DN17143_c0_g1,TRINITY_DN1212_c0_g1,TRINITY_DN23662_c0_g1,TRINITY_DN135_c6_g1,TRINITY_DN32265_c0_g1,TRINITY_DN13998_c0_g1,TRINITY_DN18064_c0_g2,TRINITY_DN2519…
Biological Process	GO:0007017	microtubule-based process	64	370	2.30E-04	2.20E-02	TRINITY_DN23995_c0_g1,TRINITY_DN29490_c0_g1,TRINITY_DN48848_c0_g1,TRINITY_DN23662_c0_g1,TRINITY_DN2680_c3_g1,TRINITY_DN2121_c2_g1,TRINITY_DN28709_c0_g1,TRINITY_DN18064_c0_g2,TRINITY_DN7951_c0_g1,TRINITY_DN10278_c0_g1,TRINITY_DN28281_c0_g1,TRINITY_DN35290_c0_g1,TRINITY_DN18797_c0_g1,TRINITY_DN47834_c0_g1,TRINITY_DN43281_c0_g1,TRINITY_DN566_c0_g1,TRINITY_DN54963_c0_g1,TRINITY_DN6478_c0_g1,TRINITY_D…
Biological Process	GO:1903047	mitotic cell cycle process	59	258	4.85E-08	1.81E-05	TRINITY_DN17386_c0_g1,TRINITY_DN845_c0_g1,TRINITY_DN983_c4_g1,TRINITY_DN232_c1_g1,TRINITY_DN29490_c0_g1,TRINITY_DN554_c1_g1,TRINITY_DN77413_c0_g1,TRINITY_DN2027_c1_g2,TRINITY_DN2685_c0_g1,TRINITY_DN20419_c0_g1,TRINITY_DN15261_c0_g1,TRINITY_DN21600_c0_g1,TRINITY_DN3197_c0_g1,TRINITY_DN2519_c0_g2,TRINITY_DN19432_c0_g1,TRINITY_DN23078_c0_g1,TRINITY_DN13998_c0_g1,TRINITY_DN32265_c0_g1,TRINITY_DN11602…
Biological Process	GO:0034660	ncRNA metabolic process	53	312	1.17E-03	8.53E-02	TRINITY_DN17085_c0_g1,TRINITY_DN5959_c0_g1,TRINITY_DN10551_c0_g1,TRINITY_DN24538_c0_g1,TRINITY_DN15800_c0_g1,TRINITY_DN22527_c0_g1,TRINITY_DN4744_c0_g1,TRINITY_DN7328_c0_g1,TRINITY_DN11189_c0_g1,TRINITY_DN11113_c0_g1,TRINITY_DN3393_c1_g1,TRINITY_DN24239_c0_g1,TRINITY_DN3479_c0_g1,TRINITY_DN77487_c0_g1,TRINITY_DN2639_c0_g1,TRINITY_DN2512_c0_g1,TRINITY_DN21384_c0_g1,TRINITY_DN22873_c0_g1,TRINITY_DN…
Biological Process	GO:0000226	microtubule cytoskeleton organization	51	231	1.20E-06	3.00E-04	TRINITY_DN6045_c0_g1,TRINITY_DN4618_c5_g1,TRINITY_DN261_c1_g2,TRINITY_DN615_c5_g1,TRINITY_DN8908_c0_g1,TRINITY_DN6478_c0_g1,TRINITY_DN23100_c0_g1,TRINITY_DN47320_c0_g1,TRINITY_DN986_c7_g1,TRINITY_DN912_c3_g1,TRINITY_DN34765_c0_g1,TRINITY_DN28948_c0_g2,TRINITY_DN27933_c0_g2,TRINITY_DN7039_c0_g1,TRINITY_DN21974_c0_g1,TRINITY_DN54963_c0_g1,TRINITY_DN26124_c0_g1,TRINITY_DN15242_c0_g1,TRINITY_DN12507_…
Biological Process	GO:0006281	DNA repair	49	292	2.28E-03	1.37E-01	TRINITY_DN7779_c0_g1,TRINITY_DN9464_c0_g1,TRINITY_DN64580_c0_g1,TRINITY_DN2922_c0_g1,TRINITY_DN14701_c0_g1,TRINITY_DN25118_c0_g1,TRINITY_DN24239_c0_g1,TRINITY_DN1099_c0_g1,TRINITY_DN12312_c0_g1,TRINITY_DN135_c2_g2,TRINITY_DN17681_c0_g1,TRINITY_DN3471_c0_g1,TRINITY_DN29104_c0_g1,TRINITY_DN10267_c0_g1,TRINITY_DN42616_c0_g1,TRINITY_DN35573_c0_g1,TRINITY_DN23595_c0_g1,TRINITY_DN9737_c0_g1,TRINITY_DN1…
Biological Process	GO:0048285	organelle fission	45	196	1.65E-06	3.82E-04	TRINITY_DN16949_c0_g1,TRINITY_DN261_c1_g2,TRINITY_DN4618_c5_g1,TRINITY_DN8908_c0_g1,TRINITY_DN25150_c0_g1,TRINITY_DN6478_c0_g1,TRINITY_DN28948_c0_g2,TRINITY_DN27933_c0_g2,TRINITY_DN2008_c0_g1,TRINITY_DN227_c3_g1,TRINITY_DN986_c7_g1,TRINITY_DN11032_c0_g1,TRINITY_DN11487_c0_g2,TRINITY_DN7039_c0_g1,TRINITY_DN35471_c0_g1,TRINITY_DN5439_c0_g1,TRINITY_DN25118_c0_g1,TRINITY_DN64580_c0_g1,TRINITY_DN77462…
Biological Process	GO:0006260	DNA replication	43	156	1.12E-08	7.52E-06	TRINITY_DN4246_c1_g1,TRINITY_DN11548_c0_g1,TRINITY_DN22604_c0_g1,TRINITY_DN14287_c0_g1,TRINITY_DN16100_c0_g1,TRINITY_DN15688_c0_g1,TRINITY_DN24317_c0_g1,TRINITY_DN29104_c0_g1,TRINITY_DN9790_c0_g1,TRINITY_DN78075_c0_g1,TRINITY_DN12312_c0_g1,TRINITY_DN26741_c0_g1,TRINITY_DN77814_c0_g1,TRINITY_DN15643_c0_g1,TRINITY_DN14463_c0_g1,TRINITY_DN17681_c0_g1,TRINITY_DN906_c0_g2,TRINITY_DN12881_c0_g1,TRINITY…
Biological Process	GO:0000280	nuclear division	43	171	2.00E-07	7.07E-05	TRINITY_DN261_c1_g2,TRINITY_DN4618_c5_g1,TRINITY_DN8908_c0_g1,TRINITY_DN25150_c0_g1,TRINITY_DN6478_c0_g1,TRINITY_DN28948_c0_g2,TRINITY_DN27933_c0_g2,TRINITY_DN227_c3_g1,TRINITY_DN2008_c0_g1,TRINITY_DN986_c7_g1,TRINITY_DN11487_c0_g2,TRINITY_DN11032_c0_g1,TRINITY_DN7039_c0_g1,TRINITY_DN35471_c0_g1,TRINITY_DN5439_c0_g1,TRINITY_DN25118_c0_g1,TRINITY_DN64580_c0_g1,TRINITY_DN77462_c0_g1,TRINITY_DN23460…
Biological Process	GO:0034470	ncRNA processing	41	216	4.47E-04	3.75E-02	TRINITY_DN13649_c0_g1,TRINITY_DN959_c0_g1,TRINITY_DN18454_c0_g1,TRINITY_DN19481_c0_g1,TRINITY_DN3387_c0_g1,TRINITY_DN11651_c0_g1,TRINITY_DN13596_c0_g1,TRINITY_DN11292_c0_g1,TRINITY_DN63808_c0_g1,TRINITY_DN18692_c0_g1,TRINITY_DN3298_c0_g1,TRINITY_DN23520_c0_g1,TRINITY_DN19326_c1_g1,TRINITY_DN20529_c1_g1,TRINITY_DN62836_c0_g1,TRINITY_DN18053_c0_g1,TRINITY_DN17045_c0_g1,TRINITY_DN19127_c1_g1,TRINITY…
Biological Process	GO:0007059	chromosome segregation	39	135	1.30E-08	7.91E-06	TRINITY_DN261_c1_g2,TRINITY_DN19340_c0_g1,TRINITY_DN8908_c0_g1,TRINITY_DN25150_c0_g1,TRINITY_DN6478_c0_g1,TRINITY_DN28948_c0_g2,TRINITY_DN986_c7_g1,TRINITY_DN11032_c0_g1,TRINITY_DN11487_c0_g2,TRINITY_DN7039_c0_g1,TRINITY_DN35471_c0_g1,TRINITY_DN43281_c0_g1,TRINITY_DN25118_c0_g1,TRINITY_DN64580_c0_g1,TRINITY_DN77462_c0_g1,TRINITY_DN27445_c0_g1,TRINITY_DN2153_c0_g1,TRINITY_DN2580_c0_g1,TRINITY_DN25…
Biological Process	GO:0022613	ribonucleoprotein complex biogenesis	38	257	4.30E-02	6.35E-01	TRINITY_DN30718_c0_g1,TRINITY_DN18053_c0_g1,TRINITY_DN19127_c1_g1,TRINITY_DN4667_c0_g1,TRINITY_DN3298_c0_g1,TRINITY_DN23899_c0_g1,TRINITY_DN18454_c0_g1,TRINITY_DN3387_c0_g1,TRINITY_DN19481_c0_g1,TRINITY_DN11651_c0_g1,TRINITY_DN63808_c0_g1,TRINITY_DN11292_c0_g1,TRINITY_DN43899_c0_g1,TRINITY_DN30314_c0_g2,TRINITY_DN34375_c0_g1,TRINITY_DN17540_c0_g1,TRINITY_DN959_c0_g1,TRINITY_DN4933_c4_g1,TRINITY_D…
Biological Process	GO:0010564	regulation of cell cycle process	37	191	5.57E-04	4.55E-02	TRINITY_DN78202_c0_g1,TRINITY_DN23662_c0_g1,TRINITY_DN32330_c0_g1,TRINITY_DN2680_c3_g1,TRINITY_DN32265_c0_g1,TRINITY_DN23078_c0_g1,TRINITY_DN19432_c0_g1,TRINITY_DN15261_c0_g1,TRINITY_DN10278_c0_g1,TRINITY_DN21600_c0_g1,TRINITY_DN2027_c1_g2,TRINITY_DN2685_c0_g1,TRINITY_DN64457_c0_g1,TRINITY_DN554_c1_g1,TRINITY_DN77413_c0_g1,TRINITY_DN983_c4_g1,TRINITY_DN845_c0_g1,TRINITY_DN26124_c0_g1,TRINITY_DN11…
Biological Process	GO:0032259	methylation	36	218	1.04E-02	3.49E-01	TRINITY_DN3206_c0_g1,TRINITY_DN2760_c0_g2,TRINITY_DN21384_c0_g1,TRINITY_DN2512_c0_g1,TRINITY_DN2592_c0_g1,TRINITY_DN8315_c0_g1,TRINITY_DN22264_c0_g1,TRINITY_DN28049_c0_g1,TRINITY_DN13014_c0_g1,TRINITY_DN15800_c0_g1,TRINITY_DN12653_c0_g1,TRINITY_DN67729_c0_g1,TRINITY_DN11113_c0_g1,TRINITY_DN28480_c0_g1,TRINITY_DN11215_c0_g1,TRINITY_DN3393_c1_g1,TRINITY_DN19332_c0_g1,TRINITY_DN4999_c0_g1,TRINITY_DN…
Biological Process	GO:0007346	regulation of mitotic cell cycle	34	161	1.74E-04	1.77E-02	TRINITY_DN32265_c0_g1,TRINITY_DN15737_c3_g1,TRINITY_DN24553_c0_g1,TRINITY_DN23662_c0_g1,TRINITY_DN32330_c0_g1,TRINITY_DN78202_c0_g1,TRINITY_DN15261_c0_g1,TRINITY_DN21600_c0_g1,TRINITY_DN23078_c0_g1,TRINITY_DN19432_c0_g1,TRINITY_DN554_c1_g1,TRINITY_DN77413_c0_g1,TRINITY_DN2027_c1_g2,TRINITY_DN17386_c0_g1,TRINITY_DN845_c0_g1,TRINITY_DN983_c4_g1,TRINITY_DN232_c1_g1,TRINITY_DN25150_c0_g1,TRINITY_DN20…
Biological Process	GO:0140014	mitotic nuclear division	33	107	2.94E-08	1.23E-05	TRINITY_DN2519_c0_g2,TRINITY_DN15261_c0_g1,TRINITY_DN3197_c0_g1,TRINITY_DN21600_c0_g1,TRINITY_DN19432_c0_g1,TRINITY_DN13998_c0_g1,TRINITY_DN11602_c0_g1,TRINITY_DN32265_c0_g1,TRINITY_DN49163_c0_g1,TRINITY_DN983_c4_g1,TRINITY_DN29490_c0_g1,TRINITY_DN77413_c0_g1,TRINITY_DN20419_c0_g1,TRINITY_DN2685_c0_g1,TRINITY_DN4618_c5_g1,TRINITY_DN261_c1_g2,TRINITY_DN8908_c0_g1,TRINITY_DN6478_c0_g1,TRINITY_DN251…
Biological Process	GO:0045786	negative regulation of cell cycle	33	183	3.62E-03	1.99E-01	TRINITY_DN54963_c0_g1,TRINITY_DN12507_c0_g3,TRINITY_DN71065_c0_g1,TRINITY_DN25150_c0_g1,TRINITY_DN6478_c0_g1,TRINITY_DN23100_c0_g1,TRINITY_DN34765_c0_g1,TRINITY_DN912_c3_g1,TRINITY_DN28948_c0_g2,TRINITY_DN986_c7_g1,TRINITY_DN40231_c0_g1,TRINITY_DN2075_c2_g1,TRINITY_DN24317_c0_g1,TRINITY_DN10267_c0_g1,TRINITY_DN2580_c0_g1,TRINITY_DN2153_c0_g1,TRINITY_DN23460_c0_g1,TRINITY_DN24239_c0_g1,TRINITY_DN2…
Biological Process	GO:0042254	ribosome biogenesis	30	168	6.20E-03	2.71E-01	TRINITY_DN34375_c0_g1,TRINITY_DN3393_c1_g1,TRINITY_DN7328_c0_g1,TRINITY_DN4744_c0_g1,TRINITY_DN70546_c0_g1,TRINITY_DN14621_c0_g1,TRINITY_DN959_c0_g1,TRINITY_DN10551_c0_g1,TRINITY_DN17085_c0_g1,TRINITY_DN18454_c0_g1,TRINITY_DN13962_c0_g1,TRINITY_DN22873_c0_g1,TRINITY_DN3387_c0_g1,TRINITY_DN19481_c0_g1,TRINITY_DN11651_c0_g1,TRINITY_DN63808_c0_g1,TRINITY_DN77487_c0_g1,TRINITY_DN43899_c0_g1,TRINITY_D…
Biological Process	GO:0098813	nuclear chromosome segregation	29	105	2.54E-06	5.51E-04	TRINITY_DN2685_c0_g1,TRINITY_DN6429_c1_g1,TRINITY_DN2580_c0_g1,TRINITY_DN20419_c0_g1,TRINITY_DN2153_c0_g1,TRINITY_DN28876_c0_g1,TRINITY_DN27445_c0_g1,TRINITY_DN983_c4_g1,TRINITY_DN29490_c0_g1,TRINITY_DN77462_c0_g1,TRINITY_DN64580_c0_g1,TRINITY_DN25118_c0_g1,TRINITY_DN35471_c0_g1,TRINITY_DN7039_c0_g1,TRINITY_DN2680_c3_g1,TRINITY_DN11032_c0_g1,TRINITY_DN11487_c0_g2,TRINITY_DN17143_c0_g1,TRINITY_DN9…
Biological Process	GO:0044770	cell cycle phase transition	28	149	3.89E-03	2.10E-01	TRINITY_DN845_c0_g1,TRINITY_DN24239_c0_g1,TRINITY_DN20109_c0_g1,TRINITY_DN232_c1_g1,TRINITY_DN983_c4_g1,TRINITY_DN2153_c0_g1,TRINITY_DN16202_c1_g1,TRINITY_DN554_c1_g1,TRINITY_DN77413_c0_g1,TRINITY_DN2027_c1_g2,TRINITY_DN2580_c0_g1,TRINITY_DN21384_c0_g1,TRINITY_DN4618_c5_g1,TRINITY_DN31857_c0_g1,TRINITY_DN15261_c0_g1,TRINITY_DN9338_c0_g1,TRINITY_DN23078_c0_g1,TRINITY_DN8022_c0_g1,TRINITY_DN28948_c…
Biological Process	GO:0006261	DNA-dependent DNA replication	27	66	4.97E-10	5.55E-07	TRINITY_DN10787_c0_g1,TRINITY_DN906_c0_g2,TRINITY_DN625_c1_g3,TRINITY_DN22261_c0_g1,TRINITY_DN14463_c0_g1,TRINITY_DN15643_c0_g1,TRINITY_DN77814_c0_g1,TRINITY_DN11207_c0_g1,TRINITY_DN26741_c0_g1,TRINITY_DN8683_c0_g1,TRINITY_DN25118_c0_g1,TRINITY_DN845_c0_g1,TRINITY_DN27142_c0_g1,TRINITY_DN21508_c0_g1,TRINITY_DN62616_c0_g1,TRINITY_DN625_c1_g6,TRINITY_DN14287_c0_g1,TRINITY_DN22604_c0_g1,TRINITY_DN34…
Biological Process	GO:0044772	mitotic cell cycle phase transition	27	141	3.46E-03	1.92E-01	TRINITY_DN14959_c0_g2,TRINITY_DN78202_c0_g1,TRINITY_DN32330_c0_g1,TRINITY_DN15737_c3_g1,TRINITY_DN54963_c0_g1,TRINITY_DN11487_c0_g2,TRINITY_DN32265_c0_g1,TRINITY_DN28948_c0_g2,TRINITY_DN25150_c0_g1,TRINITY_DN23078_c0_g1,TRINITY_DN8022_c0_g1,TRINITY_DN4618_c5_g1,TRINITY_DN15261_c0_g1,TRINITY_DN31857_c0_g1,TRINITY_DN9338_c0_g1,TRINITY_DN2027_c1_g2,TRINITY_DN21384_c0_g1,TRINITY_DN2580_c0_g1,TRINITY_…
Biological Process	GO:0051640	organelle localization	27	157	1.47E-02	3.74E-01	TRINITY_DN506_c3_g1,TRINITY_DN16546_c0_g1,TRINITY_DN3759_c0_g1,TRINITY_DN25230_c0_g1,TRINITY_DN32276_c0_g1,TRINITY_DN2580_c0_g1,TRINITY_DN2685_c0_g1,TRINITY_DN6429_c1_g1,TRINITY_DN20193_c0_g1,TRINITY_DN23789_c0_g1,TRINITY_DN62631_c0_g1,TRINITY_DN14705_c0_g1,TRINITY_DN7951_c0_g1,TRINITY_DN261_c1_g2,TRINITY_DN4618_c5_g1,TRINITY_DN4787_c0_g2,TRINITY_DN11032_c0_g1,TRINITY_DN43158_c0_g1,TRINITY_DN1148…
Biological Process	GO:0006302	double-strand break repair	26	91	4.20E-06	8.28E-04	TRINITY_DN29104_c0_g1,TRINITY_DN33842_c0_g1,TRINITY_DN19371_c0_g1,TRINITY_DN42616_c0_g1,TRINITY_DN11548_c0_g1,TRINITY_DN78202_c0_g1,TRINITY_DN34373_c0_g1,TRINITY_DN11032_c0_g1,TRINITY_DN16591_c0_g1,TRINITY_DN40491_c0_g1,TRINITY_DN21974_c0_g1,TRINITY_DN28948_c0_g2,TRINITY_DN39242_c0_g1,TRINITY_DN32265_c0_g1,TRINITY_DN14287_c0_g1,TRINITY_DN22476_c0_g1,TRINITY_DN9464_c0_g1,TRINITY_DN64580_c0_g1,TRIN…
Biological Process	GO:0006913	nucleocytoplasmic transport	26	146	1.07E-02	3.49E-01	TRINITY_DN17456_c0_g1,TRINITY_DN24212_c0_g1,TRINITY_DN2169_c0_g1,TRINITY_DN47320_c0_g1,TRINITY_DN40231_c0_g1,TRINITY_DN4387_c2_g1,TRINITY_DN26523_c0_g1,TRINITY_DN11803_c1_g1,TRINITY_DN20354_c0_g1,TRINITY_DN8969_c0_g1,TRINITY_DN24600_c0_g1,TRINITY_DN227_c2_g2,TRINITY_DN2495_c1_g1,TRINITY_DN2970_c2_g1,TRINITY_DN261_c1_g2,TRINITY_DN18796_c0_g1,TRINITY_DN9504_c0_g1,TRINITY_DN23078_c0_g1,TRINITY_DN561…
Biological Process	GO:0051169	nuclear transport	26	149	1.38E-02	3.74E-01	TRINITY_DN232_c1_g1,TRINITY_DN17085_c0_g1,TRINITY_DN9193_c0_g2,TRINITY_DN17540_c0_g1,TRINITY_DN23289_c0_g1,TRINITY_DN9046_c0_g1,TRINITY_DN21252_c0_g1,TRINITY_DN5613_c4_g1,TRINITY_DN23078_c0_g1,TRINITY_DN261_c1_g2,TRINITY_DN18796_c0_g1,TRINITY_DN9504_c0_g1,TRINITY_DN227_c2_g2,TRINITY_DN2495_c1_g1,TRINITY_DN2970_c2_g1,TRINITY_DN20354_c0_g1,TRINITY_DN8969_c0_g1,TRINITY_DN24600_c0_g1,TRINITY_DN26523_…
Biological Process	GO:0071103	DNA conformation change	25	76	3.50E-07	1.08E-04	TRINITY_DN5632_c6_g1,TRINITY_DN8683_c0_g1,TRINITY_DN1825_c0_g1,TRINITY_DN26129_c0_g1,TRINITY_DN64580_c0_g1,TRINITY_DN24416_c0_g1,TRINITY_DN77462_c0_g1,TRINITY_DN12881_c0_g1,TRINITY_DN10787_c0_g1,TRINITY_DN18951_c0_g1,TRINITY_DN15643_c0_g1,TRINITY_DN11207_c0_g1,TRINITY_DN20419_c0_g1,TRINITY_DN924_c0_g1,TRINITY_DN3197_c0_g1,TRINITY_DN78075_c0_g1,TRINITY_DN29482_c0_g1,TRINITY_DN2519_c0_g2,TRINITY_DN…
Biological Process	GO:0043414	macromolecule methylation	25	142	1.39E-02	3.74E-01	TRINITY_DN62836_c0_g1,TRINITY_DN2008_c0_g1,TRINITY_DN19332_c0_g1,TRINITY_DN26859_c0_g1,TRINITY_DN4701_c0_g1,TRINITY_DN24805_c0_g1,TRINITY_DN3298_c0_g1,TRINITY_DN21600_c0_g1,TRINITY_DN70430_c0_g1,TRINITY_DN3206_c0_g1,TRINITY_DN2760_c0_g2,TRINITY_DN2512_c0_g1,TRINITY_DN21384_c0_g1,TRINITY_DN18692_c0_g1,TRINITY_DN8315_c0_g1,TRINITY_DN22264_c0_g1,TRINITY_DN28049_c0_g1,TRINITY_DN13596_c0_g1,TRINITY_DN…
Biological Process	GO:0000819	sister chromatid segregation	24	81	4.86E-06	9.06E-04	TRINITY_DN6478_c0_g1,TRINITY_DN25150_c0_g1,TRINITY_DN32265_c0_g1,TRINITY_DN986_c7_g1,TRINITY_DN28948_c0_g2,TRINITY_DN7039_c0_g1,TRINITY_DN17143_c0_g1,TRINITY_DN11487_c0_g2,TRINITY_DN35471_c0_g1,TRINITY_DN2519_c0_g2,TRINITY_DN15261_c0_g1,TRINITY_DN261_c1_g2,TRINITY_DN3197_c0_g1,TRINITY_DN13998_c0_g1,TRINITY_DN27445_c0_g1,TRINITY_DN28876_c0_g1,TRINITY_DN2153_c0_g1,TRINITY_DN2580_c0_g1,TRINITY_DN204…
Biological Process	GO:0051656	establishment of organelle localization	24	140	2.13E-02	4.78E-01	TRINITY_DN20193_c0_g1,TRINITY_DN6429_c1_g1,TRINITY_DN2685_c0_g1,TRINITY_DN32276_c0_g1,TRINITY_DN2580_c0_g1,TRINITY_DN25230_c0_g1,TRINITY_DN3759_c0_g1,TRINITY_DN506_c3_g1,TRINITY_DN40231_c0_g1,TRINITY_DN47320_c0_g1,TRINITY_DN32265_c0_g1,TRINITY_DN409_c0_g1,TRINITY_DN5279_c0_g1,TRINITY_DN6478_c0_g1,TRINITY_DN35471_c0_g1,TRINITY_DN11032_c0_g1,TRINITY_DN11487_c0_g2,TRINITY_DN43158_c0_g1,TRINITY_DN261…
Biological Process	GO:0007051	spindle organization	23	80	1.32E-05	2.22E-03	TRINITY_DN5491_c4_g1,TRINITY_DN27445_c0_g1,TRINITY_DN2685_c0_g1,TRINITY_DN2580_c0_g1,TRINITY_DN29490_c0_g1,TRINITY_DN16546_c0_g1,TRINITY_DN6611_c2_g2,TRINITY_DN986_c7_g1,TRINITY_DN11602_c0_g1,TRINITY_DN27933_c0_g2,TRINITY_DN2121_c2_g1,TRINITY_DN1821_c0_g2,TRINITY_DN23662_c0_g1,TRINITY_DN49163_c0_g1,TRINITY_DN2680_c3_g1,TRINITY_DN54963_c0_g1,TRINITY_DN9504_c0_g1,TRINITY_DN6045_c0_g1,TRINITY_DN615_…
Biological Process	GO:0016072	rRNA metabolic process	23	133	2.17E-02	4.81E-01	TRINITY_DN9714_c0_g1,TRINITY_DN19127_c1_g1,TRINITY_DN18053_c0_g1,TRINITY_DN6007_c0_g1,TRINITY_DN3298_c0_g1,TRINITY_DN16267_c0_g1,TRINITY_DN2520_c2_g1,TRINITY_DN22873_c0_g1,TRINITY_DN727_c1_g1,TRINITY_DN3387_c0_g1,TRINITY_DN19481_c0_g1,TRINITY_DN11651_c0_g1,TRINITY_DN18454_c0_g1,TRINITY_DN77487_c0_g1,TRINITY_DN63808_c0_g1,TRINITY_DN11292_c0_g1,TRINITY_DN2639_c0_g1,TRINITY_DN7328_c0_g1,TRINITY_DN47…
Biological Process	GO:0000070	mitotic sister chromatid segregation	22	70	4.12E-06	8.28E-04	TRINITY_DN2153_c0_g1,TRINITY_DN27445_c0_g1,TRINITY_DN2685_c0_g1,TRINITY_DN2580_c0_g1,TRINITY_DN20419_c0_g1,TRINITY_DN983_c4_g1,TRINITY_DN29490_c0_g1,TRINITY_DN77462_c0_g1,TRINITY_DN64580_c0_g1,TRINITY_DN986_c7_g1,TRINITY_DN32265_c0_g1,TRINITY_DN28948_c0_g2,TRINITY_DN6478_c0_g1,TRINITY_DN25150_c0_g1,TRINITY_DN35471_c0_g1,TRINITY_DN7039_c0_g1,TRINITY_DN11487_c0_g2,TRINITY_DN15261_c0_g1,TRINITY_DN26…
Biological Process	GO:0000075	cell cycle checkpoint	21	105	5.55E-03	2.48E-01	TRINITY_DN554_c1_g1,TRINITY_DN77413_c0_g1,TRINITY_DN2153_c0_g1,TRINITY_DN2580_c0_g1,TRINITY_DN19839_c0_g1,TRINITY_DN2027_c1_g2,TRINITY_DN17386_c0_g1,TRINITY_DN19782_c0_g1,TRINITY_DN983_c4_g1,TRINITY_DN6478_c0_g1,TRINITY_DN25150_c0_g1,TRINITY_DN62836_c0_g1,TRINITY_DN986_c7_g1,TRINITY_DN28948_c0_g2,TRINITY_DN34765_c0_g1,TRINITY_DN24553_c0_g1,TRINITY_DN54963_c0_g1,TRINITY_DN71065_c0_g1,TRINITY_DN125…
Biological Process	GO:0045787	positive regulation of cell cycle	21	106	6.21E-03	2.71E-01	TRINITY_DN232_c1_g1,TRINITY_DN7467_c3_g1,TRINITY_DN845_c0_g1,TRINITY_DN20109_c0_g1,TRINITY_DN5439_c0_g1,TRINITY_DN64457_c0_g1,TRINITY_DN2580_c0_g1,TRINITY_DN21384_c0_g1,TRINITY_DN16202_c1_g1,TRINITY_DN554_c1_g1,TRINITY_DN19432_c0_g1,TRINITY_DN10278_c0_g1,TRINITY_DN15261_c0_g1,TRINITY_DN4618_c5_g1,TRINITY_DN78202_c0_g1,TRINITY_DN15737_c3_g1,TRINITY_DN18604_c0_g1,TRINITY_DN28948_c0_g2,TRINITY_DN986…
Biological Process	GO:0006364	rRNA processing	21	121	2.64E-02	5.51E-01	TRINITY_DN2520_c2_g1,TRINITY_DN3298_c0_g1,TRINITY_DN16267_c0_g1,TRINITY_DN19127_c1_g1,TRINITY_DN18053_c0_g1,TRINITY_DN6007_c0_g1,TRINITY_DN10551_c0_g1,TRINITY_DN17085_c0_g1,TRINITY_DN959_c0_g1,TRINITY_DN4744_c0_g1,TRINITY_DN7328_c0_g1,TRINITY_DN3393_c1_g1,TRINITY_DN11292_c0_g1,TRINITY_DN77487_c0_g1,TRINITY_DN63808_c0_g1,TRINITY_DN2639_c0_g1,TRINITY_DN3387_c0_g1,TRINITY_DN22873_c0_g1,TRINITY_DN194…
Biological Process	GO:0007178	transmembrane receptor protein serine/threonine kinase signaling pathway	21	127	4.22E-02	6.35E-01	TRINITY_DN64025_c0_g1,TRINITY_DN3874_c0_g3,TRINITY_DN11565_c0_g1,TRINITY_DN9533_c3_g1,TRINITY_DN16594_c0_g1,TRINITY_DN2959_c0_g1,TRINITY_DN2413_c0_g1,TRINITY_DN24398_c0_g1,TRINITY_DN43796_c0_g1,TRINITY_DN4086_c0_g1,TRINITY_DN21252_c0_g1,TRINITY_DN25733_c0_g2,TRINITY_DN2326_c1_g1,TRINITY_DN17282_c0_g1,TRINITY_DN4621_c0_g2,TRINITY_DN6110_c0_g2,TRINITY_DN5535_c1_g1,TRINITY_DN47547_c0_g1,TRINITY_DN10…
Biological Process	GO:0051321	meiotic cell cycle	20	93	2.83E-03	1.64E-01	TRINITY_DN28876_c0_g1,TRINITY_DN3471_c0_g1,TRINITY_DN77413_c0_g1,TRINITY_DN5318_c0_g1,TRINITY_DN25118_c0_g1,TRINITY_DN24239_c0_g1,TRINITY_DN5363_c0_g2,TRINITY_DN3759_c0_g1,TRINITY_DN23460_c0_g1,TRINITY_DN77462_c0_g1,TRINITY_DN15800_c0_g1,TRINITY_DN11602_c0_g1,TRINITY_DN1196_c2_g1,TRINITY_DN39242_c0_g1,TRINITY_DN2008_c0_g1,TRINITY_DN62836_c0_g1,TRINITY_DN26693_c0_g1,TRINITY_DN18604_c0_g1,TRINITY_D…
Biological Process	GO:1901990	regulation of mitotic cell cycle phase transition	19	96	9.06E-03	3.49E-01	TRINITY_DN983_c4_g1,TRINITY_DN845_c0_g1,TRINITY_DN20109_c0_g1,TRINITY_DN2580_c0_g1,TRINITY_DN21384_c0_g1,TRINITY_DN2027_c1_g2,TRINITY_DN77413_c0_g1,TRINITY_DN554_c1_g1,TRINITY_DN16202_c1_g1,TRINITY_DN2153_c0_g1,TRINITY_DN23078_c0_g1,TRINITY_DN8022_c0_g1,TRINITY_DN15261_c0_g1,TRINITY_DN11487_c0_g2,TRINITY_DN32330_c0_g1,TRINITY_DN78202_c0_g1,TRINITY_DN25150_c0_g1,TRINITY_DN28948_c0_g2,TRINITY_DN322…
Biological Process	GO:1901987	regulation of cell cycle phase transition	19	100	1.39E-02	3.74E-01	TRINITY_DN25150_c0_g1,TRINITY_DN28948_c0_g2,TRINITY_DN32265_c0_g1,TRINITY_DN11487_c0_g2,TRINITY_DN32330_c0_g1,TRINITY_DN78202_c0_g1,TRINITY_DN15261_c0_g1,TRINITY_DN23078_c0_g1,TRINITY_DN8022_c0_g1,TRINITY_DN77413_c0_g1,TRINITY_DN554_c1_g1,TRINITY_DN2153_c0_g1,TRINITY_DN16202_c1_g1,TRINITY_DN2580_c0_g1,TRINITY_DN21384_c0_g1,TRINITY_DN2027_c1_g2,TRINITY_DN845_c0_g1,TRINITY_DN20109_c0_g1,TRINITY_DN9…
Biological Process	GO:0000724	double-strand break repair via homologous recombination	18	44	3.89E-07	1.09E-04	TRINITY_DN21974_c0_g1,TRINITY_DN16591_c0_g1,TRINITY_DN34373_c0_g1,TRINITY_DN78202_c0_g1,TRINITY_DN11548_c0_g1,TRINITY_DN28948_c0_g2,TRINITY_DN33842_c0_g1,TRINITY_DN29104_c0_g1,TRINITY_DN19371_c0_g1,TRINITY_DN17681_c0_g1,TRINITY_DN81308_c0_g1,TRINITY_DN19782_c0_g1,TRINITY_DN22476_c0_g1,TRINITY_DN21152_c0_g1,TRINITY_DN845_c0_g1,TRINITY_DN1099_c0_g1,TRINITY_DN10751_c0_g1,TRINITY_DN17386_c0_g1
Biological Process	GO:0000725	recombinational repair	18	44	3.89E-07	1.09E-04	TRINITY_DN34373_c0_g1,TRINITY_DN11548_c0_g1,TRINITY_DN78202_c0_g1,TRINITY_DN21974_c0_g1,TRINITY_DN16591_c0_g1,TRINITY_DN28948_c0_g2,TRINITY_DN29104_c0_g1,TRINITY_DN33842_c0_g1,TRINITY_DN19371_c0_g1,TRINITY_DN81308_c0_g1,TRINITY_DN17681_c0_g1,TRINITY_DN22476_c0_g1,TRINITY_DN19782_c0_g1,TRINITY_DN21152_c0_g1,TRINITY_DN845_c0_g1,TRINITY_DN10751_c0_g1,TRINITY_DN1099_c0_g1,TRINITY_DN17386_c0_g1
Biological Process	GO:0006270	DNA replication initiation	17	21	2.31E-13	7.73E-10	TRINITY_DN27142_c0_g1,TRINITY_DN625_c1_g3,TRINITY_DN10787_c0_g1,TRINITY_DN14463_c0_g1,TRINITY_DN15643_c0_g1,TRINITY_DN11207_c0_g1,TRINITY_DN26741_c0_g1,TRINITY_DN78075_c0_g1,TRINITY_DN29482_c0_g1,TRINITY_DN29104_c0_g1,TRINITY_DN16100_c0_g1,TRINITY_DN62616_c0_g1,TRINITY_DN625_c1_g6,TRINITY_DN14287_c0_g1,TRINITY_DN22604_c0_g1,TRINITY_DN78202_c0_g1,TRINITY_DN34373_c0_g1
Biological Process	GO:0071824	protein-DNA complex subunit organization	17	69	1.23E-03	8.84E-02	TRINITY_DN19340_c0_g1,TRINITY_DN13734_c0_g1,TRINITY_DN78202_c0_g1,TRINITY_DN4387_c2_g1,TRINITY_DN3874_c0_g3,TRINITY_DN1825_c0_g1,TRINITY_DN9464_c0_g1,TRINITY_DN5632_c6_g1,TRINITY_DN24239_c0_g1,TRINITY_DN10751_c0_g1,TRINITY_DN33211_c0_g1,TRINITY_DN43181_c0_g1,TRINITY_DN924_c0_g1,TRINITY_DN13290_c0_g1,TRINITY_DN20836_c0_g1,TRINITY_DN12881_c0_g1,TRINITY_DN10787_c0_g1
Biological Process	GO:0008033	tRNA processing	17	72	2.02E-03	1.23E-01	TRINITY_DN1401_c0_g1,TRINITY_DN13596_c0_g1,TRINITY_DN18692_c0_g1,TRINITY_DN2512_c0_g1,TRINITY_DN11189_c0_g1,TRINITY_DN13649_c0_g1,TRINITY_DN22527_c0_g1,TRINITY_DN24538_c0_g1,TRINITY_DN62836_c0_g1,TRINITY_DN14029_c0_g1,TRINITY_DN17045_c0_g1,TRINITY_DN1684_c0_g1,TRINITY_DN5557_c0_g1,TRINITY_DN5099_c1_g1,TRINITY_DN19326_c1_g1,TRINITY_DN23520_c0_g1,TRINITY_DN20529_c1_g1
Biological Process	GO:0009451	RNA modification	17	76	3.70E-03	2.02E-01	TRINITY_DN13596_c0_g1,TRINITY_DN2512_c0_g1,TRINITY_DN21384_c0_g1,TRINITY_DN18692_c0_g1,TRINITY_DN3393_c1_g1,TRINITY_DN11113_c0_g1,TRINITY_DN24538_c0_g1,TRINITY_DN62836_c0_g1,TRINITY_DN14029_c0_g1,TRINITY_DN5557_c0_g1,TRINITY_DN1684_c0_g1,TRINITY_DN17045_c0_g1,TRINITY_DN4701_c0_g1,TRINITY_DN4667_c0_g1,TRINITY_DN5099_c1_g1,TRINITY_DN16267_c0_g1,TRINITY_DN20529_c1_g1
Biological Process	GO:0006403	RNA localization	17	86	1.33E-02	3.66E-01	TRINITY_DN2970_c2_g1,TRINITY_DN18796_c0_g1,TRINITY_DN17456_c0_g1,TRINITY_DN47320_c0_g1,TRINITY_DN26523_c0_g1,TRINITY_DN24600_c0_g1,TRINITY_DN17540_c0_g1,TRINITY_DN20423_c0_g1,TRINITY_DN17085_c0_g1,TRINITY_DN9193_c0_g2,TRINITY_DN232_c1_g1,TRINITY_DN5613_c4_g1,TRINITY_DN22873_c0_g1,TRINITY_DN30178_c0_g1,TRINITY_DN23899_c0_g1,TRINITY_DN23995_c0_g1,TRINITY_DN35666_c0_g1
Biological Process	GO:0006323	DNA packaging	15	48	1.48E-04	1.60E-02	TRINITY_DN924_c0_g1,TRINITY_DN4387_c2_g1,TRINITY_DN20419_c0_g1,TRINITY_DN12881_c0_g1,TRINITY_DN10787_c0_g1,TRINITY_DN32265_c0_g1,TRINITY_DN18951_c0_g1,TRINITY_DN64580_c0_g1,TRINITY_DN77462_c0_g1,TRINITY_DN13998_c0_g1,TRINITY_DN1825_c0_g1,TRINITY_DN26129_c0_g1,TRINITY_DN2519_c0_g2,TRINITY_DN3197_c0_g1,TRINITY_DN5632_c6_g1
Biological Process	GO:0051225	spindle assembly	15	53	4.95E-04	4.10E-02	TRINITY_DN27933_c0_g2,TRINITY_DN11602_c0_g1,TRINITY_DN986_c7_g1,TRINITY_DN6611_c2_g2,TRINITY_DN27445_c0_g1,TRINITY_DN5491_c4_g1,TRINITY_DN2121_c2_g1,TRINITY_DN49163_c0_g1,TRINITY_DN261_c1_g2,TRINITY_DN615_c5_g1,TRINITY_DN28281_c0_g1,TRINITY_DN6045_c0_g1,TRINITY_DN9504_c0_g1,TRINITY_DN8908_c0_g1,TRINITY_DN29490_c0_g1
Biological Process	GO:0031023	microtubule organizing center organization	15	59	1.66E-03	1.07E-01	TRINITY_DN10278_c0_g1,TRINITY_DN615_c5_g1,TRINITY_DN26035_c0_g1,TRINITY_DN26124_c0_g1,TRINITY_DN23995_c0_g1,TRINITY_DN32015_c0_g1,TRINITY_DN54963_c0_g1,TRINITY_DN11602_c0_g1,TRINITY_DN47320_c0_g1,TRINITY_DN912_c3_g1,TRINITY_DN27933_c0_g2,TRINITY_DN28948_c0_g2,TRINITY_DN1917_c0_g3,TRINITY_DN23100_c0_g1,TRINITY_DN1821_c0_g2
Biological Process	GO:0051168	nuclear export	15	65	4.56E-03	2.35E-01	TRINITY_DN17085_c0_g1,TRINITY_DN9193_c0_g2,TRINITY_DN232_c1_g1,TRINITY_DN17540_c0_g1,TRINITY_DN227_c2_g2,TRINITY_DN2970_c2_g1,TRINITY_DN18796_c0_g1,TRINITY_DN9504_c0_g1,TRINITY_DN26523_c0_g1,TRINITY_DN9046_c0_g1,TRINITY_DN24600_c0_g1,TRINITY_DN5613_c4_g1,TRINITY_DN17456_c0_g1,TRINITY_DN40231_c0_g1,TRINITY_DN47320_c0_g1
Biological Process	GO:0090068	positive regulation of cell cycle process	15	66	5.31E-03	2.44E-01	TRINITY_DN19432_c0_g1,TRINITY_DN5439_c0_g1,TRINITY_DN845_c0_g1,TRINITY_DN4618_c5_g1,TRINITY_DN10278_c0_g1,TRINITY_DN20109_c0_g1,TRINITY_DN15261_c0_g1,TRINITY_DN2580_c0_g1,TRINITY_DN21384_c0_g1,TRINITY_DN78202_c0_g1,TRINITY_DN554_c1_g1,TRINITY_DN28948_c0_g2,TRINITY_DN986_c7_g1,TRINITY_DN32265_c0_g1,TRINITY_DN16202_c1_g1
Biological Process	GO:0050657	nucleic acid transport	15	77	2.18E-02	4.81E-01	TRINITY_DN17456_c0_g1,TRINITY_DN5613_c4_g1,TRINITY_DN30178_c0_g1,TRINITY_DN47320_c0_g1,TRINITY_DN26523_c0_g1,TRINITY_DN23995_c0_g1,TRINITY_DN35666_c0_g1,TRINITY_DN24600_c0_g1,TRINITY_DN17540_c0_g1,TRINITY_DN2970_c2_g1,TRINITY_DN18796_c0_g1,TRINITY_DN20423_c0_g1,TRINITY_DN17085_c0_g1,TRINITY_DN9193_c0_g2,TRINITY_DN232_c1_g1
Biological Process	GO:0050658	RNA transport	15	77	2.18E-02	4.81E-01	TRINITY_DN20423_c0_g1,TRINITY_DN18796_c0_g1,TRINITY_DN2970_c2_g1,TRINITY_DN17540_c0_g1,TRINITY_DN232_c1_g1,TRINITY_DN9193_c0_g2,TRINITY_DN17085_c0_g1,TRINITY_DN47320_c0_g1,TRINITY_DN30178_c0_g1,TRINITY_DN5613_c4_g1,TRINITY_DN17456_c0_g1,TRINITY_DN35666_c0_g1,TRINITY_DN24600_c0_g1,TRINITY_DN23995_c0_g1,TRINITY_DN26523_c0_g1
Biological Process	GO:0051236	establishment of RNA localization	15	78	2.43E-02	5.31E-01	TRINITY_DN232_c1_g1,TRINITY_DN17085_c0_g1,TRINITY_DN9193_c0_g2,TRINITY_DN20423_c0_g1,TRINITY_DN18796_c0_g1,TRINITY_DN17540_c0_g1,TRINITY_DN2970_c2_g1,TRINITY_DN24600_c0_g1,TRINITY_DN35666_c0_g1,TRINITY_DN26523_c0_g1,TRINITY_DN23995_c0_g1,TRINITY_DN47320_c0_g1,TRINITY_DN17456_c0_g1,TRINITY_DN5613_c4_g1,TRINITY_DN30178_c0_g1
Biological Process	GO:0090092	regulation of transmembrane receptor protein serine/threonine kinase signaling pathway	15	78	2.43E-02	5.31E-01	TRINITY_DN2326_c1_g1,TRINITY_DN9533_c3_g1,TRINITY_DN17282_c0_g1,TRINITY_DN64025_c0_g1,TRINITY_DN11565_c0_g1,TRINITY_DN25733_c0_g2,TRINITY_DN21252_c0_g1,TRINITY_DN6110_c0_g2,TRINITY_DN2959_c0_g1,TRINITY_DN4621_c0_g2,TRINITY_DN2413_c0_g1,TRINITY_DN5535_c1_g1,TRINITY_DN47547_c0_g1,TRINITY_DN25834_c0_g1,TRINITY_DN73147_c0_g1
Biological Process	GO:0007088	regulation of mitotic nuclear division	14	45	2.58E-04	2.40E-02	TRINITY_DN2580_c0_g1,TRINITY_DN11487_c0_g2,TRINITY_DN25150_c0_g1,TRINITY_DN77413_c0_g1,TRINITY_DN227_c3_g1,TRINITY_DN28948_c0_g2,TRINITY_DN32265_c0_g1,TRINITY_DN2153_c0_g1,TRINITY_DN19432_c0_g1,TRINITY_DN983_c4_g1,TRINITY_DN23460_c0_g1,TRINITY_DN5439_c0_g1,TRINITY_DN21600_c0_g1,TRINITY_DN15261_c0_g1
Biological Process	GO:0065004	protein-DNA complex assembly	14	59	4.63E-03	2.35E-01	TRINITY_DN1825_c0_g1,TRINITY_DN19340_c0_g1,TRINITY_DN10751_c0_g1,TRINITY_DN24239_c0_g1,TRINITY_DN33211_c0_g1,TRINITY_DN13734_c0_g1,TRINITY_DN78202_c0_g1,TRINITY_DN924_c0_g1,TRINITY_DN4387_c2_g1,TRINITY_DN13290_c0_g1,TRINITY_DN20836_c0_g1,TRINITY_DN10787_c0_g1,TRINITY_DN12881_c0_g1,TRINITY_DN3874_c0_g3
Biological Process	GO:0000082	G1/S transition of mitotic cell cycle	14	64	9.83E-03	3.49E-01	TRINITY_DN554_c1_g1,TRINITY_DN32265_c0_g1,TRINITY_DN16202_c1_g1,TRINITY_DN54963_c0_g1,TRINITY_DN21384_c0_g1,TRINITY_DN32330_c0_g1,TRINITY_DN78202_c0_g1,TRINITY_DN2027_c1_g2,TRINITY_DN14959_c0_g2,TRINITY_DN845_c0_g1,TRINITY_DN24239_c0_g1,TRINITY_DN20109_c0_g1,TRINITY_DN232_c1_g1,TRINITY_DN23078_c0_g1
Biological Process	GO:0044843	cell cycle G1/S phase transition	14	66	1.29E-02	3.57E-01	TRINITY_DN24239_c0_g1,TRINITY_DN845_c0_g1,TRINITY_DN20109_c0_g1,TRINITY_DN232_c1_g1,TRINITY_DN23078_c0_g1,TRINITY_DN554_c1_g1,TRINITY_DN16202_c1_g1,TRINITY_DN32265_c0_g1,TRINITY_DN54963_c0_g1,TRINITY_DN21384_c0_g1,TRINITY_DN32330_c0_g1,TRINITY_DN78202_c0_g1,TRINITY_DN2027_c1_g2,TRINITY_DN14959_c0_g2
Biological Process	GO:0051783	regulation of nuclear division	14	67	1.47E-02	3.74E-01	TRINITY_DN21600_c0_g1,TRINITY_DN15261_c0_g1,TRINITY_DN5439_c0_g1,TRINITY_DN23460_c0_g1,TRINITY_DN983_c4_g1,TRINITY_DN19432_c0_g1,TRINITY_DN28948_c0_g2,TRINITY_DN227_c3_g1,TRINITY_DN2153_c0_g1,TRINITY_DN32265_c0_g1,TRINITY_DN25150_c0_g1,TRINITY_DN77413_c0_g1,TRINITY_DN2580_c0_g1,TRINITY_DN11487_c0_g2
Biological Process	GO:1903046	meiotic cell cycle process	14	70	2.11E-02	4.78E-01	TRINITY_DN3759_c0_g1,TRINITY_DN5363_c0_g2,TRINITY_DN25118_c0_g1,TRINITY_DN77462_c0_g1,TRINITY_DN23460_c0_g1,TRINITY_DN3471_c0_g1,TRINITY_DN62836_c0_g1,TRINITY_DN39242_c0_g1,TRINITY_DN11602_c0_g1,TRINITY_DN28876_c0_g1,TRINITY_DN2008_c0_g1,TRINITY_DN15737_c3_g1,TRINITY_DN18604_c0_g1,TRINITY_DN11032_c0_g1
Biological Process	GO:0045930	negative regulation of mitotic cell cycle	14	77	4.43E-02	6.35E-01	TRINITY_DN2027_c1_g2,TRINITY_DN24553_c0_g1,TRINITY_DN2580_c0_g1,TRINITY_DN54963_c0_g1,TRINITY_DN2153_c0_g1,TRINITY_DN2075_c2_g1,TRINITY_DN28948_c0_g2,TRINITY_DN912_c3_g1,TRINITY_DN554_c1_g1,TRINITY_DN77413_c0_g1,TRINITY_DN25150_c0_g1,TRINITY_DN983_c4_g1,TRINITY_DN23078_c0_g1,TRINITY_DN17386_c0_g1
Biological Process	GO:0045931	positive regulation of mitotic cell cycle	13	33	2.64E-05	3.94E-03	TRINITY_DN7467_c3_g1,TRINITY_DN232_c1_g1,TRINITY_DN19432_c0_g1,TRINITY_DN5439_c0_g1,TRINITY_DN845_c0_g1,TRINITY_DN15261_c0_g1,TRINITY_DN20109_c0_g1,TRINITY_DN2580_c0_g1,TRINITY_DN21384_c0_g1,TRINITY_DN78202_c0_g1,TRINITY_DN28948_c0_g2,TRINITY_DN32265_c0_g1,TRINITY_DN16202_c1_g1
Biological Process	GO:0006611	protein export from nucleus	13	57	8.84E-03	3.49E-01	TRINITY_DN232_c1_g1,TRINITY_DN17085_c0_g1,TRINITY_DN9193_c0_g2,TRINITY_DN18796_c0_g1,TRINITY_DN227_c2_g2,TRINITY_DN17540_c0_g1,TRINITY_DN2970_c2_g1,TRINITY_DN9046_c0_g1,TRINITY_DN26523_c0_g1,TRINITY_DN40231_c0_g1,TRINITY_DN47320_c0_g1,TRINITY_DN17456_c0_g1,TRINITY_DN5613_c4_g1
Biological Process	GO:0030509	BMP signaling pathway	12	48	5.43E-03	2.44E-01	TRINITY_DN5535_c1_g1,TRINITY_DN47547_c0_g1,TRINITY_DN2413_c0_g1,TRINITY_DN1027_c1_g1,TRINITY_DN25834_c0_g1,TRINITY_DN64025_c0_g1,TRINITY_DN21252_c0_g1,TRINITY_DN25733_c0_g2,TRINITY_DN9533_c3_g1,TRINITY_DN2326_c1_g1,TRINITY_DN16594_c0_g1,TRINITY_DN2959_c0_g1
Biological Process	GO:0071772	response to BMP	12	48	5.43E-03	2.44E-01	TRINITY_DN16594_c0_g1,TRINITY_DN2326_c1_g1,TRINITY_DN9533_c3_g1,TRINITY_DN25733_c0_g2,TRINITY_DN21252_c0_g1,TRINITY_DN64025_c0_g1,TRINITY_DN2959_c0_g1,TRINITY_DN2413_c0_g1,TRINITY_DN1027_c1_g1,TRINITY_DN47547_c0_g1,TRINITY_DN5535_c1_g1,TRINITY_DN25834_c0_g1
Biological Process	GO:0071773	cellular response to BMP stimulus	12	48	5.43E-03	2.44E-01	TRINITY_DN2959_c0_g1,TRINITY_DN16594_c0_g1,TRINITY_DN9533_c3_g1,TRINITY_DN2326_c1_g1,TRINITY_DN21252_c0_g1,TRINITY_DN25733_c0_g2,TRINITY_DN64025_c0_g1,TRINITY_DN25834_c0_g1,TRINITY_DN1027_c1_g1,TRINITY_DN2413_c0_g1,TRINITY_DN47547_c0_g1,TRINITY_DN5535_c1_g1
Biological Process	GO:0000910	cytokinesis	12	60	3.14E-02	5.69E-01	TRINITY_DN320_c0_g1,TRINITY_DN3759_c0_g1,TRINITY_DN2453_c7_g1,TRINITY_DN4618_c5_g1,TRINITY_DN9504_c0_g1,TRINITY_DN4658_c0_g1,TRINITY_DN409_c0_g1,TRINITY_DN135_c6_g1,TRINITY_DN57434_c0_g1,TRINITY_DN12225_c0_g1,TRINITY_DN986_c7_g1,TRINITY_DN13575_c0_g1
Biological Process	GO:1902850	microtubule cytoskeleton organization involved in mitosis	11	46	1.08E-02	3.49E-01	TRINITY_DN8908_c0_g1,TRINITY_DN261_c1_g2,TRINITY_DN2580_c0_g1,TRINITY_DN54963_c0_g1,TRINITY_DN49163_c0_g1,TRINITY_DN23662_c0_g1,TRINITY_DN27933_c0_g2,TRINITY_DN11602_c0_g1,TRINITY_DN986_c7_g1,TRINITY_DN1821_c0_g2,TRINITY_DN6478_c0_g1
Biological Process	GO:0006405	RNA export from nucleus	11	48	1.48E-02	3.76E-01	TRINITY_DN24600_c0_g1,TRINITY_DN26523_c0_g1,TRINITY_DN47320_c0_g1,TRINITY_DN5613_c4_g1,TRINITY_DN17456_c0_g1,TRINITY_DN232_c1_g1,TRINITY_DN17085_c0_g1,TRINITY_DN9193_c0_g2,TRINITY_DN18796_c0_g1,TRINITY_DN17540_c0_g1,TRINITY_DN2970_c2_g1
Biological Process	GO:0042440	pigment metabolic process	10	33	2.41E-03	1.42E-01	TRINITY_DN32391_c0_g1,TRINITY_DN12643_c0_g1,TRINITY_DN12458_c0_g1,TRINITY_DN17811_c0_g1,TRINITY_DN6990_c0_g1,TRINITY_DN54960_c0_g1,TRINITY_DN10174_c0_g1,TRINITY_DN6848_c1_g1,TRINITY_DN555_c1_g1,TRINITY_DN36740_c0_g1
Biological Process	GO:0051983	regulation of chromosome segregation	10	34	3.08E-03	1.74E-01	TRINITY_DN983_c4_g1,TRINITY_DN15261_c0_g1,TRINITY_DN2580_c0_g1,TRINITY_DN2680_c3_g1,TRINITY_DN11487_c0_g2,TRINITY_DN2685_c0_g1,TRINITY_DN25150_c0_g1,TRINITY_DN2153_c0_g1,TRINITY_DN32265_c0_g1,TRINITY_DN28948_c0_g2
Biological Process	GO:0007052	mitotic spindle organization	10	41	1.28E-02	3.56E-01	TRINITY_DN8908_c0_g1,TRINITY_DN261_c1_g2,TRINITY_DN49163_c0_g1,TRINITY_DN23662_c0_g1,TRINITY_DN54963_c0_g1,TRINITY_DN2580_c0_g1,TRINITY_DN986_c7_g1,TRINITY_DN11602_c0_g1,TRINITY_DN27933_c0_g2,TRINITY_DN1821_c0_g2
Biological Process	GO:0009163	nucleoside biosynthetic process	10	42	1.52E-02	3.83E-01	TRINITY_DN32391_c0_g1,TRINITY_DN4506_c0_g2,TRINITY_DN2399_c1_g1,TRINITY_DN5509_c0_g2,TRINITY_DN9473_c0_g1,TRINITY_DN5557_c0_g1,TRINITY_DN12550_c0_g1,TRINITY_DN9409_c2_g1,TRINITY_DN72569_c0_g1,TRINITY_DN24538_c0_g1
Biological Process	GO:1901659	glycosyl compound biosynthetic process	10	43	1.79E-02	4.40E-01	TRINITY_DN2399_c1_g1,TRINITY_DN4506_c0_g2,TRINITY_DN32391_c0_g1,TRINITY_DN5557_c0_g1,TRINITY_DN5509_c0_g2,TRINITY_DN9473_c0_g1,TRINITY_DN72569_c0_g1,TRINITY_DN9409_c2_g1,TRINITY_DN12550_c0_g1,TRINITY_DN24538_c0_g1
Biological Process	GO:1902115	regulation of organelle assembly	10	44	2.09E-02	4.78E-01	TRINITY_DN7951_c0_g1,TRINITY_DN10278_c0_g1,TRINITY_DN5859_c0_g1,TRINITY_DN26124_c0_g1,TRINITY_DN54963_c0_g1,TRINITY_DN1883_c0_g1,TRINITY_DN30314_c0_g2,TRINITY_DN20702_c0_g1,TRINITY_DN33275_c0_g1,TRINITY_DN30718_c0_g1
Biological Process	GO:0007098	centrosome cycle	10	46	2.80E-02	5.69E-01	TRINITY_DN54963_c0_g1,TRINITY_DN26124_c0_g1,TRINITY_DN1821_c0_g2,TRINITY_DN23100_c0_g1,TRINITY_DN912_c3_g1,TRINITY_DN28948_c0_g2,TRINITY_DN27933_c0_g2,TRINITY_DN11602_c0_g1,TRINITY_DN47320_c0_g1,TRINITY_DN10278_c0_g1
Biological Process	GO:0006338	chromatin remodeling	10	48	3.66E-02	5.84E-01	TRINITY_DN12881_c0_g1,TRINITY_DN4387_c2_g1,TRINITY_DN924_c0_g1,TRINITY_DN18438_c0_g1,TRINITY_DN43181_c0_g1,TRINITY_DN6636_c2_g1,TRINITY_DN28049_c0_g1,TRINITY_DN24416_c0_g1,TRINITY_DN25005_c1_g3,TRINITY_DN9464_c0_g1
Biological Process	GO:0006275	regulation of DNA replication	10	49	4.16E-02	6.35E-01	TRINITY_DN24317_c0_g1,TRINITY_DN29482_c0_g1,TRINITY_DN78075_c0_g1,TRINITY_DN845_c0_g1,TRINITY_DN32330_c0_g1,TRINITY_DN11207_c0_g1,TRINITY_DN15643_c0_g1,TRINITY_DN62616_c0_g1,TRINITY_DN10787_c0_g1,TRINITY_DN906_c0_g2
Biological Process	GO:0030261	chromosome condensation	9	17	2.77E-05	3.94E-03	TRINITY_DN32265_c0_g1,TRINITY_DN18951_c0_g1,TRINITY_DN20419_c0_g1,TRINITY_DN3197_c0_g1,TRINITY_DN2519_c0_g2,TRINITY_DN13998_c0_g1,TRINITY_DN26129_c0_g1,TRINITY_DN64580_c0_g1,TRINITY_DN77462_c0_g1
Biological Process	GO:0032508	DNA duplex unwinding	9	21	2.21E-04	2.15E-02	TRINITY_DN78075_c0_g1,TRINITY_DN8683_c0_g1,TRINITY_DN29482_c0_g1,TRINITY_DN11207_c0_g1,TRINITY_DN4246_c1_g1,TRINITY_DN62616_c0_g1,TRINITY_DN10787_c0_g1,TRINITY_DN1023_c0_g1,TRINITY_DN15643_c0_g1
Biological Process	GO:0090329	regulation of DNA-dependent DNA replication	9	22	3.37E-04	2.86E-02	TRINITY_DN32330_c0_g1,TRINITY_DN11207_c0_g1,TRINITY_DN15643_c0_g1,TRINITY_DN62616_c0_g1,TRINITY_DN10787_c0_g1,TRINITY_DN906_c0_g2,TRINITY_DN29482_c0_g1,TRINITY_DN78075_c0_g1,TRINITY_DN845_c0_g1
Biological Process	GO:0032392	DNA geometric change	9	24	7.20E-04	5.50E-02	TRINITY_DN29482_c0_g1,TRINITY_DN8683_c0_g1,TRINITY_DN78075_c0_g1,TRINITY_DN4246_c1_g1,TRINITY_DN11207_c0_g1,TRINITY_DN1023_c0_g1,TRINITY_DN15643_c0_g1,TRINITY_DN62616_c0_g1,TRINITY_DN10787_c0_g1
Biological Process	GO:0051304	chromosome separation	9	27	1.89E-03	1.18E-01	TRINITY_DN2580_c0_g1,TRINITY_DN11487_c0_g2,TRINITY_DN24553_c0_g1,TRINITY_DN25150_c0_g1,TRINITY_DN28948_c0_g2,TRINITY_DN2153_c0_g1,TRINITY_DN983_c4_g1,TRINITY_DN15261_c0_g1,TRINITY_DN25118_c0_g1
Biological Process	GO:0046148	pigment biosynthetic process	9	29	3.29E-03	1.84E-01	TRINITY_DN12458_c0_g1,TRINITY_DN17811_c0_g1,TRINITY_DN32391_c0_g1,TRINITY_DN10174_c0_g1,TRINITY_DN555_c1_g1,TRINITY_DN36740_c0_g1,TRINITY_DN6848_c1_g1,TRINITY_DN54960_c0_g1,TRINITY_DN6990_c0_g1
Biological Process	GO:0006400	tRNA modification	9	37	1.81E-02	4.45E-01	TRINITY_DN62836_c0_g1,TRINITY_DN13596_c0_g1,TRINITY_DN5557_c0_g1,TRINITY_DN2512_c0_g1,TRINITY_DN1684_c0_g1,TRINITY_DN18692_c0_g1,TRINITY_DN5099_c1_g1,TRINITY_DN24538_c0_g1,TRINITY_DN20529_c1_g1
Biological Process	GO:0090101	negative regulation of transmembrane receptor protein serine/threonine kinase signaling pathway	9	38	2.14E-02	4.78E-01	TRINITY_DN21252_c0_g1,TRINITY_DN2326_c1_g1,TRINITY_DN17282_c0_g1,TRINITY_DN4621_c0_g2,TRINITY_DN6110_c0_g2,TRINITY_DN2959_c0_g1,TRINITY_DN5535_c1_g1,TRINITY_DN2413_c0_g1,TRINITY_DN73147_c0_g1
Biological Process	GO:0071426	ribonucleoprotein complex export from nucleus	9	40	2.94E-02	5.69E-01	TRINITY_DN47320_c0_g1,TRINITY_DN5613_c4_g1,TRINITY_DN17456_c0_g1,TRINITY_DN26523_c0_g1,TRINITY_DN2970_c2_g1,TRINITY_DN17540_c0_g1,TRINITY_DN232_c1_g1,TRINITY_DN9193_c0_g2,TRINITY_DN17085_c0_g1
Biological Process	GO:0042455	ribonucleoside biosynthetic process	9	41	3.41E-02	5.69E-01	TRINITY_DN32391_c0_g1,TRINITY_DN4506_c0_g2,TRINITY_DN2399_c1_g1,TRINITY_DN5509_c0_g2,TRINITY_DN5557_c0_g1,TRINITY_DN12550_c0_g1,TRINITY_DN72569_c0_g1,TRINITY_DN9409_c2_g1,TRINITY_DN24538_c0_g1
Biological Process	GO:0071166	ribonucleoprotein complex localization	9	41	3.41E-02	5.69E-01	TRINITY_DN26523_c0_g1,TRINITY_DN47320_c0_g1,TRINITY_DN17456_c0_g1,TRINITY_DN5613_c4_g1,TRINITY_DN232_c1_g1,TRINITY_DN9193_c0_g2,TRINITY_DN17085_c0_g1,TRINITY_DN2970_c2_g1,TRINITY_DN17540_c0_g1
Biological Process	GO:0006333	chromatin assembly or disassembly	9	42	3.92E-02	6.18E-01	TRINITY_DN5165_c5_g1,TRINITY_DN28049_c0_g1,TRINITY_DN43181_c0_g1,TRINITY_DN924_c0_g1,TRINITY_DN4387_c2_g1,TRINITY_DN12881_c0_g1,TRINITY_DN10787_c0_g1,TRINITY_DN1825_c0_g1,TRINITY_DN5632_c6_g1
Biological Process	GO:2000045	regulation of G1/S transition of mitotic cell cycle	9	42	3.92E-02	6.18E-01	TRINITY_DN20109_c0_g1,TRINITY_DN845_c0_g1,TRINITY_DN23078_c0_g1,TRINITY_DN554_c1_g1,TRINITY_DN16202_c1_g1,TRINITY_DN32330_c0_g1,TRINITY_DN21384_c0_g1,TRINITY_DN2027_c1_g2,TRINITY_DN78202_c0_g1
Biological Process	GO:0051310	metaphase plate congression	8	25	4.47E-03	2.34E-01	TRINITY_DN261_c1_g2,TRINITY_DN6429_c1_g1,TRINITY_DN35471_c0_g1,TRINITY_DN11032_c0_g1,TRINITY_DN2580_c0_g1,TRINITY_DN11487_c0_g2,TRINITY_DN32265_c0_g1,TRINITY_DN6478_c0_g1
Biological Process	GO:0033045	regulation of sister chromatid segregation	8	27	7.50E-03	3.07E-01	TRINITY_DN983_c4_g1,TRINITY_DN15261_c0_g1,TRINITY_DN11487_c0_g2,TRINITY_DN2580_c0_g1,TRINITY_DN32265_c0_g1,TRINITY_DN2153_c0_g1,TRINITY_DN28948_c0_g2,TRINITY_DN25150_c0_g1
Biological Process	GO:0001510	RNA methylation	8	30	1.46E-02	3.74E-01	TRINITY_DN21384_c0_g1,TRINITY_DN2512_c0_g1,TRINITY_DN18692_c0_g1,TRINITY_DN13596_c0_g1,TRINITY_DN62836_c0_g1,TRINITY_DN4701_c0_g1,TRINITY_DN11113_c0_g1,TRINITY_DN3393_c1_g1
Biological Process	GO:0046916	cellular transition metal ion homeostasis	8	34	3.04E-02	5.69E-01	TRINITY_DN3056_c1_g1,TRINITY_DN14231_c0_g2,TRINITY_DN6828_c0_g1,TRINITY_DN26548_c0_g1,TRINITY_DN24215_c0_g1,TRINITY_DN78151_c0_g1,TRINITY_DN916_c0_g1,TRINITY_DN34980_c0_g1
Biological Process	GO:0051303	establishment of chromosome localization	8	34	3.04E-02	5.69E-01	TRINITY_DN32265_c0_g1,TRINITY_DN6478_c0_g1,TRINITY_DN35471_c0_g1,TRINITY_DN6429_c1_g1,TRINITY_DN11032_c0_g1,TRINITY_DN2580_c0_g1,TRINITY_DN11487_c0_g2,TRINITY_DN261_c1_g2
Biological Process	GO:0050000	chromosome localization	8	35	3.57E-02	5.84E-01	TRINITY_DN261_c1_g2,TRINITY_DN11487_c0_g2,TRINITY_DN2580_c0_g1,TRINITY_DN11032_c0_g1,TRINITY_DN6429_c1_g1,TRINITY_DN35471_c0_g1,TRINITY_DN6478_c0_g1,TRINITY_DN32265_c0_g1
Biological Process	GO:0015758	glucose transport	8	36	4.16E-02	6.35E-01	TRINITY_DN6878_c0_g1,TRINITY_DN7951_c0_g1,TRINITY_DN9731_c0_g1,TRINITY_DN36709_c0_g1,TRINITY_DN333_c0_g1,TRINITY_DN32330_c0_g1,TRINITY_DN17456_c0_g1,TRINITY_DN40673_c0_g1
Biological Process	GO:0002285	lymphocyte activation involved in immune response	8	37	4.81E-02	6.35E-01	TRINITY_DN1516_c0_g1,TRINITY_DN32391_c0_g1,TRINITY_DN21173_c0_g1,TRINITY_DN3471_c0_g1,TRINITY_DN2285_c0_g1,TRINITY_DN9464_c0_g1,TRINITY_DN1516_c0_g2,TRINITY_DN25230_c0_g1
Biological Process	GO:0008645	hexose transport	8	37	4.81E-02	6.35E-01	TRINITY_DN36709_c0_g1,TRINITY_DN333_c0_g1,TRINITY_DN32330_c0_g1,TRINITY_DN40673_c0_g1,TRINITY_DN17456_c0_g1,TRINITY_DN6878_c0_g1,TRINITY_DN7951_c0_g1,TRINITY_DN9731_c0_g1
Biological Process	GO:0007076	mitotic chromosome condensation	7	10	1.88E-05	2.94E-03	TRINITY_DN77462_c0_g1,TRINITY_DN64580_c0_g1,TRINITY_DN20419_c0_g1,TRINITY_DN13998_c0_g1,TRINITY_DN2519_c0_g2,TRINITY_DN32265_c0_g1,TRINITY_DN3197_c0_g1
Biological Process	GO:0031577	spindle checkpoint	7	17	1.50E-03	1.01E-01	TRINITY_DN25150_c0_g1,TRINITY_DN6478_c0_g1,TRINITY_DN28948_c0_g2,TRINITY_DN986_c7_g1,TRINITY_DN2153_c0_g1,TRINITY_DN2580_c0_g1,TRINITY_DN983_c4_g1
Biological Process	GO:0060393	regulation of pathway-restricted SMAD protein phosphorylation	7	17	1.50E-03	1.01E-01	TRINITY_DN64025_c0_g1,TRINITY_DN47547_c0_g1,TRINITY_DN25733_c0_g2,TRINITY_DN21252_c0_g1,TRINITY_DN17282_c0_g1,TRINITY_DN6110_c0_g2,TRINITY_DN2959_c0_g1
Biological Process	GO:1901992	positive regulation of mitotic cell cycle phase transition	7	17	1.50E-03	1.01E-01	TRINITY_DN845_c0_g1,TRINITY_DN32265_c0_g1,TRINITY_DN16202_c1_g1,TRINITY_DN20109_c0_g1,TRINITY_DN15261_c0_g1,TRINITY_DN78202_c0_g1,TRINITY_DN21384_c0_g1
Biological Process	GO:1901989	positive regulation of cell cycle phase transition	7	18	2.23E-03	1.34E-01	TRINITY_DN78202_c0_g1,TRINITY_DN21384_c0_g1,TRINITY_DN845_c0_g1,TRINITY_DN32265_c0_g1,TRINITY_DN20109_c0_g1,TRINITY_DN15261_c0_g1,TRINITY_DN16202_c1_g1
Biological Process	GO:0060389	pathway-restricted SMAD protein phosphorylation	7	21	6.03E-03	2.66E-01	TRINITY_DN2959_c0_g1,TRINITY_DN6110_c0_g2,TRINITY_DN17282_c0_g1,TRINITY_DN25733_c0_g2,TRINITY_DN47547_c0_g1,TRINITY_DN21252_c0_g1,TRINITY_DN64025_c0_g1
Biological Process	GO:0007091	metaphase/anaphase transition of mitotic cell cycle	7	23	1.04E-02	3.49E-01	TRINITY_DN25150_c0_g1,TRINITY_DN28948_c0_g2,TRINITY_DN15261_c0_g1,TRINITY_DN2153_c0_g1,TRINITY_DN2580_c0_g1,TRINITY_DN11487_c0_g2,TRINITY_DN983_c4_g1
Biological Process	GO:0010965	regulation of mitotic sister chromatid separation	7	23	1.04E-02	3.49E-01	TRINITY_DN28948_c0_g2,TRINITY_DN15261_c0_g1,TRINITY_DN2153_c0_g1,TRINITY_DN25150_c0_g1,TRINITY_DN983_c4_g1,TRINITY_DN11487_c0_g2,TRINITY_DN2580_c0_g1
Biological Process	GO:0030071	regulation of mitotic metaphase/anaphase transition	7	23	1.04E-02	3.49E-01	TRINITY_DN983_c4_g1,TRINITY_DN2580_c0_g1,TRINITY_DN11487_c0_g2,TRINITY_DN2153_c0_g1,TRINITY_DN15261_c0_g1,TRINITY_DN28948_c0_g2,TRINITY_DN25150_c0_g1
Biological Process	GO:0044784	metaphase/anaphase transition of cell cycle	7	23	1.04E-02	3.49E-01	TRINITY_DN25150_c0_g1,TRINITY_DN28948_c0_g2,TRINITY_DN2153_c0_g1,TRINITY_DN15261_c0_g1,TRINITY_DN2580_c0_g1,TRINITY_DN11487_c0_g2,TRINITY_DN983_c4_g1
Biological Process	GO:1902099	regulation of metaphase/anaphase transition of cell cycle	7	23	1.04E-02	3.49E-01	TRINITY_DN11487_c0_g2,TRINITY_DN2580_c0_g1,TRINITY_DN983_c4_g1,TRINITY_DN25150_c0_g1,TRINITY_DN28948_c0_g2,TRINITY_DN2153_c0_g1,TRINITY_DN15261_c0_g1
Biological Process	GO:1905818	regulation of chromosome separation	7	23	1.04E-02	3.49E-01	TRINITY_DN25150_c0_g1,TRINITY_DN2153_c0_g1,TRINITY_DN15261_c0_g1,TRINITY_DN28948_c0_g2,TRINITY_DN2580_c0_g1,TRINITY_DN11487_c0_g2,TRINITY_DN983_c4_g1
Biological Process	GO:0051306	mitotic sister chromatid separation	7	24	1.33E-02	3.66E-01	TRINITY_DN2580_c0_g1,TRINITY_DN11487_c0_g2,TRINITY_DN983_c4_g1,TRINITY_DN25150_c0_g1,TRINITY_DN28948_c0_g2,TRINITY_DN15261_c0_g1,TRINITY_DN2153_c0_g1
Biological Process	GO:0033047	regulation of mitotic sister chromatid segregation	7	25	1.68E-02	4.16E-01	TRINITY_DN2580_c0_g1,TRINITY_DN11487_c0_g2,TRINITY_DN983_c4_g1,TRINITY_DN25150_c0_g1,TRINITY_DN28948_c0_g2,TRINITY_DN2153_c0_g1,TRINITY_DN15261_c0_g1
Biological Process	GO:0033059	cellular pigmentation	7	25	1.68E-02	4.16E-01	TRINITY_DN4787_c0_g2,TRINITY_DN20193_c0_g1,TRINITY_DN25230_c0_g1,TRINITY_DN5279_c0_g1,TRINITY_DN36740_c0_g1,TRINITY_DN28912_c0_g1,TRINITY_DN32276_c0_g1
Biological Process	GO:0030510	regulation of BMP signaling pathway	7	30	4.34E-02	6.35E-01	TRINITY_DN9533_c3_g1,TRINITY_DN2326_c1_g1,TRINITY_DN2413_c0_g1,TRINITY_DN5535_c1_g1,TRINITY_DN21252_c0_g1,TRINITY_DN25834_c0_g1,TRINITY_DN2959_c0_g1
Biological Process	GO:0006268	DNA unwinding involved in DNA replication	6	7	1.21E-05	2.09E-03	TRINITY_DN11207_c0_g1,TRINITY_DN10787_c0_g1,TRINITY_DN78075_c0_g1,TRINITY_DN62616_c0_g1,TRINITY_DN29482_c0_g1,TRINITY_DN15643_c0_g1
Biological Process	GO:0030174	regulation of DNA-dependent DNA replication initiation	6	7	1.21E-05	2.09E-03	TRINITY_DN29482_c0_g1,TRINITY_DN15643_c0_g1,TRINITY_DN10787_c0_g1,TRINITY_DN78075_c0_g1,TRINITY_DN62616_c0_g1,TRINITY_DN11207_c0_g1
Biological Process	GO:0034508	centromere complex assembly	6	13	1.64E-03	1.07E-01	TRINITY_DN13290_c0_g1,TRINITY_DN19340_c0_g1,TRINITY_DN13734_c0_g1,TRINITY_DN33211_c0_g1,TRINITY_DN20836_c0_g1,TRINITY_DN12881_c0_g1
Biological Process	GO:0010824	regulation of centrosome duplication	6	17	7.99E-03	3.21E-01	TRINITY_DN23100_c0_g1,TRINITY_DN28948_c0_g2,TRINITY_DN10278_c0_g1,TRINITY_DN47320_c0_g1,TRINITY_DN54963_c0_g1,TRINITY_DN26124_c0_g1
Biological Process	GO:0046605	regulation of centrosome cycle	6	18	1.09E-02	3.49E-01	TRINITY_DN28948_c0_g2,TRINITY_DN10278_c0_g1,TRINITY_DN47320_c0_g1,TRINITY_DN23100_c0_g1,TRINITY_DN26124_c0_g1,TRINITY_DN54963_c0_g1
Biological Process	GO:0051784	negative regulation of nuclear division	6	19	1.44E-02	3.74E-01	TRINITY_DN2580_c0_g1,TRINITY_DN23460_c0_g1,TRINITY_DN983_c4_g1,TRINITY_DN25150_c0_g1,TRINITY_DN2153_c0_g1,TRINITY_DN28948_c0_g2
Biological Process	GO:0042398	cellular modified amino acid biosynthetic process	6	20	1.87E-02	4.51E-01	TRINITY_DN6990_c0_g1,TRINITY_DN67729_c0_g1,TRINITY_DN242_c0_g1,TRINITY_DN1204_c0_g2,TRINITY_DN1358_c0_g4,TRINITY_DN1223_c1_g1
Biological Process	GO:0044706	multi-multicellular organism process	6	21	2.38E-02	5.22E-01	TRINITY_DN6768_c1_g1,TRINITY_DN727_c1_g1,TRINITY_DN64179_c0_g1,TRINITY_DN11803_c1_g1,TRINITY_DN4621_c0_g2,TRINITY_DN9473_c0_g1
Biological Process	GO:0007080	mitotic metaphase plate congression	6	22	2.97E-02	5.69E-01	TRINITY_DN35471_c0_g1,TRINITY_DN2580_c0_g1,TRINITY_DN11487_c0_g2,TRINITY_DN261_c1_g2,TRINITY_DN32265_c0_g1,TRINITY_DN6478_c0_g1
Biological Process	GO:0010827	regulation of glucose transport	6	22	2.97E-02	5.69E-01	TRINITY_DN9731_c0_g1,TRINITY_DN17456_c0_g1,TRINITY_DN40673_c0_g1,TRINITY_DN32330_c0_g1,TRINITY_DN333_c0_g1,TRINITY_DN6878_c0_g1
Biological Process	GO:0046323	glucose import	6	22	2.97E-02	5.69E-01	TRINITY_DN333_c0_g1,TRINITY_DN36709_c0_g1,TRINITY_DN32330_c0_g1,TRINITY_DN6878_c0_g1,TRINITY_DN9731_c0_g1,TRINITY_DN40673_c0_g1
Biological Process	GO:0090307	mitotic spindle assembly	6	23	3.65E-02	5.84E-01	TRINITY_DN261_c1_g2,TRINITY_DN27933_c0_g2,TRINITY_DN986_c7_g1,TRINITY_DN11602_c0_g1,TRINITY_DN8908_c0_g1,TRINITY_DN49163_c0_g1
Biological Process	GO:0043044	ATP-dependent chromatin remodeling	6	24	4.42E-02	6.35E-01	TRINITY_DN924_c0_g1,TRINITY_DN4387_c2_g1,TRINITY_DN6636_c2_g1,TRINITY_DN9464_c0_g1,TRINITY_DN25005_c1_g3,TRINITY_DN12881_c0_g1
Biological Process	GO:0032506	cytokinetic process	5	7	2.98E-04	2.58E-02	TRINITY_DN4618_c5_g1,TRINITY_DN986_c7_g1,TRINITY_DN13575_c0_g1,TRINITY_DN3759_c0_g1,TRINITY_DN409_c0_g1
Biological Process	GO:1900087	positive regulation of G1/S transition of mitotic cell cycle	5	7	2.98E-04	2.58E-02	TRINITY_DN845_c0_g1,TRINITY_DN16202_c1_g1,TRINITY_DN20109_c0_g1,TRINITY_DN78202_c0_g1,TRINITY_DN21384_c0_g1
Biological Process	GO:1902808	positive regulation of cell cycle G1/S phase transition	5	8	7.21E-04	5.50E-02	TRINITY_DN78202_c0_g1,TRINITY_DN21384_c0_g1,TRINITY_DN20109_c0_g1,TRINITY_DN16202_c1_g1,TRINITY_DN845_c0_g1
Biological Process	GO:0007094	mitotic spindle assembly checkpoint	5	13	1.03E-02	3.49E-01	TRINITY_DN2153_c0_g1,TRINITY_DN28948_c0_g2,TRINITY_DN25150_c0_g1,TRINITY_DN983_c4_g1,TRINITY_DN2580_c0_g1
Biological Process	GO:0032402	melanosome transport	5	13	1.03E-02	3.49E-01	TRINITY_DN20193_c0_g1,TRINITY_DN4787_c0_g2,TRINITY_DN5279_c0_g1,TRINITY_DN25230_c0_g1,TRINITY_DN32276_c0_g1
Biological Process	GO:0051904	pigment granule transport	5	13	1.03E-02	3.49E-01	TRINITY_DN32276_c0_g1,TRINITY_DN20193_c0_g1,TRINITY_DN4787_c0_g2,TRINITY_DN5279_c0_g1,TRINITY_DN25230_c0_g1
Biological Process	GO:0071173	spindle assembly checkpoint	5	13	1.03E-02	3.49E-01	TRINITY_DN983_c4_g1,TRINITY_DN2580_c0_g1,TRINITY_DN28948_c0_g2,TRINITY_DN2153_c0_g1,TRINITY_DN25150_c0_g1
Biological Process	GO:0033046	negative regulation of sister chromatid segregation	5	14	1.45E-02	3.74E-01	TRINITY_DN28948_c0_g2,TRINITY_DN2153_c0_g1,TRINITY_DN25150_c0_g1,TRINITY_DN983_c4_g1,TRINITY_DN2580_c0_g1
Biological Process	GO:0033048	negative regulation of mitotic sister chromatid segregation	5	14	1.45E-02	3.74E-01	TRINITY_DN2580_c0_g1,TRINITY_DN983_c4_g1,TRINITY_DN25150_c0_g1,TRINITY_DN2153_c0_g1,TRINITY_DN28948_c0_g2
Biological Process	GO:0045841	negative regulation of mitotic metaphase/anaphase transition	5	14	1.45E-02	3.74E-01	TRINITY_DN983_c4_g1,TRINITY_DN2580_c0_g1,TRINITY_DN2153_c0_g1,TRINITY_DN28948_c0_g2,TRINITY_DN25150_c0_g1
Biological Process	GO:0051985	negative regulation of chromosome segregation	5	14	1.45E-02	3.74E-01	TRINITY_DN28948_c0_g2,TRINITY_DN2153_c0_g1,TRINITY_DN25150_c0_g1,TRINITY_DN983_c4_g1,TRINITY_DN2580_c0_g1
Biological Process	GO:0071174	mitotic spindle checkpoint	5	14	1.45E-02	3.74E-01	TRINITY_DN983_c4_g1,TRINITY_DN2580_c0_g1,TRINITY_DN28948_c0_g2,TRINITY_DN2153_c0_g1,TRINITY_DN25150_c0_g1
Biological Process	GO:0071398	cellular response to fatty acid	5	14	1.45E-02	3.74E-01	TRINITY_DN22591_c0_g2,TRINITY_DN32330_c0_g1,TRINITY_DN43181_c0_g1,TRINITY_DN10749_c0_g1,TRINITY_DN3874_c0_g3
Biological Process	GO:1902100	negative regulation of metaphase/anaphase transition of cell cycle	5	14	1.45E-02	3.74E-01	TRINITY_DN28948_c0_g2,TRINITY_DN2153_c0_g1,TRINITY_DN25150_c0_g1,TRINITY_DN983_c4_g1,TRINITY_DN2580_c0_g1
Biological Process	GO:1905819	negative regulation of chromosome separation	5	14	1.45E-02	3.74E-01	TRINITY_DN2580_c0_g1,TRINITY_DN983_c4_g1,TRINITY_DN25150_c0_g1,TRINITY_DN28948_c0_g2,TRINITY_DN2153_c0_g1
Biological Process	GO:2000816	negative regulation of mitotic sister chromatid separation	5	14	1.45E-02	3.74E-01	TRINITY_DN28948_c0_g2,TRINITY_DN2153_c0_g1,TRINITY_DN25150_c0_g1,TRINITY_DN983_c4_g1,TRINITY_DN2580_c0_g1
Biological Process	GO:0032400	melanosome localization	5	15	1.98E-02	4.68E-01	TRINITY_DN32276_c0_g1,TRINITY_DN25230_c0_g1,TRINITY_DN5279_c0_g1,TRINITY_DN4787_c0_g2,TRINITY_DN20193_c0_g1
Biological Process	GO:0032401	establishment of melanosome localization	5	15	1.98E-02	4.68E-01	TRINITY_DN32276_c0_g1,TRINITY_DN20193_c0_g1,TRINITY_DN4787_c0_g2,TRINITY_DN5279_c0_g1,TRINITY_DN25230_c0_g1
Biological Process	GO:0045839	negative regulation of mitotic nuclear division	5	15	1.98E-02	4.68E-01	TRINITY_DN2580_c0_g1,TRINITY_DN983_c4_g1,TRINITY_DN25150_c0_g1,TRINITY_DN2153_c0_g1,TRINITY_DN28948_c0_g2
Biological Process	GO:0051875	pigment granule localization	5	15	1.98E-02	4.68E-01	TRINITY_DN32276_c0_g1,TRINITY_DN20193_c0_g1,TRINITY_DN4787_c0_g2,TRINITY_DN5279_c0_g1,TRINITY_DN25230_c0_g1
Biological Process	GO:0051905	establishment of pigment granule localization	5	15	1.98E-02	4.68E-01	TRINITY_DN32276_c0_g1,TRINITY_DN20193_c0_g1,TRINITY_DN4787_c0_g2,TRINITY_DN5279_c0_g1,TRINITY_DN25230_c0_g1
Biological Process	GO:0070542	response to fatty acid	5	15	1.98E-02	4.68E-01	TRINITY_DN43181_c0_g1,TRINITY_DN32330_c0_g1,TRINITY_DN22591_c0_g2,TRINITY_DN10749_c0_g1,TRINITY_DN3874_c0_g3
Biological Process	GO:0006835	dicarboxylic acid transport	5	16	2.62E-02	5.51E-01	TRINITY_DN4853_c3_g1,TRINITY_DN5538_c0_g1,TRINITY_DN8378_c0_g1,TRINITY_DN1489_c3_g1,TRINITY_DN18734_c0_g1
Biological Process	GO:0030514	negative regulation of BMP signaling pathway	5	16	2.62E-02	5.51E-01	TRINITY_DN2959_c0_g1,TRINITY_DN2326_c1_g1,TRINITY_DN2413_c0_g1,TRINITY_DN5535_c1_g1,TRINITY_DN21252_c0_g1
Biological Process	GO:0046112	nucleobase biosynthetic process	5	16	2.62E-02	5.51E-01	TRINITY_DN32391_c0_g1,TRINITY_DN6990_c0_g1,TRINITY_DN5509_c0_g2,TRINITY_DN6848_c1_g1,TRINITY_DN555_c1_g1
Biological Process	GO:2000779	regulation of double-strand break repair	5	16	2.62E-02	5.51E-01	TRINITY_DN16591_c0_g1,TRINITY_DN21974_c0_g1,TRINITY_DN19782_c0_g1,TRINITY_DN1099_c0_g1,TRINITY_DN42616_c0_g1
Biological Process	GO:0007565	female pregnancy	5	17	3.39E-02	5.69E-01	TRINITY_DN11803_c1_g1,TRINITY_DN4621_c0_g2,TRINITY_DN727_c1_g1,TRINITY_DN6768_c1_g1,TRINITY_DN64179_c0_g1
Biological Process	GO:0000460	maturation of 5.8S rRNA	5	18	4.27E-02	6.35E-01	TRINITY_DN77487_c0_g1,TRINITY_DN11292_c0_g1,TRINITY_DN2639_c0_g1,TRINITY_DN18454_c0_g1,TRINITY_DN22873_c0_g1
Biological Process	GO:0000727	double-strand break repair via break-induced replication	4	4	1.55E-04	1.60E-02	TRINITY_DN845_c0_g1,TRINITY_DN29104_c0_g1,TRINITY_DN78202_c0_g1,TRINITY_DN34373_c0_g1
Biological Process	GO:0032648	regulation of interferon-beta production	4	5	7.05E-04	5.50E-02	TRINITY_DN6213_c11_g1,TRINITY_DN70630_c0_g1,TRINITY_DN20689_c0_g1,TRINITY_DN33181_c0_g1
Biological Process	GO:0032608	interferon-beta production	4	6	1.93E-03	1.19E-01	TRINITY_DN70630_c0_g1,TRINITY_DN6213_c11_g1,TRINITY_DN33181_c0_g1,TRINITY_DN20689_c0_g1
Biological Process	GO:0030903	notochord development	4	8	7.48E-03	3.07E-01	TRINITY_DN36709_c0_g1,TRINITY_DN12047_c0_g1,TRINITY_DN28912_c0_g1,TRINITY_DN12588_c0_g1
Biological Process	GO:0033260	nuclear DNA replication	4	8	7.48E-03	3.07E-01	TRINITY_DN845_c0_g1,TRINITY_DN4246_c1_g1,TRINITY_DN29104_c0_g1,TRINITY_DN78202_c0_g1
Biological Process	GO:0006607	NLS-bearing protein import into nucleus	4	9	1.23E-02	3.49E-01	TRINITY_DN261_c1_g2,TRINITY_DN17456_c0_g1,TRINITY_DN20354_c0_g1,TRINITY_DN11803_c1_g1
Biological Process	GO:0007566	embryo implantation	4	9	1.23E-02	3.49E-01	TRINITY_DN4621_c0_g2,TRINITY_DN64179_c0_g1,TRINITY_DN6768_c1_g1,TRINITY_DN727_c1_g1
Biological Process	GO:0071025	RNA surveillance	4	9	1.23E-02	3.49E-01	TRINITY_DN22873_c0_g1,TRINITY_DN18454_c0_g1,TRINITY_DN19127_c1_g1,TRINITY_DN25430_c0_g1
Biological Process	GO:0009113	purine nucleobase biosynthetic process	4	10	1.87E-02	4.51E-01	TRINITY_DN555_c1_g1,TRINITY_DN6848_c1_g1,TRINITY_DN32391_c0_g1,TRINITY_DN6990_c0_g1
Biological Process	GO:0010569	regulation of double-strand break repair via homologous recombination	4	10	1.87E-02	4.51E-01	TRINITY_DN1099_c0_g1,TRINITY_DN16591_c0_g1,TRINITY_DN21974_c0_g1,TRINITY_DN19782_c0_g1
Biological Process	GO:0043486	histone exchange	4	11	2.68E-02	5.51E-01	TRINITY_DN9464_c0_g1,TRINITY_DN924_c0_g1,TRINITY_DN4387_c2_g1,TRINITY_DN12881_c0_g1
Biological Process	GO:0044786	cell cycle DNA replication	4	11	2.68E-02	5.51E-01	TRINITY_DN845_c0_g1,TRINITY_DN4246_c1_g1,TRINITY_DN29104_c0_g1,TRINITY_DN78202_c0_g1
Biological Process	GO:0045840	positive regulation of mitotic nuclear division	4	11	2.68E-02	5.51E-01	TRINITY_DN19432_c0_g1,TRINITY_DN15261_c0_g1,TRINITY_DN32265_c0_g1,TRINITY_DN5439_c0_g1
Biological Process	GO:1902475	L-alpha-amino acid transmembrane transport	4	11	2.68E-02	5.51E-01	TRINITY_DN8378_c0_g1,TRINITY_DN4853_c3_g1,TRINITY_DN18734_c0_g1,TRINITY_DN7611_c7_g1
Biological Process	GO:0006882	cellular zinc ion homeostasis	4	12	3.67E-02	5.84E-01	TRINITY_DN78151_c0_g1,TRINITY_DN916_c0_g1,TRINITY_DN3056_c1_g1,TRINITY_DN24215_c0_g1
Biological Process	GO:0008053	mitochondrial fusion	4	12	3.67E-02	5.84E-01	TRINITY_DN63052_c0_g1,TRINITY_DN15800_c0_g1,TRINITY_DN32330_c0_g1,TRINITY_DN20826_c0_g1
Biological Process	GO:0030318	melanocyte differentiation	4	12	3.67E-02	5.84E-01	TRINITY_DN26765_c0_g1,TRINITY_DN36740_c0_g1,TRINITY_DN25230_c0_g1,TRINITY_DN54960_c0_g1
Biological Process	GO:0030866	cortical actin cytoskeleton organization	4	12	3.67E-02	5.84E-01	TRINITY_DN40231_c0_g1,TRINITY_DN409_c0_g1,TRINITY_DN5510_c0_g1,TRINITY_DN7951_c0_g1
Biological Process	GO:0034587	piRNA metabolic process	4	12	3.67E-02	5.84E-01	TRINITY_DN2008_c0_g1,TRINITY_DN5363_c0_g2,TRINITY_DN11113_c0_g1,TRINITY_DN15800_c0_g1
Biological Process	GO:0061647	histone H3-K9 modification	4	12	3.67E-02	5.84E-01	TRINITY_DN70430_c0_g1,TRINITY_DN19782_c0_g1,TRINITY_DN2760_c0_g2,TRINITY_DN3298_c0_g1
Biological Process	GO:0090303	positive regulation of wound healing	4	12	3.67E-02	5.84E-01	TRINITY_DN7679_c0_g1,TRINITY_DN14750_c0_g1,TRINITY_DN1516_c0_g1,TRINITY_DN1516_c0_g2
Biological Process	GO:0001522	pseudouridine synthesis	4	13	4.85E-02	6.35E-01	TRINITY_DN1684_c0_g1,TRINITY_DN17045_c0_g1,TRINITY_DN4667_c0_g1,TRINITY_DN14029_c0_g1
Biological Process	GO:0007140	male meiotic nuclear division	4	13	4.85E-02	6.35E-01	TRINITY_DN11032_c0_g1,TRINITY_DN2008_c0_g1,TRINITY_DN39242_c0_g1,TRINITY_DN5363_c0_g2
Biological Process	GO:0010862	positive regulation of pathway-restricted SMAD protein phosphorylation	4	13	4.85E-02	6.35E-01	TRINITY_DN64025_c0_g1,TRINITY_DN47547_c0_g1,TRINITY_DN21252_c0_g1,TRINITY_DN25733_c0_g2
Biological Process	GO:0016075	rRNA catabolic process	4	13	4.85E-02	6.35E-01	TRINITY_DN9714_c0_g1,TRINITY_DN19127_c1_g1,TRINITY_DN18454_c0_g1,TRINITY_DN22873_c0_g1
Biological Process	GO:0030488	tRNA methylation	4	13	4.85E-02	6.35E-01	TRINITY_DN13596_c0_g1,TRINITY_DN18692_c0_g1,TRINITY_DN2512_c0_g1,TRINITY_DN62836_c0_g1
Biological Process	GO:0045022	early endosome to late endosome transport	4	13	4.85E-02	6.35E-01	TRINITY_DN14806_c1_g1,TRINITY_DN7951_c0_g1,TRINITY_DN1883_c0_g1,TRINITY_DN36888_c0_g1
Biological Process	GO:0048641	regulation of skeletal muscle tissue development	4	13	4.85E-02	6.35E-01	TRINITY_DN1183_c0_g1,TRINITY_DN884_c11_g1,TRINITY_DN6110_c0_g2,TRINITY_DN12762_c0_g1
Biological Process	GO:0051293	establishment of spindle localization	4	13	4.85E-02	6.35E-01	TRINITY_DN6478_c0_g1,TRINITY_DN3759_c0_g1,TRINITY_DN2580_c0_g1,TRINITY_DN2685_c0_g1
Biological Process	GO:0060395	SMAD protein signal transduction	4	13	4.85E-02	6.35E-01	TRINITY_DN43796_c0_g1,TRINITY_DN64025_c0_g1,TRINITY_DN47547_c0_g1,TRINITY_DN25733_c0_g2
Biological Process	GO:0009157	deoxyribonucleoside monophosphate biosynthetic process	3	4	5.09E-03	2.35E-01	TRINITY_DN26168_c0_g1,TRINITY_DN465_c8_g1,TRINITY_DN9473_c0_g1
Biological Process	GO:0030953	astral microtubule organization	3	4	5.09E-03	2.35E-01	TRINITY_DN261_c1_g2,TRINITY_DN16546_c0_g1,TRINITY_DN7951_c0_g1
Biological Process	GO:0032728	positive regulation of interferon-beta production	3	4	5.09E-03	2.35E-01	TRINITY_DN20689_c0_g1,TRINITY_DN70630_c0_g1,TRINITY_DN6213_c11_g1
Biological Process	GO:0038066	p38MAPK cascade	3	4	5.09E-03	2.35E-01	TRINITY_DN912_c3_g1,TRINITY_DN836_c9_g1,TRINITY_DN7951_c0_g1
Biological Process	GO:0045672	positive regulation of osteoclast differentiation	3	4	5.09E-03	2.35E-01	TRINITY_DN39400_c0_g1,TRINITY_DN43796_c0_g1,TRINITY_DN3874_c0_g3
Biological Process	GO:0051383	kinetochore organization	3	4	5.09E-03	2.35E-01	TRINITY_DN20836_c0_g1,TRINITY_DN77462_c0_g1,TRINITY_DN13290_c0_g1
Biological Process	GO:0060394	negative regulation of pathway-restricted SMAD protein phosphorylation	3	4	5.09E-03	2.35E-01	TRINITY_DN6110_c0_g2,TRINITY_DN2959_c0_g1,TRINITY_DN17282_c0_g1
Biological Process	GO:1900744	regulation of p38MAPK cascade	3	4	5.09E-03	2.35E-01	TRINITY_DN912_c3_g1,TRINITY_DN7951_c0_g1,TRINITY_DN836_c9_g1
Biological Process	GO:0009162	deoxyribonucleoside monophosphate metabolic process	3	5	1.17E-02	3.49E-01	TRINITY_DN465_c8_g1,TRINITY_DN26168_c0_g1,TRINITY_DN9473_c0_g1
Biological Process	GO:0010829	negative regulation of glucose transport	3	5	1.17E-02	3.49E-01	TRINITY_DN32330_c0_g1,TRINITY_DN40673_c0_g1,TRINITY_DN9731_c0_g1
Biological Process	GO:0046325	negative regulation of glucose import	3	5	1.17E-02	3.49E-01	TRINITY_DN32330_c0_g1,TRINITY_DN9731_c0_g1,TRINITY_DN40673_c0_g1
Biological Process	GO:0050651	dermatan sulfate proteoglycan biosynthetic process	3	5	1.17E-02	3.49E-01	TRINITY_DN20817_c0_g1,TRINITY_DN23202_c1_g1,TRINITY_DN667_c6_g1
Biological Process	GO:1902969	mitotic DNA replication	3	5	1.17E-02	3.49E-01	TRINITY_DN29104_c0_g1,TRINITY_DN78202_c0_g1,TRINITY_DN4246_c1_g1
Biological Process	GO:0000103	sulfate assimilation	3	6	2.14E-02	4.78E-01	TRINITY_DN37306_c0_g1,TRINITY_DN2708_c3_g2,TRINITY_DN34236_c0_g2
Biological Process	GO:0006269	DNA replication, synthesis of RNA primer	3	6	2.14E-02	4.78E-01	TRINITY_DN8683_c0_g1,TRINITY_DN77814_c0_g1,TRINITY_DN21508_c0_g1
Biological Process	GO:0006582	melanin metabolic process	3	6	2.14E-02	4.78E-01	TRINITY_DN54960_c0_g1,TRINITY_DN12458_c0_g1,TRINITY_DN36740_c0_g1
Biological Process	GO:0035561	regulation of chromatin binding	3	6	2.14E-02	4.78E-01	TRINITY_DN16100_c0_g1,TRINITY_DN21384_c0_g1,TRINITY_DN22604_c0_g1
Biological Process	GO:0036010	protein localization to endosome	3	6	2.14E-02	4.78E-01	TRINITY_DN6917_c1_g1,TRINITY_DN7951_c0_g1,TRINITY_DN5510_c0_g1
Biological Process	GO:0042438	melanin biosynthetic process	3	6	2.14E-02	4.78E-01	TRINITY_DN36740_c0_g1,TRINITY_DN12458_c0_g1,TRINITY_DN54960_c0_g1
Biological Process	GO:0043633	polyadenylation-dependent RNA catabolic process	3	6	2.14E-02	4.78E-01	TRINITY_DN18454_c0_g1,TRINITY_DN22873_c0_g1,TRINITY_DN27002_c0_g1
Biological Process	GO:0071028	nuclear mRNA surveillance	3	6	2.14E-02	4.78E-01	TRINITY_DN18454_c0_g1,TRINITY_DN22873_c0_g1,TRINITY_DN19127_c1_g1
Biological Process	GO:0018027	peptidyl-lysine dimethylation	3	7	3.44E-02	5.69E-01	TRINITY_DN70430_c0_g1,TRINITY_DN24805_c0_g1,TRINITY_DN3298_c0_g1
Biological Process	GO:0032119	sequestering of zinc ion	3	7	3.44E-02	5.69E-01	TRINITY_DN78151_c0_g1,TRINITY_DN3056_c1_g1,TRINITY_DN24215_c0_g1
Biological Process	GO:0045622	regulation of T-helper cell differentiation	3	7	3.44E-02	5.69E-01	TRINITY_DN1516_c0_g2,TRINITY_DN1516_c0_g1,TRINITY_DN2285_c0_g1
Biological Process	GO:0050655	dermatan sulfate proteoglycan metabolic process	3	7	3.44E-02	5.69E-01	TRINITY_DN667_c6_g1,TRINITY_DN23202_c1_g1,TRINITY_DN20817_c0_g1
Biological Process	GO:0051238	sequestering of metal ion	3	7	3.44E-02	5.69E-01	TRINITY_DN78151_c0_g1,TRINITY_DN3056_c1_g1,TRINITY_DN24215_c0_g1
Biological Process	GO:0061088	regulation of sequestering of zinc ion	3	7	3.44E-02	5.69E-01	TRINITY_DN78151_c0_g1,TRINITY_DN3056_c1_g1,TRINITY_DN24215_c0_g1
Biological Process	GO:0070584	mitochondrion morphogenesis	3	7	3.44E-02	5.69E-01	TRINITY_DN32330_c0_g1,TRINITY_DN25430_c0_g1,TRINITY_DN27002_c0_g1
Biological Process	GO:0071027	nuclear RNA surveillance	3	7	3.44E-02	5.69E-01	TRINITY_DN19127_c1_g1,TRINITY_DN22873_c0_g1,TRINITY_DN18454_c0_g1
Biological Process	GO:0000962	positive regulation of mitochondrial RNA catabolic process	2	2	1.25E-02	3.49E-01	TRINITY_DN25430_c0_g1,TRINITY_DN27002_c0_g1
Biological Process	GO:0006409	tRNA export from nucleus	2	2	1.25E-02	3.49E-01	TRINITY_DN17085_c0_g1,TRINITY_DN17456_c0_g1
Biological Process	GO:0006627	protein processing involved in protein targeting to mitochondrion	2	2	1.25E-02	3.49E-01	TRINITY_DN29433_c0_g1,TRINITY_DN67504_c0_g1
Biological Process	GO:0006659	phosphatidylserine biosynthetic process	2	2	1.25E-02	3.49E-01	TRINITY_DN1223_c1_g1,TRINITY_DN1358_c0_g4
Biological Process	GO:0015884	folic acid transport	2	2	1.25E-02	3.49E-01	TRINITY_DN1489_c3_g1,TRINITY_DN5538_c0_g1
Biological Process	GO:0030208	dermatan sulfate biosynthetic process	2	2	1.25E-02	3.49E-01	TRINITY_DN20817_c0_g1,TRINITY_DN667_c6_g1
Biological Process	GO:0032530	regulation of microvillus organization	2	2	1.25E-02	3.49E-01	TRINITY_DN12054_c0_g1,TRINITY_DN7951_c0_g1
Biological Process	GO:0032782	bile acid secretion	2	2	1.25E-02	3.49E-01	TRINITY_DN33486_c0_g1,TRINITY_DN6896_c0_g1
Biological Process	GO:0034982	mitochondrial protein processing	2	2	1.25E-02	3.49E-01	TRINITY_DN67504_c0_g1,TRINITY_DN29433_c0_g1
Biological Process	GO:0046125	pyrimidine deoxyribonucleoside metabolic process	2	2	1.25E-02	3.49E-01	TRINITY_DN9473_c0_g1,TRINITY_DN465_c8_g1
Biological Process	GO:0051255	spindle midzone assembly	2	2	1.25E-02	3.49E-01	TRINITY_DN9504_c0_g1,TRINITY_DN986_c7_g1
Biological Process	GO:0071431	tRNA-containing ribonucleoprotein complex export from nucleus	2	2	1.25E-02	3.49E-01	TRINITY_DN17456_c0_g1,TRINITY_DN17085_c0_g1
Biological Process	GO:1903753	negative regulation of p38MAPK cascade	2	2	1.25E-02	3.49E-01	TRINITY_DN7951_c0_g1,TRINITY_DN836_c9_g1
Biological Process	GO:2000042	negative regulation of double-strand break repair via homologous recombination	2	2	1.25E-02	3.49E-01	TRINITY_DN16591_c0_g1,TRINITY_DN1099_c0_g1
Biological Process	GO:2000643	positive regulation of early endosome to late endosome transport	2	2	1.25E-02	3.49E-01	TRINITY_DN7951_c0_g1,TRINITY_DN36888_c0_g1
Biological Process	GO:2000780	negative regulation of double-strand break repair	2	2	1.25E-02	3.49E-01	TRINITY_DN1099_c0_g1,TRINITY_DN16591_c0_g1
Biological Process	GO:0000957	mitochondrial RNA catabolic process	2	3	3.46E-02	5.69E-01	TRINITY_DN25430_c0_g1,TRINITY_DN27002_c0_g1
Biological Process	GO:0000960	regulation of mitochondrial RNA catabolic process	2	3	3.46E-02	5.69E-01	TRINITY_DN25430_c0_g1,TRINITY_DN27002_c0_g1
Biological Process	GO:0006833	water transport	2	3	3.46E-02	5.69E-01	TRINITY_DN33486_c0_g1,TRINITY_DN13348_c0_g1
Biological Process	GO:0007595	lactation	2	3	3.46E-02	5.69E-01	TRINITY_DN333_c0_g1,TRINITY_DN3874_c0_g3
Biological Process	GO:0009120	deoxyribonucleoside metabolic process	2	3	3.46E-02	5.69E-01	TRINITY_DN465_c8_g1,TRINITY_DN9473_c0_g1
Biological Process	GO:0015942	formate metabolic process	2	3	3.46E-02	5.69E-01	TRINITY_DN6990_c0_g1,TRINITY_DN29118_c0_g1
Biological Process	GO:0030205	dermatan sulfate metabolic process	2	3	3.46E-02	5.69E-01	TRINITY_DN667_c6_g1,TRINITY_DN20817_c0_g1
Biological Process	GO:0031536	positive regulation of exit from mitosis	2	3	3.46E-02	5.69E-01	TRINITY_DN15261_c0_g1,TRINITY_DN32265_c0_g1
Biological Process	GO:0033762	response to glucagon	2	3	3.46E-02	5.69E-01	TRINITY_DN22591_c0_g2,TRINITY_DN3874_c0_g3
Biological Process	GO:0034501	protein localization to kinetochore	2	3	3.46E-02	5.69E-01	TRINITY_DN6478_c0_g1,TRINITY_DN986_c7_g1
Biological Process	GO:0035404	histone-serine phosphorylation	2	3	3.46E-02	5.69E-01	TRINITY_DN986_c7_g1,TRINITY_DN12762_c0_g1
Biological Process	GO:0035563	positive regulation of chromatin binding	2	3	3.46E-02	5.69E-01	TRINITY_DN22604_c0_g1,TRINITY_DN16100_c0_g1
Biological Process	GO:0035855	megakaryocyte development	2	3	3.46E-02	5.69E-01	TRINITY_DN5934_c0_g1,TRINITY_DN20702_c0_g1
Biological Process	GO:0036089	cleavage furrow formation	2	3	3.46E-02	5.69E-01	TRINITY_DN986_c7_g1,TRINITY_DN3759_c0_g1
Biological Process	GO:0042044	fluid transport	2	3	3.46E-02	5.69E-01	TRINITY_DN33486_c0_g1,TRINITY_DN13348_c0_g1
Biological Process	GO:0045629	negative regulation of T-helper 2 cell differentiation	2	3	3.46E-02	5.69E-01	TRINITY_DN1516_c0_g2,TRINITY_DN1516_c0_g1
Biological Process	GO:0045738	negative regulation of DNA repair	2	3	3.46E-02	5.69E-01	TRINITY_DN16591_c0_g1,TRINITY_DN1099_c0_g1
Biological Process	GO:0046339	diacylglycerol metabolic process	2	3	3.46E-02	5.69E-01	TRINITY_DN1702_c0_g1,TRINITY_DN10749_c0_g1
Biological Process	GO:0046368	GDP-L-fucose metabolic process	2	3	3.46E-02	5.69E-01	TRINITY_DN19816_c0_g1,TRINITY_DN24398_c0_g1
Biological Process	GO:0048021	regulation of melanin biosynthetic process	2	3	3.46E-02	5.69E-01	TRINITY_DN36740_c0_g1,TRINITY_DN54960_c0_g1
Biological Process	GO:0051031	tRNA transport	2	3	3.46E-02	5.69E-01	TRINITY_DN17456_c0_g1,TRINITY_DN17085_c0_g1
Biological Process	GO:0051382	kinetochore assembly	2	3	3.46E-02	5.69E-01	TRINITY_DN13290_c0_g1,TRINITY_DN20836_c0_g1
Biological Process	GO:0055113	epiboly involved in gastrulation with mouth forming second	2	3	3.46E-02	5.69E-01	TRINITY_DN14957_c0_g1,TRINITY_DN23260_c0_g1
Biological Process	GO:0070084	protein initiator methionine removal	2	3	3.46E-02	5.69E-01	TRINITY_DN13078_c0_g1,TRINITY_DN11985_c1_g3
Biological Process	GO:0071042	nuclear polyadenylation-dependent mRNA catabolic process	2	3	3.46E-02	5.69E-01	TRINITY_DN18454_c0_g1,TRINITY_DN27002_c0_g1
Biological Process	GO:0071047	polyadenylation-dependent mRNA catabolic process	2	3	3.46E-02	5.69E-01	TRINITY_DN27002_c0_g1,TRINITY_DN18454_c0_g1
Biological Process	GO:0071459	protein localization to chromosome, centromeric region	2	3	3.46E-02	5.69E-01	TRINITY_DN6478_c0_g1,TRINITY_DN986_c7_g1
Biological Process	GO:0071570	cement gland development	2	3	3.46E-02	5.69E-01	TRINITY_DN31332_c0_g1,TRINITY_DN33966_c0_g1
Biological Process	GO:0090232	positive regulation of spindle checkpoint	2	3	3.46E-02	5.69E-01	TRINITY_DN2580_c0_g1,TRINITY_DN28948_c0_g2
Biological Process	GO:0090267	positive regulation of mitotic cell cycle spindle assembly checkpoint	2	3	3.46E-02	5.69E-01	TRINITY_DN2580_c0_g1,TRINITY_DN28948_c0_g2
Biological Process	GO:1900376	regulation of secondary metabolite biosynthetic process	2	3	3.46E-02	5.69E-01	TRINITY_DN36740_c0_g1,TRINITY_DN54960_c0_g1
Biological Process	GO:1901978	positive regulation of cell cycle checkpoint	2	3	3.46E-02	5.69E-01	TRINITY_DN2580_c0_g1,TRINITY_DN28948_c0_g2
Biological Process	GO:2000641	regulation of early endosome to late endosome transport	2	3	3.46E-02	5.69E-01	TRINITY_DN36888_c0_g1,TRINITY_DN7951_c0_g1
Cellular Component	GO:0005623	cell	910	7830	2.45E-02	5.33E-01	TRINITY_DN4621_c0_g2,TRINITY_DN35666_c0_g1,TRINITY_DN3206_c0_g1,TRINITY_DN18797_c0_g1,TRINITY_DN906_c0_g2,TRINITY_DN858_c1_g1,TRINITY_DN14621_c0_g1,TRINITY_DN4813_c0_g1,TRINITY_DN23460_c0_g1,TRINITY_DN17197_c0_g1,TRINITY_DN7328_c0_g1,TRINITY_DN1570_c0_g1,TRINITY_DN20354_c0_g1,TRINITY_DN20825_c1_g1,TRINITY_DN1901_c0_g1,TRINITY_DN2530_c4_g1,TRINITY_DN4150_c1_g1,TRINITY_DN35528_c0_g1,TRINITY_DN1840_…
Cellular Component	GO:0044464	cell part	909	7826	2.63E-02	5.51E-01	TRINITY_DN77462_c0_g1,TRINITY_DN26637_c0_g1,TRINITY_DN4723_c1_g1,TRINITY_DN6564_c0_g2,TRINITY_DN70881_c0_g1,TRINITY_DN64179_c0_g1,TRINITY_DN1497_c0_g1,TRINITY_DN42499_c0_g1,TRINITY_DN3198_c2_g1,TRINITY_DN13078_c0_g1,TRINITY_DN29433_c0_g1,TRINITY_DN77814_c0_g1,TRINITY_DN16202_c1_g1,TRINITY_DN4086_c0_g1,TRINITY_DN30136_c0_g1,TRINITY_DN18898_c0_g1,TRINITY_DN5592_c0_g1,TRINITY_DN10503_c0_g1,TRINITY_D…
Cellular Component	GO:0005622	intracellular	857	7021	3.27E-05	4.39E-03	TRINITY_DN8022_c0_g1,TRINITY_DN9338_c0_g1,TRINITY_DN10128_c0_g1,TRINITY_DN1883_c0_g1,TRINITY_DN71002_c0_g1,TRINITY_DN26124_c0_g1,TRINITY_DN5797_c0_g1,TRINITY_DN62816_c0_g1,TRINITY_DN16513_c0_g1,TRINITY_DN40231_c0_g1,TRINITY_DN2075_c2_g1,TRINITY_DN24645_c2_g1,TRINITY_DN2445_c0_g1,TRINITY_DN11189_c0_g1,TRINITY_DN1944_c0_g2,TRINITY_DN10452_c0_g1,TRINITY_DN15248_c0_g1,TRINITY_DN20109_c0_g1,TRINITY_DN…
Cellular Component	GO:0044424	intracellular part	824	6737	4.56E-05	5.88E-03	TRINITY_DN4621_c0_g2,TRINITY_DN35666_c0_g1,TRINITY_DN3206_c0_g1,TRINITY_DN906_c0_g2,TRINITY_DN18797_c0_g1,TRINITY_DN858_c1_g1,TRINITY_DN14621_c0_g1,TRINITY_DN4813_c0_g1,TRINITY_DN23460_c0_g1,TRINITY_DN17197_c0_g1,TRINITY_DN1570_c0_g1,TRINITY_DN7328_c0_g1,TRINITY_DN20354_c0_g1,TRINITY_DN20825_c1_g1,TRINITY_DN4150_c1_g1,TRINITY_DN35528_c0_g1,TRINITY_DN1840_c0_g1,TRINITY_DN22266_c0_g1,TRINITY_DN6429…
Cellular Component	GO:0043226	organelle	753	6067	1.82E-05	2.90E-03	TRINITY_DN11655_c0_g1,TRINITY_DN513_c4_g1,TRINITY_DN24474_c0_g2,TRINITY_DN667_c6_g1,TRINITY_DN15643_c0_g1,TRINITY_DN6407_c0_g2,TRINITY_DN42395_c0_g1,TRINITY_DN64580_c0_g1,TRINITY_DN6011_c0_g1,TRINITY_DN465_c8_g1,TRINITY_DN25224_c0_g1,TRINITY_DN13331_c1_g1,TRINITY_DN67729_c0_g1,TRINITY_DN12429_c0_g1,TRINITY_DN16824_c0_g1,TRINITY_DN14750_c0_g1,TRINITY_DN11081_c0_g1,TRINITY_DN40736_c0_g1,TRINITY_DN1…
Cellular Component	GO:0043229	intracellular organelle	722	5700	1.30E-06	3.11E-04	TRINITY_DN70430_c0_g1,TRINITY_DN13348_c0_g1,TRINITY_DN3298_c0_g1,TRINITY_DN1516_c0_g2,TRINITY_DN38267_c0_g1,TRINITY_DN40491_c0_g1,TRINITY_DN25430_c0_g1,TRINITY_DN19127_c1_g1,TRINITY_DN17456_c0_g1,TRINITY_DN6483_c0_g1,TRINITY_DN7302_c0_g1,TRINITY_DN27002_c0_g1,TRINITY_DN5934_c0_g1,TRINITY_DN18553_c0_g1,TRINITY_DN23289_c0_g1,TRINITY_DN5632_c6_g1,TRINITY_DN10516_c2_g1,TRINITY_DN72854_c0_g1,TRINITY_D…
Cellular Component	GO:0043227	membrane-bounded organelle	685	5388	1.98E-06	4.44E-04	TRINITY_DN2560_c0_g1,TRINITY_DN55276_c0_g1,TRINITY_DN19618_c0_g1,TRINITY_DN2970_c2_g1,TRINITY_DN19340_c0_g1,TRINITY_DN311_c0_g3,TRINITY_DN37590_c0_g1,TRINITY_DN8618_c0_g1,TRINITY_DN23202_c1_g1,TRINITY_DN22248_c1_g4,TRINITY_DN5557_c0_g1,TRINITY_DN62994_c0_g1,TRINITY_DN1739_c0_g2,TRINITY_DN2489_c1_g1,TRINITY_DN9856_c0_g1,TRINITY_DN34402_c0_g1,TRINITY_DN1653_c3_g1,TRINITY_DN9046_c0_g1,TRINITY_DN2752…
Cellular Component	GO:0043231	intracellular membrane-bounded organelle	628	4755	2.12E-08	9.46E-06	TRINITY_DN78075_c0_g1,TRINITY_DN4787_c0_g2,TRINITY_DN8966_c2_g1,TRINITY_DN4701_c0_g1,TRINITY_DN62629_c0_g1,TRINITY_DN9051_c0_g5,TRINITY_DN6812_c0_g1,TRINITY_DN24212_c0_g1,TRINITY_DN3783_c0_g1,TRINITY_DN11548_c0_g1,TRINITY_DN24750_c0_g1,TRINITY_DN1467_c0_g1,TRINITY_DN18734_c0_g1,TRINITY_DN3393_c1_g1,TRINITY_DN10263_c0_g1,TRINITY_DN78587_c0_g1,TRINITY_DN12762_c0_g1,TRINITY_DN5959_c0_g1,TRINITY_DN12…
Cellular Component	GO:0044422	organelle part	459	3416	9.12E-07	2.45E-04	TRINITY_DN959_c2_g1,TRINITY_DN2922_c0_g1,TRINITY_DN9030_c0_g1,TRINITY_DN1825_c0_g1,TRINITY_DN70546_c0_g1,TRINITY_DN62783_c0_g1,TRINITY_DN228_c3_g3,TRINITY_DN2760_c0_g2,TRINITY_DN333_c0_g1,TRINITY_DN615_c5_g1,TRINITY_DN261_c1_g2,TRINITY_DN6045_c0_g1,TRINITY_DN2203_c0_g1,TRINITY_DN25359_c3_g1,TRINITY_DN28295_c0_g1,TRINITY_DN6990_c0_g1,TRINITY_DN3089_c1_g1,TRINITY_DN8908_c0_g1,TRINITY_DN18010_c0_g1,…
Cellular Component	GO:0044446	intracellular organelle part	454	3348	3.53E-07	1.08E-04	TRINITY_DN986_c7_g1,TRINITY_DN775_c0_g1,TRINITY_DN27933_c0_g2,TRINITY_DN566_c0_g1,TRINITY_DN8033_c0_g1,TRINITY_DN9512_c0_g1,TRINITY_DN771_c1_g1,TRINITY_DN54963_c0_g1,TRINITY_DN2162_c0_g1,TRINITY_DN43158_c0_g1,TRINITY_DN36207_c2_g1,TRINITY_DN4618_c5_g1,TRINITY_DN18796_c0_g1,TRINITY_DN25960_c0_g1,TRINITY_DN6996_c1_g1,TRINITY_DN2520_c2_g1,TRINITY_DN35290_c0_g1,TRINITY_DN5361_c0_g1,TRINITY_DN30399_c0…
Cellular Component	GO:0005634	nucleus	437	3150	3.91E-08	1.54E-05	TRINITY_DN18692_c0_g1,TRINITY_DN13596_c0_g1,TRINITY_DN77413_c0_g1,TRINITY_DN19481_c0_g1,TRINITY_DN20048_c0_g1,TRINITY_DN18454_c0_g1,TRINITY_DN14757_c3_g1,TRINITY_DN6213_c11_g1,TRINITY_DN19782_c0_g1,TRINITY_DN9744_c0_g1,TRINITY_DN1969_c0_g1,TRINITY_DN21635_c0_g1,TRINITY_DN5535_c1_g1,TRINITY_DN4387_c2_g1,TRINITY_DN18604_c0_g1,TRINITY_DN26693_c0_g1,TRINITY_DN7813_c0_g1,TRINITY_DN13370_c0_g1,TRINITY_…
Cellular Component	GO:0043228	non-membrane-bounded organelle	253	1843	1.38E-04	1.60E-02	TRINITY_DN28281_c0_g1,TRINITY_DN10749_c0_g1,TRINITY_DN10278_c0_g1,TRINITY_DN13998_c0_g1,TRINITY_DN18064_c0_g2,TRINITY_DN7951_c0_g1,TRINITY_DN8951_c2_g1,TRINITY_DN4617_c0_g1,TRINITY_DN30718_c0_g1,TRINITY_DN562_c0_g1,TRINITY_DN2121_c2_g1,TRINITY_DN7080_c0_g1,TRINITY_DN78202_c0_g1,TRINITY_DN4642_c0_g1,TRINITY_DN8683_c0_g1,TRINITY_DN15621_c0_g1,TRINITY_DN40648_c0_g1,TRINITY_DN29490_c0_g1,TRINITY_DN13…
Cellular Component	GO:0043232	intracellular non-membrane-bounded organelle	253	1843	1.38E-04	1.60E-02	TRINITY_DN13998_c0_g1,TRINITY_DN18064_c0_g2,TRINITY_DN7951_c0_g1,TRINITY_DN8951_c2_g1,TRINITY_DN4617_c0_g1,TRINITY_DN28281_c0_g1,TRINITY_DN10278_c0_g1,TRINITY_DN10749_c0_g1,TRINITY_DN78202_c0_g1,TRINITY_DN7080_c0_g1,TRINITY_DN4642_c0_g1,TRINITY_DN30718_c0_g1,TRINITY_DN2121_c2_g1,TRINITY_DN562_c0_g1,TRINITY_DN40648_c0_g1,TRINITY_DN29490_c0_g1,TRINITY_DN13649_c0_g1,TRINITY_DN8683_c0_g1,TRINITY_DN15…
Cellular Component	GO:0044428	nuclear part	211	1512	2.15E-04	2.12E-02	TRINITY_DN2760_c0_g2,TRINITY_DN3206_c0_g1,TRINITY_DN35666_c0_g1,TRINITY_DN17197_c0_g1,TRINITY_DN7467_c3_g1,TRINITY_DN62783_c0_g1,TRINITY_DN70546_c0_g1,TRINITY_DN4813_c0_g1,TRINITY_DN7779_c0_g1,TRINITY_DN7328_c0_g1,TRINITY_DN2922_c0_g1,TRINITY_DN9714_c0_g1,TRINITY_DN2300_c0_g1,TRINITY_DN4246_c1_g1,TRINITY_DN20354_c0_g1,TRINITY_DN6007_c0_g1,TRINITY_DN1023_c0_g1,TRINITY_DN47320_c0_g1,TRINITY_DN17112…
Cellular Component	GO:0070013	intracellular organelle lumen	204	1463	2.89E-04	2.58E-02	TRINITY_DN264_c0_g1,TRINITY_DN3158_c0_g1,TRINITY_DN23176_c3_g1,TRINITY_DN23078_c0_g1,TRINITY_DN848_c0_g1,TRINITY_DN32305_c0_g1,TRINITY_DN29482_c0_g1,TRINITY_DN32933_c0_g1,TRINITY_DN13101_c0_g1,TRINITY_DN34373_c0_g1,TRINITY_DN5375_c0_g1,TRINITY_DN32265_c0_g1,TRINITY_DN242_c0_g1,TRINITY_DN21173_c0_g1,TRINITY_DN14038_c0_g1,TRINITY_DN26168_c0_g1,TRINITY_DN5041_c0_g1,TRINITY_DN959_c0_g1,TRINITY_DN3321…
Cellular Component	GO:0031974	membrane-enclosed lumen	204	1464	3.00E-04	2.58E-02	TRINITY_DN7080_c0_g1,TRINITY_DN78202_c0_g1,TRINITY_DN11803_c1_g1,TRINITY_DN32391_c0_g1,TRINITY_DN562_c0_g1,TRINITY_DN7951_c0_g1,TRINITY_DN8951_c2_g1,TRINITY_DN4617_c0_g1,TRINITY_DN28281_c0_g1,TRINITY_DN10278_c0_g1,TRINITY_DN11532_c1_g1,TRINITY_DN27589_c2_g3,TRINITY_DN6301_c0_g1,TRINITY_DN18858_c0_g1,TRINITY_DN17629_c0_g2,TRINITY_DN43796_c0_g1,TRINITY_DN8960_c0_g1,TRINITY_DN11651_c0_g1,TRINITY_DN1…
Cellular Component	GO:0043233	organelle lumen	204	1464	3.00E-04	2.58E-02	TRINITY_DN36748_c0_g1,TRINITY_DN26741_c0_g1,TRINITY_DN18438_c0_g1,TRINITY_DN12881_c0_g1,TRINITY_DN30399_c0_g1,TRINITY_DN78587_c0_g1,TRINITY_DN2489_c1_g1,TRINITY_DN5959_c0_g1,TRINITY_DN9856_c0_g1,TRINITY_DN24239_c0_g1,TRINITY_DN11215_c0_g1,TRINITY_DN11548_c0_g1,TRINITY_DN36207_c2_g1,TRINITY_DN9512_c0_g1,TRINITY_DN771_c1_g1,TRINITY_DN2162_c0_g1,TRINITY_DN8033_c0_g1,TRINITY_DN986_c7_g1,TRINITY_DN905…
Cellular Component	GO:0031981	nuclear lumen	182	1280	2.34E-04	2.21E-02	TRINITY_DN20689_c0_g1,TRINITY_DN33842_c0_g1,TRINITY_DN17160_c0_g1,TRINITY_DN32330_c0_g1,TRINITY_DN2505_c0_g1,TRINITY_DN26859_c0_g1,TRINITY_DN26523_c0_g1,TRINITY_DN11602_c0_g1,TRINITY_DN625_c1_g6,TRINITY_DN2169_c0_g1,TRINITY_DN24416_c0_g1,TRINITY_DN10397_c0_g1,TRINITY_DN17386_c0_g1,TRINITY_DN845_c0_g1,TRINITY_DN21152_c0_g1,TRINITY_DN17437_c0_g1,TRINITY_DN2634_c0_g1,TRINITY_DN20601_c0_g1,TRINITY_DN…
Cellular Component	GO:0005694	chromosome	94	445	4.91E-10	5.55E-07	TRINITY_DN2950_c0_g1,TRINITY_DN14287_c0_g1,TRINITY_DN22604_c0_g1,TRINITY_DN3874_c0_g3,TRINITY_DN21974_c0_g1,TRINITY_DN16591_c0_g1,TRINITY_DN14750_c0_g1,TRINITY_DN12507_c0_g3,TRINITY_DN24805_c0_g1,TRINITY_DN10267_c0_g1,TRINITY_DN16100_c0_g1,TRINITY_DN15688_c0_g1,TRINITY_DN29104_c0_g1,TRINITY_DN77814_c0_g1,TRINITY_DN27445_c0_g1,TRINITY_DN15643_c0_g1,TRINITY_DN3471_c0_g1,TRINITY_DN22873_c0_g1,TRINIT…
Cellular Component	GO:0044427	chromosomal part	89	371	1.12E-12	2.50E-09	TRINITY_DN986_c7_g1,TRINITY_DN47320_c0_g1,TRINITY_DN34765_c0_g1,TRINITY_DN6478_c0_g1,TRINITY_DN11548_c0_g1,TRINITY_DN4246_c1_g1,TRINITY_DN54963_c0_g1,TRINITY_DN78075_c0_g1,TRINITY_DN19340_c0_g1,TRINITY_DN906_c0_g2,TRINITY_DN12881_c0_g1,TRINITY_DN28049_c0_g1,TRINITY_DN2760_c0_g2,TRINITY_DN3206_c0_g1,TRINITY_DN26741_c0_g1,TRINITY_DN43281_c0_g1,TRINITY_DN2489_c1_g1,TRINITY_DN1825_c0_g1,TRINITY_DN322…
Cellular Component	GO:0015630	microtubule cytoskeleton	79	518	2.33E-03	1.38E-01	TRINITY_DN15242_c0_g1,TRINITY_DN26124_c0_g1,TRINITY_DN12507_c0_g3,TRINITY_DN7039_c0_g1,TRINITY_DN836_c9_g1,TRINITY_DN16793_c0_g1,TRINITY_DN227_c3_g1,TRINITY_DN57434_c0_g1,TRINITY_DN28948_c0_g2,TRINITY_DN23100_c0_g1,TRINITY_DN8741_c1_g1,TRINITY_DN7225_c1_g1,TRINITY_DN9338_c0_g1,TRINITY_DN48088_c0_g1,TRINITY_DN2580_c0_g1,TRINITY_DN12225_c0_g1,TRINITY_DN10787_c0_g1,TRINITY_DN27445_c0_g1,TRINITY_DN87…
Cellular Component	GO:0031967	organelle envelope	67	453	9.63E-03	3.49E-01	TRINITY_DN17456_c0_g1,TRINITY_DN7302_c0_g1,TRINITY_DN2169_c0_g1,TRINITY_DN17222_c1_g1,TRINITY_DN9936_c0_g2,TRINITY_DN5837_c4_g1,TRINITY_DN20826_c0_g1,TRINITY_DN806_c4_g1,TRINITY_DN67504_c0_g1,TRINITY_DN11859_c0_g1,TRINITY_DN22391_c1_g1,TRINITY_DN3757_c2_g1,TRINITY_DN2220_c3_g1,TRINITY_DN17933_c0_g1,TRINITY_DN63808_c0_g1,TRINITY_DN5509_c0_g2,TRINITY_DN1969_c0_g1,TRINITY_DN27002_c0_g1,TRINITY_DN142…
Cellular Component	GO:0031975	envelope	67	470	2.07E-02	4.78E-01	TRINITY_DN11803_c1_g1,TRINITY_DN242_c0_g1,TRINITY_DN26548_c0_g1,TRINITY_DN23995_c0_g1,TRINITY_DN78329_c0_g1,TRINITY_DN17629_c0_g2,TRINITY_DN40648_c0_g1,TRINITY_DN26168_c0_g1,TRINITY_DN8378_c0_g1,TRINITY_DN20354_c0_g1,TRINITY_DN4098_c0_g3,TRINITY_DN775_c0_g1,TRINITY_DN47320_c0_g1,TRINITY_DN9051_c0_g5,TRINITY_DN261_c1_g2,TRINITY_DN4618_c5_g1,TRINITY_DN25960_c0_g1,TRINITY_DN22266_c0_g1,TRINITY_DN297…
Cellular Component	GO:0005730	nucleolus	52	346	1.56E-02	3.90E-01	TRINITY_DN19127_c1_g1,TRINITY_DN7080_c0_g1,TRINITY_DN13370_c0_g1,TRINITY_DN62836_c0_g1,TRINITY_DN562_c0_g1,TRINITY_DN8951_c2_g1,TRINITY_DN70430_c0_g1,TRINITY_DN7951_c0_g1,TRINITY_DN22391_c1_g1,TRINITY_DN32933_c0_g1,TRINITY_DN10278_c0_g1,TRINITY_DN924_c0_g1,TRINITY_DN18692_c0_g1,TRINITY_DN63808_c0_g1,TRINITY_DN11651_c0_g1,TRINITY_DN727_c1_g1,TRINITY_DN3387_c0_g1,TRINITY_DN18454_c0_g1,TRINITY_DN200…
Cellular Component	GO:0005815	microtubule organizing center	46	278	4.01E-03	2.15E-01	TRINITY_DN11602_c0_g1,TRINITY_DN1821_c0_g2,TRINITY_DN4642_c0_g1,TRINITY_DN9504_c0_g1,TRINITY_DN10278_c0_g1,TRINITY_DN32305_c0_g1,TRINITY_DN7951_c0_g1,TRINITY_DN5491_c4_g1,TRINITY_DN19875_c0_g1,TRINITY_DN2027_c1_g2,TRINITY_DN6301_c0_g1,TRINITY_DN18815_c0_g1,TRINITY_DN2833_c0_g1,TRINITY_DN23995_c0_g1,TRINITY_DN4340_c8_g2,TRINITY_DN10516_c2_g1,TRINITY_DN4853_c0_g1,TRINITY_DN21353_c0_g1,TRINITY_DN165…
Cellular Component	GO:0000228	nuclear chromosome	44	197	4.65E-06	8.90E-04	TRINITY_DN4617_c0_g1,TRINITY_DN33842_c0_g1,TRINITY_DN848_c0_g1,TRINITY_DN29482_c0_g1,TRINITY_DN3298_c0_g1,TRINITY_DN4387_c2_g1,TRINITY_DN34373_c0_g1,TRINITY_DN78202_c0_g1,TRINITY_DN62616_c0_g1,TRINITY_DN32265_c0_g1,TRINITY_DN11602_c0_g1,TRINITY_DN625_c1_g6,TRINITY_DN19782_c0_g1,TRINITY_DN6213_c11_g1,TRINITY_DN24416_c0_g1,TRINITY_DN17386_c0_g1,TRINITY_DN8683_c0_g1,TRINITY_DN21152_c0_g1,TRINITY_DN2…
Cellular Component	GO:0098687	chromosomal region	42	147	5.19E-09	3.87E-06	TRINITY_DN19340_c0_g1,TRINITY_DN2950_c0_g1,TRINITY_DN6478_c0_g1,TRINITY_DN34765_c0_g1,TRINITY_DN986_c7_g1,TRINITY_DN47320_c0_g1,TRINITY_DN12507_c0_g3,TRINITY_DN43281_c0_g1,TRINITY_DN25118_c0_g1,TRINITY_DN6011_c0_g1,TRINITY_DN9464_c0_g1,TRINITY_DN7408_c0_g1,TRINITY_DN27445_c0_g1,TRINITY_DN3471_c0_g1,TRINITY_DN10787_c0_g1,TRINITY_DN2153_c0_g1,TRINITY_DN2580_c0_g1,TRINITY_DN2760_c0_g2,TRINITY_DN3206…
Cellular Component	GO:0044454	nuclear chromosome part	39	181	3.76E-05	4.94E-03	TRINITY_DN4246_c1_g1,TRINITY_DN14750_c0_g1,TRINITY_DN11548_c0_g1,TRINITY_DN14287_c0_g1,TRINITY_DN986_c7_g1,TRINITY_DN3874_c0_g3,TRINITY_DN29104_c0_g1,TRINITY_DN24805_c0_g1,TRINITY_DN10267_c0_g1,TRINITY_DN26741_c0_g1,TRINITY_DN2580_c0_g1,TRINITY_DN3206_c0_g1,TRINITY_DN3471_c0_g1,TRINITY_DN10787_c0_g1,TRINITY_DN12881_c0_g1,TRINITY_DN2153_c0_g1,TRINITY_DN16202_c1_g1,TRINITY_DN2489_c1_g1,TRINITY_DN43…
Cellular Component	GO:0000785	chromatin	32	183	6.62E-03	2.85E-01	TRINITY_DN6011_c0_g1,TRINITY_DN1825_c0_g1,TRINITY_DN2489_c1_g1,TRINITY_DN2760_c0_g2,TRINITY_DN3206_c0_g1,TRINITY_DN22074_c0_g1,TRINITY_DN28049_c0_g1,TRINITY_DN15643_c0_g1,TRINITY_DN22873_c0_g1,TRINITY_DN12881_c0_g1,TRINITY_DN10787_c0_g1,TRINITY_DN16100_c0_g1,TRINITY_DN24805_c0_g1,TRINITY_DN78075_c0_g1,TRINITY_DN54963_c0_g1,TRINITY_DN16591_c0_g1,TRINITY_DN14750_c0_g1,TRINITY_DN22604_c0_g1,TRINITY_…
Cellular Component	GO:0005813	centrosome	32	194	1.53E-02	3.84E-01	TRINITY_DN11602_c0_g1,TRINITY_DN1821_c0_g2,TRINITY_DN9504_c0_g1,TRINITY_DN32305_c0_g1,TRINITY_DN19875_c0_g1,TRINITY_DN5491_c4_g1,TRINITY_DN2027_c1_g2,TRINITY_DN6301_c0_g1,TRINITY_DN4853_c0_g1,TRINITY_DN4340_c8_g2,TRINITY_DN10516_c2_g1,TRINITY_DN21353_c0_g1,TRINITY_DN506_c3_g1,TRINITY_DN16546_c0_g1,TRINITY_DN19782_c0_g1,TRINITY_DN34765_c0_g1,TRINITY_DN57434_c0_g1,TRINITY_DN33275_c0_g1,TRINITY_DN28…
Cellular Component	GO:0000775	chromosome, centromeric region	31	95	1.75E-08	8.40E-06	TRINITY_DN12507_c0_g3,TRINITY_DN1198_c0_g1,TRINITY_DN2680_c3_g1,TRINITY_DN11602_c0_g1,TRINITY_DN986_c7_g1,TRINITY_DN47320_c0_g1,TRINITY_DN34765_c0_g1,TRINITY_DN6478_c0_g1,TRINITY_DN2950_c0_g1,TRINITY_DN18064_c0_g2,TRINITY_DN19340_c0_g1,TRINITY_DN13734_c0_g1,TRINITY_DN3298_c0_g1,TRINITY_DN28049_c0_g1,TRINITY_DN2685_c0_g1,TRINITY_DN2760_c0_g2,TRINITY_DN5318_c0_g1,TRINITY_DN2580_c0_g1,TRINITY_DN1329…
Cellular Component	GO:0005874	microtubule	29	182	3.07E-02	5.69E-01	TRINITY_DN12225_c0_g1,TRINITY_DN5491_c4_g1,TRINITY_DN2685_c0_g1,TRINITY_DN32820_c0_g1,TRINITY_DN43281_c0_g1,TRINITY_DN15621_c0_g1,TRINITY_DN47834_c0_g1,TRINITY_DN8741_c1_g2,TRINITY_DN11602_c0_g1,TRINITY_DN986_c7_g1,TRINITY_DN16793_c0_g1,TRINITY_DN27933_c0_g2,TRINITY_DN227_c3_g1,TRINITY_DN409_c0_g1,TRINITY_DN7039_c0_g1,TRINITY_DN836_c9_g1,TRINITY_DN566_c0_g1,TRINITY_DN49163_c0_g1,TRINITY_DN23662_c…
Cellular Component	GO:0005635	nuclear envelope	28	157	8.13E-03	3.24E-01	TRINITY_DN7061_c0_g1,TRINITY_DN3262_c0_g2,TRINITY_DN35666_c0_g1,TRINITY_DN9046_c0_g1,TRINITY_DN36748_c0_g1,TRINITY_DN63808_c0_g1,TRINITY_DN3056_c1_g1,TRINITY_DN23995_c0_g1,TRINITY_DN16202_c1_g1,TRINITY_DN40648_c0_g1,TRINITY_DN9193_c0_g2,TRINITY_DN20423_c0_g1,TRINITY_DN1969_c0_g1,TRINITY_DN452_c0_g1,TRINITY_DN20354_c0_g1,TRINITY_DN4006_c0_g1,TRINITY_DN11803_c1_g1,TRINITY_DN2169_c0_g1,TRINITY_DN730…
Cellular Component	GO:0005819	spindle	23	125	1.08E-02	3.49E-01	TRINITY_DN27445_c0_g1,TRINITY_DN5491_c4_g1,TRINITY_DN10516_c2_g1,TRINITY_DN6429_c1_g1,TRINITY_DN18815_c0_g1,TRINITY_DN2685_c0_g1,TRINITY_DN43281_c0_g1,TRINITY_DN9856_c0_g1,TRINITY_DN29490_c0_g1,TRINITY_DN23460_c0_g1,TRINITY_DN1821_c0_g2,TRINITY_DN6478_c0_g1,TRINITY_DN34765_c0_g1,TRINITY_DN27933_c0_g2,TRINITY_DN11602_c0_g1,TRINITY_DN986_c7_g1,TRINITY_DN23662_c0_g1,TRINITY_DN49163_c0_g1,TRINITY_DN1…
Cellular Component	GO:0000793	condensed chromosome	22	78	2.82E-05	3.94E-03	TRINITY_DN5318_c0_g1,TRINITY_DN20419_c0_g1,TRINITY_DN2580_c0_g1,TRINITY_DN2153_c0_g1,TRINITY_DN23538_c0_g1,TRINITY_DN77462_c0_g1,TRINITY_DN19782_c0_g1,TRINITY_DN6011_c0_g1,TRINITY_DN25118_c0_g1,TRINITY_DN5632_c6_g1,TRINITY_DN43281_c0_g1,TRINITY_DN1198_c0_g1,TRINITY_DN32265_c0_g1,TRINITY_DN986_c7_g1,TRINITY_DN11602_c0_g1,TRINITY_DN2950_c0_g1,TRINITY_DN6478_c0_g1,TRINITY_DN18064_c0_g2,TRINITY_DN139…
Cellular Component	GO:0000776	kinetochore	20	66	2.05E-05	3.12E-03	TRINITY_DN25118_c0_g1,TRINITY_DN43281_c0_g1,TRINITY_DN33211_c0_g1,TRINITY_DN6011_c0_g1,TRINITY_DN2153_c0_g1,TRINITY_DN20836_c0_g1,TRINITY_DN23538_c0_g1,TRINITY_DN2685_c0_g1,TRINITY_DN5318_c0_g1,TRINITY_DN13290_c0_g1,TRINITY_DN2580_c0_g1,TRINITY_DN13734_c0_g1,TRINITY_DN18064_c0_g2,TRINITY_DN47320_c0_g1,TRINITY_DN34765_c0_g1,TRINITY_DN2950_c0_g1,TRINITY_DN6478_c0_g1,TRINITY_DN12507_c0_g3,TRINITY_DN…
Cellular Component	GO:0005657	replication fork	18	37	1.44E-08	8.05E-06	TRINITY_DN24416_c0_g1,TRINITY_DN21508_c0_g1,TRINITY_DN8683_c0_g1,TRINITY_DN26741_c0_g1,TRINITY_DN77814_c0_g1,TRINITY_DN19875_c0_g1,TRINITY_DN22261_c0_g1,TRINITY_DN906_c0_g2,TRINITY_DN625_c1_g3,TRINITY_DN16202_c1_g1,TRINITY_DN15688_c0_g1,TRINITY_DN29104_c0_g1,TRINITY_DN17150_c0_g1,TRINITY_DN34373_c0_g1,TRINITY_DN78202_c0_g1,TRINITY_DN11548_c0_g1,TRINITY_DN14287_c0_g1,TRINITY_DN625_c1_g6
Cellular Component	GO:0045177	apical part of cell	18	96	1.86E-02	4.51E-01	TRINITY_DN32305_c0_g1,TRINITY_DN860_c0_g1,TRINITY_DN1516_c0_g2,TRINITY_DN2283_c0_g1,TRINITY_DN1840_c0_g1,TRINITY_DN7951_c0_g1,TRINITY_DN6996_c1_g1,TRINITY_DN58253_c0_g1,TRINITY_DN12429_c0_g1,TRINITY_DN64179_c0_g1,TRINITY_DN2533_c4_g1,TRINITY_DN1489_c3_g1,TRINITY_DN12054_c0_g1,TRINITY_DN20193_c0_g1,TRINITY_DN1516_c0_g1,TRINITY_DN32015_c0_g1,TRINITY_DN33486_c0_g1,TRINITY_DN32276_c0_g1
Cellular Component	GO:0031965	nuclear membrane	18	99	2.49E-02	5.40E-01	TRINITY_DN4006_c0_g1,TRINITY_DN47320_c0_g1,TRINITY_DN17456_c0_g1,TRINITY_DN261_c1_g2,TRINITY_DN4618_c5_g1,TRINITY_DN25960_c0_g1,TRINITY_DN806_c4_g1,TRINITY_DN7061_c0_g1,TRINITY_DN3262_c0_g2,TRINITY_DN35666_c0_g1,TRINITY_DN36748_c0_g1,TRINITY_DN63808_c0_g1,TRINITY_DN23995_c0_g1,TRINITY_DN3056_c1_g1,TRINITY_DN16202_c1_g1,TRINITY_DN40648_c0_g1,TRINITY_DN1969_c0_g1,TRINITY_DN452_c0_g1
Cellular Component	GO:0005875	microtubule associated complex	16	79	1.28E-02	3.56E-01	TRINITY_DN12225_c0_g1,TRINITY_DN5491_c4_g1,TRINITY_DN27445_c0_g1,TRINITY_DN29490_c0_g1,TRINITY_DN506_c3_g1,TRINITY_DN6611_c2_g2,TRINITY_DN16793_c0_g1,TRINITY_DN986_c7_g1,TRINITY_DN11602_c0_g1,TRINITY_DN2121_c2_g1,TRINITY_DN566_c0_g1,TRINITY_DN7039_c0_g1,TRINITY_DN6045_c0_g1,TRINITY_DN2203_c0_g1,TRINITY_DN615_c5_g1,TRINITY_DN8908_c0_g1
Cellular Component	GO:0032993	protein-DNA complex	15	55	7.61E-04	5.73E-02	TRINITY_DN1825_c0_g1,TRINITY_DN29104_c0_g1,TRINITY_DN6011_c0_g1,TRINITY_DN21508_c0_g1,TRINITY_DN4617_c0_g1,TRINITY_DN8683_c0_g1,TRINITY_DN78202_c0_g1,TRINITY_DN22074_c0_g1,TRINITY_DN34373_c0_g1,TRINITY_DN26741_c0_g1,TRINITY_DN4246_c1_g1,TRINITY_DN22261_c0_g1,TRINITY_DN16202_c1_g1,TRINITY_DN77814_c0_g1,TRINITY_DN14287_c0_g1
Cellular Component	GO:0016324	apical plasma membrane	15	69	8.15E-03	3.24E-01	TRINITY_DN1516_c0_g1,TRINITY_DN58253_c0_g1,TRINITY_DN33486_c0_g1,TRINITY_DN32276_c0_g1,TRINITY_DN20193_c0_g1,TRINITY_DN12054_c0_g1,TRINITY_DN7951_c0_g1,TRINITY_DN1489_c3_g1,TRINITY_DN6996_c1_g1,TRINITY_DN1840_c0_g1,TRINITY_DN2533_c4_g1,TRINITY_DN860_c0_g1,TRINITY_DN64179_c0_g1,TRINITY_DN2283_c0_g1,TRINITY_DN1516_c0_g2
Cellular Component	GO:0000779	condensed chromosome, centromeric region	13	39	1.97E-04	1.97E-02	TRINITY_DN986_c7_g1,TRINITY_DN2153_c0_g1,TRINITY_DN11602_c0_g1,TRINITY_DN23538_c0_g1,TRINITY_DN6478_c0_g1,TRINITY_DN2950_c0_g1,TRINITY_DN2580_c0_g1,TRINITY_DN1198_c0_g1,TRINITY_DN5318_c0_g1,TRINITY_DN25118_c0_g1,TRINITY_DN43281_c0_g1,TRINITY_DN18064_c0_g2,TRINITY_DN6011_c0_g1
Cellular Component	GO:0043596	nuclear replication fork	12	24	2.68E-06	5.62E-04	TRINITY_DN8683_c0_g1,TRINITY_DN24416_c0_g1,TRINITY_DN29104_c0_g1,TRINITY_DN14287_c0_g1,TRINITY_DN625_c1_g6,TRINITY_DN625_c1_g3,TRINITY_DN22261_c0_g1,TRINITY_DN16202_c1_g1,TRINITY_DN26741_c0_g1,TRINITY_DN78202_c0_g1,TRINITY_DN11548_c0_g1,TRINITY_DN34373_c0_g1
Cellular Component	GO:0000777	condensed chromosome kinetochore	11	37	1.76E-03	1.13E-01	TRINITY_DN43281_c0_g1,TRINITY_DN25118_c0_g1,TRINITY_DN6011_c0_g1,TRINITY_DN18064_c0_g2,TRINITY_DN6478_c0_g1,TRINITY_DN2950_c0_g1,TRINITY_DN23538_c0_g1,TRINITY_DN2153_c0_g1,TRINITY_DN5318_c0_g1,TRINITY_DN1198_c0_g1,TRINITY_DN2580_c0_g1
Cellular Component	GO:0000781	chromosome, telomeric region	11	55	3.83E-02	6.06E-01	TRINITY_DN29482_c0_g1,TRINITY_DN17386_c0_g1,TRINITY_DN33842_c0_g1,TRINITY_DN9464_c0_g1,TRINITY_DN3471_c0_g1,TRINITY_DN62616_c0_g1,TRINITY_DN34563_c0_g1,TRINITY_DN7674_c0_g1,TRINITY_DN10787_c0_g1,TRINITY_DN3206_c0_g1,TRINITY_DN11207_c0_g1
Cellular Component	GO:0042555	MCM complex	10	12	1.56E-08	8.06E-06	TRINITY_DN11548_c0_g1,TRINITY_DN11207_c0_g1,TRINITY_DN17143_c0_g1,TRINITY_DN10787_c0_g1,TRINITY_DN62616_c0_g1,TRINITY_DN15643_c0_g1,TRINITY_DN17681_c0_g1,TRINITY_DN22476_c0_g1,TRINITY_DN78075_c0_g1,TRINITY_DN29482_c0_g1
Cellular Component	GO:0042470	melanosome	10	32	1.87E-03	1.17E-01	TRINITY_DN12458_c0_g1,TRINITY_DN32276_c0_g1,TRINITY_DN42499_c0_g1,TRINITY_DN1883_c0_g1,TRINITY_DN5279_c0_g1,TRINITY_DN20193_c0_g1,TRINITY_DN64462_c0_g1,TRINITY_DN36740_c0_g1,TRINITY_DN28912_c0_g1,TRINITY_DN25230_c0_g1
Cellular Component	GO:0048770	pigment granule	10	32	1.87E-03	1.17E-01	TRINITY_DN25230_c0_g1,TRINITY_DN36740_c0_g1,TRINITY_DN28912_c0_g1,TRINITY_DN64462_c0_g1,TRINITY_DN20193_c0_g1,TRINITY_DN5279_c0_g1,TRINITY_DN12458_c0_g1,TRINITY_DN32276_c0_g1,TRINITY_DN42499_c0_g1,TRINITY_DN1883_c0_g1
Cellular Component	GO:0030684	preribosome	10	34	3.08E-03	1.74E-01	TRINITY_DN4744_c0_g1,TRINITY_DN16267_c0_g1,TRINITY_DN10551_c0_g1,TRINITY_DN2520_c2_g1,TRINITY_DN17085_c0_g1,TRINITY_DN19481_c0_g1,TRINITY_DN11651_c0_g1,TRINITY_DN63808_c0_g1,TRINITY_DN77487_c0_g1,TRINITY_DN2639_c0_g1
Cellular Component	GO:0005795	Golgi stack	10	50	4.70E-02	6.35E-01	TRINITY_DN1334_c0_g2,TRINITY_DN11285_c0_g1,TRINITY_DN24398_c0_g1,TRINITY_DN36888_c0_g1,TRINITY_DN8123_c1_g2,TRINITY_DN12517_c0_g1,TRINITY_DN6483_c0_g1,TRINITY_DN6483_c0_g2,TRINITY_DN15242_c0_g1,TRINITY_DN6186_c1_g1
Cellular Component	GO:0000178	exosome (RNase complex)	9	18	4.99E-05	6.20E-03	TRINITY_DN19127_c1_g1,TRINITY_DN9714_c0_g1,TRINITY_DN25430_c0_g1,TRINITY_DN2300_c0_g1,TRINITY_DN11292_c0_g1,TRINITY_DN22873_c0_g1,TRINITY_DN18454_c0_g1,TRINITY_DN27002_c0_g1,TRINITY_DN11724_c0_g1
Cellular Component	GO:1905354	exoribonuclease complex	9	18	4.99E-05	6.20E-03	TRINITY_DN27002_c0_g1,TRINITY_DN11724_c0_g1,TRINITY_DN2300_c0_g1,TRINITY_DN9714_c0_g1,TRINITY_DN25430_c0_g1,TRINITY_DN11292_c0_g1,TRINITY_DN19127_c1_g1,TRINITY_DN22873_c0_g1,TRINITY_DN18454_c0_g1
Cellular Component	GO:0000784	nuclear chromosome, telomeric region	9	34	1.04E-02	3.49E-01	TRINITY_DN33842_c0_g1,TRINITY_DN17386_c0_g1,TRINITY_DN29482_c0_g1,TRINITY_DN11207_c0_g1,TRINITY_DN3206_c0_g1,TRINITY_DN62616_c0_g1,TRINITY_DN10787_c0_g1,TRINITY_DN7674_c0_g1,TRINITY_DN3471_c0_g1
Cellular Component	GO:0044815	DNA packaging complex	8	28	9.50E-03	3.49E-01	TRINITY_DN20419_c0_g1,TRINITY_DN22074_c0_g1,TRINITY_DN4617_c0_g1,TRINITY_DN77462_c0_g1,TRINITY_DN6011_c0_g1,TRINITY_DN13998_c0_g1,TRINITY_DN1825_c0_g1,TRINITY_DN2519_c0_g2
Cellular Component	GO:0005876	spindle microtubule	8	30	1.46E-02	3.74E-01	TRINITY_DN2685_c0_g1,TRINITY_DN49163_c0_g1,TRINITY_DN986_c7_g1,TRINITY_DN11602_c0_g1,TRINITY_DN18064_c0_g2,TRINITY_DN8908_c0_g1,TRINITY_DN28281_c0_g1,TRINITY_DN43281_c0_g1
Cellular Component	GO:0000794	condensed nuclear chromosome	8	33	2.57E-02	5.51E-01	TRINITY_DN20419_c0_g1,TRINITY_DN2580_c0_g1,TRINITY_DN986_c7_g1,TRINITY_DN2153_c0_g1,TRINITY_DN11602_c0_g1,TRINITY_DN19782_c0_g1,TRINITY_DN3298_c0_g1,TRINITY_DN10267_c0_g1
Cellular Component	GO:0005643	nuclear pore	8	33	2.57E-02	5.51E-01	TRINITY_DN23995_c0_g1,TRINITY_DN11803_c1_g1,TRINITY_DN35666_c0_g1,TRINITY_DN20354_c0_g1,TRINITY_DN17456_c0_g1,TRINITY_DN9193_c0_g2,TRINITY_DN2970_c2_g1,TRINITY_DN20423_c0_g1
Cellular Component	GO:0030894	replisome	7	16	9.78E-04	7.21E-02	TRINITY_DN26741_c0_g1,TRINITY_DN21508_c0_g1,TRINITY_DN77814_c0_g1,TRINITY_DN14287_c0_g1,TRINITY_DN22261_c0_g1,TRINITY_DN16202_c1_g1,TRINITY_DN8683_c0_g1
Cellular Component	GO:0016592	mediator complex	7	30	4.34E-02	6.35E-01	TRINITY_DN30399_c0_g1,TRINITY_DN8960_c0_g1,TRINITY_DN20601_c0_g1,TRINITY_DN6407_c0_g2,TRINITY_DN77388_c0_g1,TRINITY_DN465_c6_g1,TRINITY_DN30832_c0_g1
Cellular Component	GO:0031298	replication fork protection complex	6	7	1.21E-05	2.09E-03	TRINITY_DN24416_c0_g1,TRINITY_DN78202_c0_g1,TRINITY_DN29104_c0_g1,TRINITY_DN34373_c0_g1,TRINITY_DN625_c1_g6,TRINITY_DN625_c1_g3
Cellular Component	GO:0051233	spindle midzone	6	10	2.70E-04	2.48E-02	TRINITY_DN12507_c0_g3,TRINITY_DN29490_c0_g1,TRINITY_DN27445_c0_g1,TRINITY_DN34765_c0_g1,TRINITY_DN11602_c0_g1,TRINITY_DN986_c7_g1
Cellular Component	GO:0000176	nuclear exosome (RNase complex)	6	13	1.64E-03	1.07E-01	TRINITY_DN9714_c0_g1,TRINITY_DN2300_c0_g1,TRINITY_DN11292_c0_g1,TRINITY_DN19127_c1_g1,TRINITY_DN22873_c0_g1,TRINITY_DN18454_c0_g1
Cellular Component	GO:0032040	small-subunit processome	6	18	1.09E-02	3.49E-01	TRINITY_DN16267_c0_g1,TRINITY_DN4744_c0_g1,TRINITY_DN11651_c0_g1,TRINITY_DN63808_c0_g1,TRINITY_DN2520_c2_g1,TRINITY_DN17085_c0_g1
Cellular Component	GO:0005871	kinesin complex	6	20	1.87E-02	4.51E-01	TRINITY_DN566_c0_g1,TRINITY_DN7039_c0_g1,TRINITY_DN8908_c0_g1,TRINITY_DN12225_c0_g1,TRINITY_DN2203_c0_g1,TRINITY_DN16793_c0_g1
Cellular Component	GO:0005637	nuclear inner membrane	6	23	3.65E-02	5.84E-01	TRINITY_DN452_c0_g1,TRINITY_DN1969_c0_g1,TRINITY_DN36748_c0_g1,TRINITY_DN4006_c0_g1,TRINITY_DN40648_c0_g1,TRINITY_DN3262_c0_g2
Cellular Component	GO:0000940	condensed chromosome outer kinetochore	5	8	7.21E-04	5.50E-02	TRINITY_DN43281_c0_g1,TRINITY_DN6478_c0_g1,TRINITY_DN2153_c0_g1,TRINITY_DN2580_c0_g1,TRINITY_DN18064_c0_g2
Cellular Component	GO:0070652	HAUS complex	5	8	7.21E-04	5.50E-02	TRINITY_DN615_c5_g1,TRINITY_DN6045_c0_g1,TRINITY_DN6611_c2_g2,TRINITY_DN5491_c4_g1,TRINITY_DN2121_c2_g1
Cellular Component	GO:0005652	nuclear lamina	5	9	1.47E-03	1.01E-01	TRINITY_DN3298_c0_g1,TRINITY_DN4006_c0_g1,TRINITY_DN3262_c0_g2,TRINITY_DN40648_c0_g1,TRINITY_DN36748_c0_g1
Cellular Component	GO:0000177	cytoplasmic exosome (RNase complex)	5	12	6.95E-03	2.95E-01	TRINITY_DN11724_c0_g1,TRINITY_DN18454_c0_g1,TRINITY_DN25430_c0_g1,TRINITY_DN19127_c1_g1,TRINITY_DN27002_c0_g1
Cellular Component	GO:0043601	nuclear replisome	5	14	1.45E-02	3.74E-01	TRINITY_DN22261_c0_g1,TRINITY_DN16202_c1_g1,TRINITY_DN8683_c0_g1,TRINITY_DN14287_c0_g1,TRINITY_DN26741_c0_g1
Cellular Component	GO:0043186	P granule	5	16	2.62E-02	5.51E-01	TRINITY_DN2008_c0_g1,TRINITY_DN194_c6_g2,TRINITY_DN11113_c0_g1,TRINITY_DN5613_c4_g1,TRINITY_DN5363_c0_g2
Cellular Component	GO:0045495	pole plasm	5	16	2.62E-02	5.51E-01	TRINITY_DN2008_c0_g1,TRINITY_DN194_c6_g2,TRINITY_DN11113_c0_g1,TRINITY_DN5613_c4_g1,TRINITY_DN5363_c0_g2
Cellular Component	GO:0060293	germ plasm	5	16	2.62E-02	5.51E-01	TRINITY_DN2008_c0_g1,TRINITY_DN194_c6_g2,TRINITY_DN11113_c0_g1,TRINITY_DN5613_c4_g1,TRINITY_DN5363_c0_g2
Cellular Component	GO:0032154	cleavage furrow	5	17	3.39E-02	5.69E-01	TRINITY_DN36888_c0_g1,TRINITY_DN7679_c0_g1,TRINITY_DN9338_c0_g1,TRINITY_DN5510_c0_g1,TRINITY_DN3759_c0_g1
Cellular Component	GO:0097610	cell surface furrow	5	17	3.39E-02	5.69E-01	TRINITY_DN9338_c0_g1,TRINITY_DN5510_c0_g1,TRINITY_DN3759_c0_g1,TRINITY_DN36888_c0_g1,TRINITY_DN7679_c0_g1
Cellular Component	GO:0000796	condensin complex	4	4	1.55E-04	1.60E-02	TRINITY_DN2519_c0_g2,TRINITY_DN77462_c0_g1,TRINITY_DN20419_c0_g1,TRINITY_DN13998_c0_g1
Cellular Component	GO:0033162	melanosome membrane	4	4	1.55E-04	1.60E-02	TRINITY_DN36740_c0_g1,TRINITY_DN12458_c0_g1,TRINITY_DN1883_c0_g1,TRINITY_DN32276_c0_g1
Cellular Component	GO:0045009	chitosome	4	4	1.55E-04	1.60E-02	TRINITY_DN12458_c0_g1,TRINITY_DN32276_c0_g1,TRINITY_DN1883_c0_g1,TRINITY_DN36740_c0_g1
Cellular Component	GO:0090741	pigment granule membrane	4	4	1.55E-04	1.60E-02	TRINITY_DN1883_c0_g1,TRINITY_DN32276_c0_g1,TRINITY_DN12458_c0_g1,TRINITY_DN36740_c0_g1
Cellular Component	GO:0031261	DNA replication preinitiation complex	4	5	7.05E-04	5.50E-02	TRINITY_DN78202_c0_g1,TRINITY_DN29104_c0_g1,TRINITY_DN34373_c0_g1,TRINITY_DN4246_c1_g1
Cellular Component	GO:0000780	condensed nuclear chromosome, centromeric region	4	7	4.10E-03	2.16E-01	TRINITY_DN2580_c0_g1,TRINITY_DN986_c7_g1,TRINITY_DN2153_c0_g1,TRINITY_DN11602_c0_g1
Cellular Component	GO:0032133	chromosome passenger complex	4	7	4.10E-03	2.16E-01	TRINITY_DN29490_c0_g1,TRINITY_DN986_c7_g1,TRINITY_DN11602_c0_g1,TRINITY_DN27445_c0_g1
Cellular Component	GO:0043240	Fanconi anaemia nuclear complex	4	8	7.48E-03	3.07E-01	TRINITY_DN2634_c0_g1,TRINITY_DN14757_c3_g1,TRINITY_DN25118_c0_g1,TRINITY_DN7779_c0_g1
Cellular Component	GO:0030686	90S preribosome	4	13	4.85E-02	6.35E-01	TRINITY_DN17085_c0_g1,TRINITY_DN2639_c0_g1,TRINITY_DN77487_c0_g1,TRINITY_DN63808_c0_g1
Cellular Component	GO:0000811	GINS complex	3	4	5.09E-03	2.35E-01	TRINITY_DN29104_c0_g1,TRINITY_DN34373_c0_g1,TRINITY_DN4246_c1_g1
Cellular Component	GO:0005638	lamin filament	3	4	5.09E-03	2.35E-01	TRINITY_DN3262_c0_g2,TRINITY_DN40648_c0_g1,TRINITY_DN4006_c0_g1
Cellular Component	GO:0000164	protein phosphatase type 1 complex	3	5	1.17E-02	3.49E-01	TRINITY_DN4013_c1_g1,TRINITY_DN6718_c1_g1,TRINITY_DN10724_c0_g1
Cellular Component	GO:0005658	alpha DNA polymerase:primase complex	3	5	1.17E-02	3.49E-01	TRINITY_DN26741_c0_g1,TRINITY_DN8683_c0_g1,TRINITY_DN14287_c0_g1
Cellular Component	GO:0016589	NURF complex	3	5	1.17E-02	3.49E-01	TRINITY_DN12881_c0_g1,TRINITY_DN25005_c1_g3,TRINITY_DN14750_c0_g1
Cellular Component	GO:0031616	spindle pole centrosome	3	5	1.17E-02	3.49E-01	TRINITY_DN14705_c0_g1,TRINITY_DN11602_c0_g1,TRINITY_DN986_c7_g1
Cellular Component	GO:0016327	apicolateral plasma membrane	3	6	2.14E-02	4.78E-01	TRINITY_DN345_c1_g1,TRINITY_DN2533_c4_g1,TRINITY_DN6996_c1_g1
Cellular Component	GO:0048188	Set1C/COMPASS complex	3	6	2.14E-02	4.78E-01	TRINITY_DN11215_c0_g1,TRINITY_DN14750_c0_g1,TRINITY_DN3206_c0_g1
Cellular Component	GO:0005663	DNA replication factor C complex	3	7	3.44E-02	5.69E-01	TRINITY_DN15688_c0_g1,TRINITY_DN17150_c0_g1,TRINITY_DN906_c0_g2
Cellular Component	GO:0031010	ISWI-type complex	3	7	3.44E-02	5.69E-01	TRINITY_DN12881_c0_g1,TRINITY_DN14750_c0_g1,TRINITY_DN25005_c1_g3
Cellular Component	GO:0033391	chromatoid body	3	7	3.44E-02	5.69E-01	TRINITY_DN5613_c4_g1,TRINITY_DN62836_c0_g1,TRINITY_DN232_c1_g1
Cellular Component	GO:0042720	mitochondrial inner membrane peptidase complex	2	2	1.25E-02	3.49E-01	TRINITY_DN29433_c0_g1,TRINITY_DN67504_c0_g1
Cellular Component	GO:0045025	mitochondrial degradosome	2	2	1.25E-02	3.49E-01	TRINITY_DN27002_c0_g1,TRINITY_DN25430_c0_g1
Cellular Component	GO:0097362	MCM8-MCM9 complex	2	2	1.25E-02	3.49E-01	TRINITY_DN22476_c0_g1,TRINITY_DN17681_c0_g1
Cellular Component	GO:1990077	primosome complex	2	2	1.25E-02	3.49E-01	TRINITY_DN77814_c0_g1,TRINITY_DN21508_c0_g1
Cellular Component	GO:0031232	extrinsic component of external side of plasma membrane	2	3	3.46E-02	5.69E-01	TRINITY_DN1516_c0_g2,TRINITY_DN1516_c0_g1
Molecular Function	GO:0016817	hydrolase activity, acting on acid anhydrides	86	638	3.54E-02	5.80E-01	TRINITY_DN8741_c1_g2,TRINITY_DN33909_c0_g1,TRINITY_DN12225_c0_g1,TRINITY_DN10787_c0_g1,TRINITY_DN15643_c0_g1,TRINITY_DN29104_c0_g1,TRINITY_DN8741_c1_g1,TRINITY_DN6211_c0_g1,TRINITY_DN16100_c0_g1,TRINITY_DN6768_c1_g1,TRINITY_DN2272_c1_g1,TRINITY_DN35471_c0_g1,TRINITY_DN1883_c0_g1,TRINITY_DN21974_c0_g1,TRINITY_DN7039_c0_g1,TRINITY_DN227_c3_g1,TRINITY_DN16793_c0_g1,TRINITY_DN960_c2_g1,TRINITY_DN2590…
Molecular Function	GO:0016462	pyrophosphatase activity	85	626	3.11E-02	5.69E-01	TRINITY_DN409_c0_g1,TRINITY_DN1023_c0_g1,TRINITY_DN27933_c0_g2,TRINITY_DN2455_c0_g3,TRINITY_DN4246_c1_g1,TRINITY_DN566_c0_g1,TRINITY_DN2203_c0_g1,TRINITY_DN78075_c0_g1,TRINITY_DN4618_c5_g1,TRINITY_DN36888_c0_g1,TRINITY_DN12502_c1_g2,TRINITY_DN8908_c0_g1,TRINITY_DN17681_c0_g1,TRINITY_DN12881_c0_g1,TRINITY_DN906_c0_g2,TRINITY_DN218_c0_g1,TRINITY_DN14001_c0_g1,TRINITY_DN20778_c1_g1,TRINITY_DN5355_c0…
Molecular Function	GO:0016818	hydrolase activity, acting on acid anhydrides, in phosphorus-containing anhydrides	85	628	3.33E-02	5.69E-01	TRINITY_DN11837_c0_g1,TRINITY_DN31956_c0_g1,TRINITY_DN44_c0_g1,TRINITY_DN34373_c0_g1,TRINITY_DN78202_c0_g1,TRINITY_DN29482_c0_g1,TRINITY_DN11023_c0_g1,TRINITY_DN19371_c0_g1,TRINITY_DN26548_c0_g1,TRINITY_DN23076_c0_g1,TRINITY_DN12054_c0_g1,TRINITY_DN19875_c0_g1,TRINITY_DN22591_c0_g2,TRINITY_DN13141_c0_g1,TRINITY_DN11207_c0_g1,TRINITY_DN20676_c0_g1,TRINITY_DN884_c11_g1,TRINITY_DN8683_c0_g1,TRINITY_…
Molecular Function	GO:0017111	nucleoside-triphosphatase activity	82	601	3.06E-02	5.69E-01	TRINITY_DN11207_c0_g1,TRINITY_DN22591_c0_g2,TRINITY_DN13141_c0_g1,TRINITY_DN19875_c0_g1,TRINITY_DN12054_c0_g1,TRINITY_DN22476_c0_g1,TRINITY_DN8683_c0_g1,TRINITY_DN20676_c0_g1,TRINITY_DN884_c11_g1,TRINITY_DN78202_c0_g1,TRINITY_DN34373_c0_g1,TRINITY_DN44_c0_g1,TRINITY_DN31956_c0_g1,TRINITY_DN11837_c0_g1,TRINITY_DN26548_c0_g1,TRINITY_DN11023_c0_g1,TRINITY_DN19371_c0_g1,TRINITY_DN29482_c0_g1,TRINITY_…
Molecular Function	GO:0003682	chromatin binding	46	191	2.98E-07	9.98E-05	TRINITY_DN78202_c0_g1,TRINITY_DN34373_c0_g1,TRINITY_DN7080_c0_g1,TRINITY_DN26859_c0_g1,TRINITY_DN15737_c3_g1,TRINITY_DN21173_c0_g1,TRINITY_DN32265_c0_g1,TRINITY_DN62616_c0_g1,TRINITY_DN20689_c0_g1,TRINITY_DN25005_c1_g3,TRINITY_DN3158_c0_g1,TRINITY_DN28281_c0_g1,TRINITY_DN3298_c0_g1,TRINITY_DN2413_c0_g1,TRINITY_DN29482_c0_g1,TRINITY_DN12135_c0_g2,TRINITY_DN11207_c0_g1,TRINITY_DN43181_c0_g1,TRINITY…
Molecular Function	GO:0016741	transferase activity, transferring one-carbon groups	33	215	3.60E-02	5.84E-01	TRINITY_DN62836_c0_g1,TRINITY_DN27681_c2_g1,TRINITY_DN70430_c0_g1,TRINITY_DN21600_c0_g1,TRINITY_DN3298_c0_g1,TRINITY_DN13596_c0_g1,TRINITY_DN1258_c0_g1,TRINITY_DN18692_c0_g1,TRINITY_DN12491_c0_g1,TRINITY_DN555_c1_g1,TRINITY_DN26168_c0_g1,TRINITY_DN20627_c1_g1,TRINITY_DN1183_c0_g1,TRINITY_DN19332_c0_g1,TRINITY_DN7093_c0_g4,TRINITY_DN4999_c0_g1,TRINITY_DN6436_c0_g1,TRINITY_DN24805_c0_g1,TRINITY_DN4…
Molecular Function	GO:0008168	methyltransferase activity	32	203	2.77E-02	5.66E-01	TRINITY_DN12653_c0_g1,TRINITY_DN67729_c0_g1,TRINITY_DN11113_c0_g1,TRINITY_DN11215_c0_g1,TRINITY_DN28480_c0_g1,TRINITY_DN3393_c1_g1,TRINITY_DN21384_c0_g1,TRINITY_DN3206_c0_g1,TRINITY_DN2512_c0_g1,TRINITY_DN2592_c0_g1,TRINITY_DN8315_c0_g1,TRINITY_DN22264_c0_g1,TRINITY_DN28049_c0_g1,TRINITY_DN13014_c0_g1,TRINITY_DN6436_c0_g1,TRINITY_DN24805_c0_g1,TRINITY_DN4701_c0_g1,TRINITY_DN19332_c0_g1,TRINITY_DN…
Molecular Function	GO:0016791	phosphatase activity	28	182	4.90E-02	6.35E-01	TRINITY_DN64204_c0_g1,TRINITY_DN71002_c0_g1,TRINITY_DN7900_c0_g2,TRINITY_DN23563_c0_g1,TRINITY_DN21826_c0_g1,TRINITY_DN1436_c0_g1,TRINITY_DN19502_c0_g1,TRINITY_DN23176_c3_g1,TRINITY_DN14636_c0_g1,TRINITY_DN47850_c0_g1,TRINITY_DN210_c0_g1,TRINITY_DN18990_c0_g1,TRINITY_DN227_c2_g2,TRINITY_DN72569_c0_g1,TRINITY_DN1512_c1_g2,TRINITY_DN512_c0_g2,TRINITY_DN5387_c0_g1,TRINITY_DN10262_c0_g1,TRINITY_DN430…
Molecular Function	GO:0004386	helicase activity	27	116	1.49E-04	1.60E-02	TRINITY_DN16100_c0_g1,TRINITY_DN12502_c1_g2,TRINITY_DN29104_c0_g1,TRINITY_DN29482_c0_g1,TRINITY_DN78075_c0_g1,TRINITY_DN26523_c0_g1,TRINITY_DN25430_c0_g1,TRINITY_DN44_c0_g1,TRINITY_DN4246_c1_g1,TRINITY_DN34373_c0_g1,TRINITY_DN78202_c0_g1,TRINITY_DN397_c2_g1,TRINITY_DN11837_c0_g1,TRINITY_DN22604_c0_g1,TRINITY_DN1023_c0_g1,TRINITY_DN62616_c0_g1,TRINITY_DN22476_c0_g1,TRINITY_DN14621_c0_g1,TRINITY_DN…
Molecular Function	GO:0008757	S-adenosylmethionine-dependent methyltransferase activity	20	119	4.02E-02	6.31E-01	TRINITY_DN67729_c0_g1,TRINITY_DN11215_c0_g1,TRINITY_DN28480_c0_g1,TRINITY_DN1183_c0_g1,TRINITY_DN12491_c0_g1,TRINITY_DN22264_c0_g1,TRINITY_DN8315_c0_g1,TRINITY_DN2592_c0_g1,TRINITY_DN21384_c0_g1,TRINITY_DN3206_c0_g1,TRINITY_DN2512_c0_g1,TRINITY_DN13596_c0_g1,TRINITY_DN28049_c0_g1,TRINITY_DN3298_c0_g1,TRINITY_DN24805_c0_g1,TRINITY_DN4701_c0_g1,TRINITY_DN21600_c0_g1,TRINITY_DN70430_c0_g1,TRINITY_DN…
Molecular Function	GO:0003678	DNA helicase activity	14	38	3.17E-05	4.34E-03	TRINITY_DN29104_c0_g1,TRINITY_DN29482_c0_g1,TRINITY_DN8683_c0_g1,TRINITY_DN14701_c0_g1,TRINITY_DN78075_c0_g1,TRINITY_DN4246_c1_g1,TRINITY_DN25430_c0_g1,TRINITY_DN34373_c0_g1,TRINITY_DN78202_c0_g1,TRINITY_DN11207_c0_g1,TRINITY_DN15643_c0_g1,TRINITY_DN1023_c0_g1,TRINITY_DN10787_c0_g1,TRINITY_DN62616_c0_g1
Molecular Function	GO:0042393	histone binding	13	66	2.89E-02	5.69E-01	TRINITY_DN10787_c0_g1,TRINITY_DN2169_c0_g1,TRINITY_DN12881_c0_g1,TRINITY_DN2760_c0_g2,TRINITY_DN15737_c3_g1,TRINITY_DN924_c0_g1,TRINITY_DN4387_c2_g1,TRINITY_DN1468_c1_g1,TRINITY_DN1183_c0_g1,TRINITY_DN11215_c0_g1,TRINITY_DN38191_c0_g1,TRINITY_DN3158_c0_g1,TRINITY_DN9464_c0_g1
Molecular Function	GO:0003697	single-stranded DNA binding	12	45	3.07E-03	1.74E-01	TRINITY_DN33842_c0_g1,TRINITY_DN17386_c0_g1,TRINITY_DN19371_c0_g1,TRINITY_DN29482_c0_g1,TRINITY_DN11207_c0_g1,TRINITY_DN78202_c0_g1,TRINITY_DN40491_c0_g1,TRINITY_DN81308_c0_g1,TRINITY_DN625_c1_g6,TRINITY_DN135_c2_g2,TRINITY_DN625_c1_g3,TRINITY_DN3471_c0_g1
Molecular Function	GO:0008094	DNA-dependent ATPase activity	12	53	1.23E-02	3.49E-01	TRINITY_DN17150_c0_g1,TRINITY_DN11207_c0_g1,TRINITY_DN1852_c2_g1,TRINITY_DN906_c0_g2,TRINITY_DN12881_c0_g1,TRINITY_DN25904_c0_g2,TRINITY_DN19875_c0_g1,TRINITY_DN24416_c0_g1,TRINITY_DN24239_c0_g1,TRINITY_DN8683_c0_g1,TRINITY_DN14701_c0_g1,TRINITY_DN29482_c0_g1
Molecular Function	GO:0001104	RNA polymerase II transcription cofactor activity	9	40	2.94E-02	5.69E-01	TRINITY_DN30832_c0_g1,TRINITY_DN18553_c0_g1,TRINITY_DN14257_c1_g1,TRINITY_DN77388_c0_g1,TRINITY_DN7080_c0_g1,TRINITY_DN30399_c0_g1,TRINITY_DN8960_c0_g1,TRINITY_DN20601_c0_g1,TRINITY_DN6407_c0_g2
Molecular Function	GO:0046332	SMAD binding	8	30	1.46E-02	3.74E-01	TRINITY_DN43796_c0_g1,TRINITY_DN16594_c0_g1,TRINITY_DN2326_c1_g1,TRINITY_DN4621_c0_g2,TRINITY_DN4261_c0_g1,TRINITY_DN47547_c0_g1,TRINITY_DN5535_c1_g1,TRINITY_DN2413_c0_g1
Molecular Function	GO:0008173	RNA methyltransferase activity	8	31	1.78E-02	4.40E-01	TRINITY_DN3393_c1_g1,TRINITY_DN11113_c0_g1,TRINITY_DN4701_c0_g1,TRINITY_DN13596_c0_g1,TRINITY_DN21384_c0_g1,TRINITY_DN2512_c0_g1,TRINITY_DN62836_c0_g1,TRINITY_DN7093_c0_g4
Molecular Function	GO:0008536	Ran GTPase binding	7	16	9.78E-04	7.21E-02	TRINITY_DN9046_c0_g1,TRINITY_DN18898_c0_g1,TRINITY_DN47320_c0_g1,TRINITY_DN261_c1_g2,TRINITY_DN2169_c0_g1,TRINITY_DN18796_c0_g1,TRINITY_DN29340_c1_g1
Molecular Function	GO:0035173	histone kinase activity	6	13	1.64E-03	1.07E-01	TRINITY_DN986_c7_g1,TRINITY_DN40231_c0_g1,TRINITY_DN11602_c0_g1,TRINITY_DN19782_c0_g1,TRINITY_DN12762_c0_g1,TRINITY_DN38191_c0_g1
Molecular Function	GO:0008374	O-acyltransferase activity	6	24	4.42E-02	6.35E-01	TRINITY_DN20367_c0_g1,TRINITY_DN22149_c0_g1,TRINITY_DN22391_c1_g1,TRINITY_DN1702_c0_g1,TRINITY_DN70881_c0_g1,TRINITY_DN10749_c0_g1
Molecular Function	GO:0003688	DNA replication origin binding	5	5	1.72E-05	2.82E-03	TRINITY_DN78202_c0_g1,TRINITY_DN10787_c0_g1,TRINITY_DN625_c1_g6,TRINITY_DN625_c1_g3,TRINITY_DN62616_c0_g1
Molecular Function	GO:0004712	protein serine/threonine/tyrosine kinase activity	5	9	1.47E-03	1.01E-01	TRINITY_DN2283_c0_g1,TRINITY_DN986_c7_g1,TRINITY_DN11602_c0_g1,TRINITY_DN7094_c0_g1,TRINITY_DN24553_c0_g1
Molecular Function	GO:0019206	nucleoside kinase activity	5	10	2.68E-03	1.56E-01	TRINITY_DN4506_c0_g2,TRINITY_DN71348_c0_g1,TRINITY_DN9473_c0_g1,TRINITY_DN465_c8_g1,TRINITY_DN2124_c1_g1
Molecular Function	GO:0097472	cyclin-dependent protein kinase activity	5	12	6.95E-03	2.95E-01	TRINITY_DN1212_c0_g1,TRINITY_DN1334_c0_g1,TRINITY_DN24239_c0_g1,TRINITY_DN40231_c0_g1,TRINITY_DN6251_c0_g1
Molecular Function	GO:0070717	poly-purine tract binding	5	14	1.45E-02	3.74E-01	TRINITY_DN21252_c0_g1,TRINITY_DN30718_c0_g1,TRINITY_DN9746_c0_g2,TRINITY_DN14290_c0_g1,TRINITY_DN27002_c0_g1
Molecular Function	GO:0005160	transforming growth factor beta receptor binding	5	18	4.27E-02	6.35E-01	TRINITY_DN64025_c0_g1,TRINITY_DN25733_c0_g2,TRINITY_DN47547_c0_g1,TRINITY_DN4621_c0_g2,TRINITY_DN4261_c0_g1
Molecular Function	GO:0005310	dicarboxylic acid transmembrane transporter activity	4	8	7.48E-03	3.07E-01	TRINITY_DN62582_c0_g1,TRINITY_DN4853_c3_g1,TRINITY_DN26370_c0_g1,TRINITY_DN8378_c0_g1
Molecular Function	GO:0043138	3'-5' DNA helicase activity	4	8	7.48E-03	3.07E-01	TRINITY_DN34373_c0_g1,TRINITY_DN78202_c0_g1,TRINITY_DN29104_c0_g1,TRINITY_DN4246_c1_g1
Molecular Function	GO:0005487	nucleocytoplasmic transporter activity	4	9	1.23E-02	3.49E-01	TRINITY_DN17456_c0_g1,TRINITY_DN47320_c0_g1,TRINITY_DN18796_c0_g1,TRINITY_DN9046_c0_g1
Molecular Function	GO:0004693	cyclin-dependent protein serine/threonine kinase activity	4	11	2.68E-02	5.51E-01	TRINITY_DN24239_c0_g1,TRINITY_DN40231_c0_g1,TRINITY_DN1212_c0_g1,TRINITY_DN1334_c0_g1
Molecular Function	GO:0000030	mannosyltransferase activity	4	12	3.67E-02	5.84E-01	TRINITY_DN29258_c0_g1,TRINITY_DN1653_c3_g1,TRINITY_DN16853_c1_g1,TRINITY_DN25551_c1_g1
Molecular Function	GO:0019136	deoxynucleoside kinase activity	3	3	1.39E-03	9.91E-02	TRINITY_DN465_c8_g1,TRINITY_DN71348_c0_g1,TRINITY_DN9473_c0_g1
Molecular Function	GO:0003896	DNA primase activity	3	4	5.09E-03	2.35E-01	TRINITY_DN14287_c0_g1,TRINITY_DN77814_c0_g1,TRINITY_DN21508_c0_g1
Molecular Function	GO:0005372	water transmembrane transporter activity	3	4	5.09E-03	2.35E-01	TRINITY_DN16535_c0_g1,TRINITY_DN13348_c0_g1,TRINITY_DN33486_c0_g1
Molecular Function	GO:0015166	polyol transmembrane transporter activity	3	4	5.09E-03	2.35E-01	TRINITY_DN16535_c0_g1,TRINITY_DN33486_c0_g1,TRINITY_DN13348_c0_g1
Molecular Function	GO:0015168	glycerol transmembrane transporter activity	3	4	5.09E-03	2.35E-01	TRINITY_DN16535_c0_g1,TRINITY_DN13348_c0_g1,TRINITY_DN33486_c0_g1
Molecular Function	GO:0035174	histone serine kinase activity	3	4	5.09E-03	2.35E-01	TRINITY_DN12762_c0_g1,TRINITY_DN11602_c0_g1,TRINITY_DN986_c7_g1
Molecular Function	GO:0005542	folic acid binding	3	5	1.17E-02	3.49E-01	TRINITY_DN5538_c0_g1,TRINITY_DN79310_c0_g1,TRINITY_DN1489_c3_g1
Molecular Function	GO:0015665	alcohol transmembrane transporter activity	3	6	2.14E-02	4.78E-01	TRINITY_DN16535_c0_g1,TRINITY_DN13348_c0_g1,TRINITY_DN33486_c0_g1
Molecular Function	GO:0016408	C-acyltransferase activity	3	6	2.14E-02	4.78E-01	TRINITY_DN1458_c0_g1,TRINITY_DN9051_c0_g5,TRINITY_DN2409_c0_g1
Molecular Function	GO:0008574	ATP-dependent microtubule motor activity, plus-end-directed	3	7	3.44E-02	5.69E-01	TRINITY_DN7039_c0_g1,TRINITY_DN8908_c0_g1,TRINITY_DN27933_c0_g2
Molecular Function	GO:0015301	anion:anion antiporter activity	3	7	3.44E-02	5.69E-01	TRINITY_DN26751_c0_g1,TRINITY_DN62582_c0_g1,TRINITY_DN25359_c3_g1
Molecular Function	GO:0016813	hydrolase activity, acting on carbon-nitrogen (but not peptide) bonds, in linear amidines	3	7	3.44E-02	5.69E-01	TRINITY_DN56079_c0_g1,TRINITY_DN4418_c0_g1,TRINITY_DN9769_c0_g1
Molecular Function	GO:0004020	adenylylsulfate kinase activity	2	2	1.25E-02	3.49E-01	TRINITY_DN37306_c0_g1,TRINITY_DN2708_c3_g2
Molecular Function	GO:0004053	arginase activity	2	2	1.25E-02	3.49E-01	TRINITY_DN9769_c0_g1,TRINITY_DN56079_c0_g1
Molecular Function	GO:0004137	deoxycytidine kinase activity	2	2	1.25E-02	3.49E-01	TRINITY_DN465_c8_g1,TRINITY_DN71348_c0_g1
Molecular Function	GO:0005176	ErbB-2 class receptor binding	2	2	1.25E-02	3.49E-01	TRINITY_DN40231_c0_g1,TRINITY_DN47608_c0_g1
Molecular Function	GO:0008176	tRNA (guanine-N7-)-methyltransferase activity	2	2	1.25E-02	3.49E-01	TRINITY_DN13596_c0_g1,TRINITY_DN2512_c0_g1
Molecular Function	GO:0008517	folic acid transporter activity	2	2	1.25E-02	3.49E-01	TRINITY_DN5538_c0_g1,TRINITY_DN1489_c3_g1
Molecular Function	GO:0015183	L-aspartate transmembrane transporter activity	2	2	1.25E-02	3.49E-01	TRINITY_DN4853_c3_g1,TRINITY_DN8378_c0_g1
Molecular Function	GO:0015556	C4-dicarboxylate transmembrane transporter activity	2	2	1.25E-02	3.49E-01	TRINITY_DN4853_c3_g1,TRINITY_DN8378_c0_g1
Molecular Function	GO:0016453	C-acetyltransferase activity	2	2	1.25E-02	3.49E-01	TRINITY_DN9051_c0_g5,TRINITY_DN1458_c0_g1
Molecular Function	GO:0016716	oxidoreductase activity, acting on paired donors, with incorporation or reduction of molecular oxygen, another compound as one donor, and incorporation of one atom of oxygen	2	2	1.25E-02	3.49E-01	TRINITY_DN36740_c0_g1,TRINITY_DN12458_c0_g1
Molecular Function	GO:0019834	phospholipase A2 inhibitor activity	2	2	1.25E-02	3.49E-01	TRINITY_DN1516_c0_g1,TRINITY_DN1516_c0_g2
Molecular Function	GO:0003846	2-acylglycerol O-acyltransferase activity	2	3	3.46E-02	5.69E-01	TRINITY_DN1702_c0_g1,TRINITY_DN10749_c0_g1
Molecular Function	GO:0003918	DNA topoisomerase type II (ATP-hydrolyzing) activity	2	3	3.46E-02	5.69E-01	TRINITY_DN24416_c0_g1,TRINITY_DN1852_c2_g1
Molecular Function	GO:0004415	hyalurononglucosaminidase activity	2	3	3.46E-02	5.69E-01	TRINITY_DN17920_c0_g1,TRINITY_DN22523_c0_g1
Molecular Function	GO:0004430	1-phosphatidylinositol 4-kinase activity	2	3	3.46E-02	5.69E-01	TRINITY_DN56081_c0_g1,TRINITY_DN9906_c0_g1
Molecular Function	GO:0004779	sulfate adenylyltransferase activity	2	3	3.46E-02	5.69E-01	TRINITY_DN37306_c0_g1,TRINITY_DN2708_c3_g2
Molecular Function	GO:0004781	sulfate adenylyltransferase (ATP) activity	2	3	3.46E-02	5.69E-01	TRINITY_DN37306_c0_g1,TRINITY_DN2708_c3_g2
Molecular Function	GO:0005094	Rho GDP-dissociation inhibitor activity	2	3	3.46E-02	5.69E-01	TRINITY_DN6768_c1_g1,TRINITY_DN15136_c0_g1
Molecular Function	GO:0015250	water channel activity	2	3	3.46E-02	5.69E-01	TRINITY_DN33486_c0_g1,TRINITY_DN13348_c0_g1
Molecular Function	GO:0015254	glycerol channel activity	2	3	3.46E-02	5.69E-01	TRINITY_DN13348_c0_g1,TRINITY_DN33486_c0_g1
Molecular Function	GO:0019211	phosphatase activator activity	2	3	3.46E-02	5.69E-01	TRINITY_DN23202_c1_g1,TRINITY_DN47547_c0_g1
Molecular Function	GO:0046974	histone methyltransferase activity (H3-K9 specific)	2	3	3.46E-02	5.69E-01	TRINITY_DN3298_c0_g1,TRINITY_DN28049_c0_g1
Molecular Function	GO:0061505	DNA topoisomerase II activity	2	3	3.46E-02	5.69E-01	TRINITY_DN1852_c2_g1,TRINITY_DN24416_c0_g1
Molecular Function	GO:0071209	U7 snRNA binding	2	3	3.46E-02	5.69E-01	TRINITY_DN17112_c0_g1,TRINITY_DN20109_c0_g1
