# Supplementary material for: Testicular Transcriptome of Males and Pseudo-Males Provides Important New Insight into Sex Reversal of Rana dybowskii
Source: Animals (Basel). 2022 Oct 21;12(20):2887. doi: 10.3390/ani12202887 (PMC9598223; doi:10.3390/ani12202887)
Supplement: Supplementary file 1 [file animals-12-02887-s001.zip › Supplementary Table 6.xls]

up- regulated DEGs of FO -vs- PMT
GO_class	GO ID	GO_term	Hit_number	Background number	P-Value	Q-Value	Gene IDs
Biological Process	GO:0044699	single-organism process	447	7000	9.70E-05	9.22E-03	TRINITY_DN36687_c0_g1,TRINITY_DN33142_c0_g1,TRINITY_DN18528_c0_g2,TRINITY_DN47691_c0_g1,TRINITY_DN1346_c0_g1,TRINITY_DN12964_c0_g1,TRINITY_DN32042_c0_g1,TRINITY_DN4352_c6_g1,TRINITY_DN12792_c2_g1,TRINITY_DN7864_c0_g1,TRINITY_DN11168_c0_g1,TRINITY_DN16081_c0_g1,TRINITY_DN40989_c0_g1,TRINITY_DN70036_c0_g1,TRINITY_DN22999_c0_g1,TRINITY_DN17576_c0_g1,TRINITY_DN2390_c1_g1,TRINITY_DN10547_c0_g1,TRINITY…
Biological Process	GO:0065007	biological regulation	352	5278	3.59E-05	4.86E-03	TRINITY_DN28959_c0_g1,TRINITY_DN7780_c0_g1,TRINITY_DN6951_c0_g1,TRINITY_DN20187_c0_g1,TRINITY_DN41586_c0_g1,TRINITY_DN5637_c0_g1,TRINITY_DN1590_c0_g1,TRINITY_DN19018_c0_g1,TRINITY_DN33099_c0_g1,TRINITY_DN79390_c0_g1,TRINITY_DN37254_c0_g1,TRINITY_DN65_c0_g1,TRINITY_DN412_c0_g2,TRINITY_DN10723_c1_g1,TRINITY_DN514_c0_g1,TRINITY_DN12086_c0_g2,TRINITY_DN47980_c0_g1,TRINITY_DN4953_c1_g1,TRINITY_DN15240…
Biological Process	GO:0050789	regulation of biological process	333	4959	4.07E-05	5.14E-03	TRINITY_DN3279_c1_g1,TRINITY_DN72347_c0_g1,TRINITY_DN14688_c0_g1,TRINITY_DN21282_c0_g1,TRINITY_DN39670_c0_g1,TRINITY_DN70073_c0_g1,TRINITY_DN3284_c0_g1,TRINITY_DN4537_c0_g1,TRINITY_DN450_c1_g1,TRINITY_DN9874_c0_g1,TRINITY_DN8242_c0_g1,TRINITY_DN2033_c0_g1,TRINITY_DN908_c1_g1,TRINITY_DN26510_c0_g1,TRINITY_DN8960_c0_g2,TRINITY_DN1454_c0_g1,TRINITY_DN6411_c0_g1,TRINITY_DN24425_c0_g2,TRINITY_DN25005_…
Biological Process	GO:0050794	regulation of cellular process	314	4701	1.34E-04	1.13E-02	TRINITY_DN160_c0_g2,TRINITY_DN8885_c0_g1,TRINITY_DN11502_c0_g1,TRINITY_DN12690_c1_g1,TRINITY_DN62939_c0_g1,TRINITY_DN8156_c0_g1,TRINITY_DN13118_c0_g2,TRINITY_DN26128_c0_g1,TRINITY_DN16647_c0_g1,TRINITY_DN6831_c0_g4,TRINITY_DN1675_c0_g1,TRINITY_DN82705_c0_g1,TRINITY_DN29338_c0_g1,TRINITY_DN20202_c0_g1,TRINITY_DN22499_c0_g1,TRINITY_DN1866_c0_g1,TRINITY_DN21679_c0_g1,TRINITY_DN3360_c0_g1,TRINITY_DN6…
Biological Process	GO:0044763	single-organism cellular process	309	4885	7.33E-03	1.19E-01	TRINITY_DN2465_c0_g1,TRINITY_DN10591_c0_g1,TRINITY_DN21416_c0_g1,TRINITY_DN12734_c0_g1,TRINITY_DN7835_c0_g1,TRINITY_DN33970_c0_g1,TRINITY_DN2011_c2_g1,TRINITY_DN6986_c0_g1,TRINITY_DN21339_c0_g1,TRINITY_DN20054_c0_g1,TRINITY_DN1244_c3_g1,TRINITY_DN4502_c0_g1,TRINITY_DN2892_c0_g1,TRINITY_DN2961_c7_g1,TRINITY_DN5957_c0_g1,TRINITY_DN10106_c0_g1,TRINITY_DN434_c0_g1,TRINITY_DN70148_c0_g1,TRINITY_DN2469…
Biological Process	GO:0050896	response to stimulus	218	3484	4.49E-02	2.54E-01	TRINITY_DN15196_c0_g1,TRINITY_DN1110_c0_g1,TRINITY_DN6180_c0_g1,TRINITY_DN70509_c0_g1,TRINITY_DN158_c0_g1,TRINITY_DN799_c2_g1,TRINITY_DN7555_c0_g1,TRINITY_DN26364_c0_g1,TRINITY_DN25323_c0_g1,TRINITY_DN33180_c0_g1,TRINITY_DN19806_c0_g1,TRINITY_DN3746_c1_g1,TRINITY_DN498_c0_g1,TRINITY_DN5458_c0_g1,TRINITY_DN15328_c0_g1,TRINITY_DN12315_c0_g1,TRINITY_DN12759_c0_g1,TRINITY_DN15945_c0_g1,TRINITY_DN1311…
Biological Process	GO:0032501	multicellular organismal process	205	2543	1.73E-08	4.68E-05	TRINITY_DN10640_c0_g1,TRINITY_DN3641_c3_g1,TRINITY_DN12791_c2_g1,TRINITY_DN7353_c0_g1,TRINITY_DN12759_c0_g1,TRINITY_DN17270_c0_g1,TRINITY_DN18785_c0_g1,TRINITY_DN15945_c0_g1,TRINITY_DN12820_c0_g1,TRINITY_DN20444_c0_g1,TRINITY_DN5458_c0_g1,TRINITY_DN77655_c0_g1,TRINITY_DN3272_c0_g1,TRINITY_DN799_c2_g1,TRINITY_DN25323_c0_g1,TRINITY_DN19806_c0_g1,TRINITY_DN24692_c0_g2,TRINITY_DN7267_c2_g1,TRINITY_DN…
Biological Process	GO:0051716	cellular response to stimulus	191	2964	2.25E-02	2.06E-01	TRINITY_DN11554_c0_g1,TRINITY_DN32309_c0_g1,TRINITY_DN1667_c0_g1,TRINITY_DN21795_c0_g1,TRINITY_DN7096_c0_g1,TRINITY_DN6213_c0_g1,TRINITY_DN16512_c0_g1,TRINITY_DN23770_c0_g1,TRINITY_DN17967_c0_g3,TRINITY_DN8741_c0_g2,TRINITY_DN25763_c0_g1,TRINITY_DN9052_c0_g1,TRINITY_DN48927_c0_g1,TRINITY_DN10382_c0_g1,TRINITY_DN5519_c1_g1,TRINITY_DN58786_c0_g1,TRINITY_DN71538_c0_g1,TRINITY_DN30086_c0_g1,TRINITY_D…
Biological Process	GO:0032502	developmental process	186	2357	4.93E-07	3.81E-04	TRINITY_DN7267_c2_g1,TRINITY_DN24692_c0_g2,TRINITY_DN19806_c0_g1,TRINITY_DN25323_c0_g1,TRINITY_DN6666_c0_g1,TRINITY_DN2962_c0_g3,TRINITY_DN10875_c0_g1,TRINITY_DN753_c3_g1,TRINITY_DN23978_c0_g1,TRINITY_DN24620_c0_g1,TRINITY_DN7105_c0_g1,TRINITY_DN15196_c0_g1,TRINITY_DN3641_c3_g1,TRINITY_DN7353_c0_g1,TRINITY_DN12791_c2_g1,TRINITY_DN12820_c0_g1,TRINITY_DN15945_c0_g1,TRINITY_DN18785_c0_g1,TRINITY_DN1…
Biological Process	GO:0044707	single-multicellular organism process	185	2301	1.42E-07	1.54E-04	TRINITY_DN32359_c0_g1,TRINITY_DN19659_c0_g1,TRINITY_DN36728_c0_g1,TRINITY_DN15810_c1_g1,TRINITY_DN26510_c0_g1,TRINITY_DN21003_c0_g1,TRINITY_DN25005_c1_g1,TRINITY_DN79056_c0_g1,TRINITY_DN40018_c0_g1,TRINITY_DN3030_c1_g2,TRINITY_DN7864_c0_g1,TRINITY_DN1454_c0_g1,TRINITY_DN2390_c1_g1,TRINITY_DN17576_c0_g1,TRINITY_DN14688_c0_g1,TRINITY_DN21282_c0_g1,TRINITY_DN1346_c0_g1,TRINITY_DN13472_c0_g1,TRINITY_…
Biological Process	GO:0044700	single organism signaling	183	2456	2.55E-05	3.84E-03	TRINITY_DN77514_c0_g1,TRINITY_DN23024_c0_g1,TRINITY_DN15240_c0_g1,TRINITY_DN6099_c0_g1,TRINITY_DN47980_c0_g1,TRINITY_DN4570_c0_g1,TRINITY_DN8208_c2_g3,TRINITY_DN21191_c0_g1,TRINITY_DN20422_c0_g1,TRINITY_DN5336_c0_g2,TRINITY_DN20136_c0_g1,TRINITY_DN6951_c0_g1,TRINITY_DN2940_c0_g1,TRINITY_DN4933_c9_g1,TRINITY_DN43054_c0_g1,TRINITY_DN28959_c0_g1,TRINITY_DN5637_c0_g1,TRINITY_DN31982_c0_g1,TRINITY_DN4…
Biological Process	GO:0023052	signaling	183	2466	3.25E-05	4.51E-03	TRINITY_DN21679_c0_g1,TRINITY_DN20202_c0_g1,TRINITY_DN22499_c0_g1,TRINITY_DN29338_c0_g1,TRINITY_DN14735_c0_g1,TRINITY_DN3360_c0_g1,TRINITY_DN3046_c0_g1,TRINITY_DN14469_c0_g1,TRINITY_DN80016_c0_g1,TRINITY_DN82705_c0_g1,TRINITY_DN13015_c1_g3,TRINITY_DN40733_c0_g1,TRINITY_DN17355_c0_g1,TRINITY_DN62939_c0_g1,TRINITY_DN11502_c0_g1,TRINITY_DN8156_c0_g1,TRINITY_DN13118_c0_g2,TRINITY_DN14927_c3_g1,TRINIT…
Biological Process	GO:0044767	single-organism developmental process	182	2327	1.26E-06	8.54E-04	TRINITY_DN9419_c0_g1,TRINITY_DN15240_c0_g1,TRINITY_DN47980_c0_g1,TRINITY_DN6099_c0_g1,TRINITY_DN7637_c0_g1,TRINITY_DN514_c0_g1,TRINITY_DN3291_c0_g1,TRINITY_DN12086_c0_g2,TRINITY_DN412_c0_g2,TRINITY_DN5132_c0_g1,TRINITY_DN345_c0_g2,TRINITY_DN14984_c0_g1,TRINITY_DN852_c0_g3,TRINITY_DN4570_c0_g1,TRINITY_DN2139_c0_g1,TRINITY_DN5336_c0_g2,TRINITY_DN41586_c0_g1,TRINITY_DN24277_c0_g1,TRINITY_DN20187_c0_…
Biological Process	GO:0007154	cell communication	182	2482	6.87E-05	6.77E-03	TRINITY_DN70509_c0_g1,TRINITY_DN158_c0_g1,TRINITY_DN6155_c2_g2,TRINITY_DN799_c2_g1,TRINITY_DN7555_c0_g1,TRINITY_DN33180_c0_g1,TRINITY_DN19806_c0_g1,TRINITY_DN498_c0_g1,TRINITY_DN15196_c0_g1,TRINITY_DN1110_c0_g1,TRINITY_DN6180_c0_g1,TRINITY_DN30483_c0_g1,TRINITY_DN12791_c2_g1,TRINITY_DN3641_c3_g1,TRINITY_DN722_c0_g1,TRINITY_DN29358_c0_g1,TRINITY_DN12315_c0_g1,TRINITY_DN15328_c0_g1,TRINITY_DN12759_…
Biological Process	GO:0048856	anatomical structure development	171	2189	3.22E-06	1.24E-03	TRINITY_DN28764_c0_g1,TRINITY_DN3643_c0_g1,TRINITY_DN5638_c0_g1,TRINITY_DN3089_c2_g2,TRINITY_DN2068_c3_g1,TRINITY_DN10929_c1_g2,TRINITY_DN9302_c0_g1,TRINITY_DN1299_c0_g1,TRINITY_DN48111_c0_g1,TRINITY_DN23974_c0_g1,TRINITY_DN6898_c0_g1,TRINITY_DN20179_c0_g1,TRINITY_DN10933_c0_g1,TRINITY_DN9903_c0_g1,TRINITY_DN16396_c0_g1,TRINITY_DN9383_c0_g1,TRINITY_DN33720_c0_g1,TRINITY_DN77666_c0_g1,TRINITY_DN13…
Biological Process	GO:0007165	signal transduction	164	2320	1.02E-03	4.08E-02	TRINITY_DN13941_c0_g1,TRINITY_DN77666_c0_g1,TRINITY_DN17992_c1_g1,TRINITY_DN25559_c0_g1,TRINITY_DN19084_c0_g1,TRINITY_DN33720_c0_g1,TRINITY_DN77426_c0_g1,TRINITY_DN9903_c0_g1,TRINITY_DN9383_c0_g1,TRINITY_DN19782_c1_g1,TRINITY_DN16532_c0_g1,TRINITY_DN1299_c0_g1,TRINITY_DN36020_c0_g1,TRINITY_DN7863_c1_g1,TRINITY_DN48111_c0_g1,TRINITY_DN34137_c0_g1,TRINITY_DN11436_c0_g1,TRINITY_DN38350_c0_g1,TRINITY…
Biological Process	GO:0007275	multicellular organism development	153	1971	1.76E-05	3.41E-03	TRINITY_DN3641_c3_g1,TRINITY_DN7353_c0_g1,TRINITY_DN15945_c0_g1,TRINITY_DN17270_c0_g1,TRINITY_DN18785_c0_g1,TRINITY_DN12820_c0_g1,TRINITY_DN5458_c0_g1,TRINITY_DN20444_c0_g1,TRINITY_DN77655_c0_g1,TRINITY_DN3272_c0_g1,TRINITY_DN25323_c0_g1,TRINITY_DN24692_c0_g2,TRINITY_DN7267_c2_g1,TRINITY_DN19806_c0_g1,TRINITY_DN6666_c0_g1,TRINITY_DN2962_c0_g3,TRINITY_DN23978_c0_g1,TRINITY_DN7105_c0_g1,TRINITY_DN7…
Biological Process	GO:0048731	system development	137	1649	1.64E-06	8.56E-04	TRINITY_DN2068_c3_g1,TRINITY_DN10929_c1_g2,TRINITY_DN48111_c0_g1,TRINITY_DN1299_c0_g1,TRINITY_DN5638_c0_g1,TRINITY_DN3643_c0_g1,TRINITY_DN3089_c2_g2,TRINITY_DN33720_c0_g1,TRINITY_DN19084_c0_g1,TRINITY_DN77666_c0_g1,TRINITY_DN23974_c0_g1,TRINITY_DN6898_c0_g1,TRINITY_DN16396_c0_g1,TRINITY_DN9383_c0_g1,TRINITY_DN9903_c0_g1,TRINITY_DN10933_c0_g1,TRINITY_DN14984_c0_g1,TRINITY_DN852_c0_g3,TRINITY_DN345…
Biological Process	GO:0048518	positive regulation of biological process	121	1759	1.21E-02	1.47E-01	TRINITY_DN37254_c0_g1,TRINITY_DN65_c0_g1,TRINITY_DN9845_c1_g2,TRINITY_DN19483_c0_g1,TRINITY_DN7941_c0_g1,TRINITY_DN5402_c0_g1,TRINITY_DN5637_c0_g1,TRINITY_DN10478_c0_g1,TRINITY_DN6924_c0_g1,TRINITY_DN6951_c0_g1,TRINITY_DN4933_c9_g1,TRINITY_DN43469_c0_g1,TRINITY_DN56874_c0_g1,TRINITY_DN24277_c0_g1,TRINITY_DN4340_c8_g1,TRINITY_DN6362_c0_g1,TRINITY_DN35_c0_g1,TRINITY_DN16058_c0_g1,TRINITY_DN42297_c0…
Biological Process	GO:0048869	cellular developmental process	116	1426	3.11E-05	4.44E-03	TRINITY_DN6898_c0_g1,TRINITY_DN20179_c0_g1,TRINITY_DN2015_c0_g2,TRINITY_DN2015_c0_g1,TRINITY_DN16396_c0_g1,TRINITY_DN9383_c0_g1,TRINITY_DN62939_c0_g1,TRINITY_DN12690_c1_g1,TRINITY_DN77666_c0_g1,TRINITY_DN6831_c0_g4,TRINITY_DN26128_c0_g1,TRINITY_DN28764_c0_g1,TRINITY_DN3643_c0_g1,TRINITY_DN5638_c0_g1,TRINITY_DN2914_c0_g1,TRINITY_DN3089_c2_g2,TRINITY_DN2068_c3_g1,TRINITY_DN9302_c0_g1,TRINITY_DN1866…
Biological Process	GO:0030154	cell differentiation	107	1327	9.41E-05	9.11E-03	TRINITY_DN20179_c0_g1,TRINITY_DN6898_c0_g1,TRINITY_DN2015_c0_g1,TRINITY_DN16396_c0_g1,TRINITY_DN9383_c0_g1,TRINITY_DN2015_c0_g2,TRINITY_DN12690_c1_g1,TRINITY_DN62939_c0_g1,TRINITY_DN6831_c0_g4,TRINITY_DN77666_c0_g1,TRINITY_DN26128_c0_g1,TRINITY_DN3643_c0_g1,TRINITY_DN5638_c0_g1,TRINITY_DN3089_c2_g2,TRINITY_DN2914_c0_g1,TRINITY_DN9302_c0_g1,TRINITY_DN21679_c0_g1,TRINITY_DN1866_c0_g1,TRINITY_DN1473…
Biological Process	GO:0048513	animal organ development	106	1110	4.37E-08	7.90E-05	TRINITY_DN1299_c0_g1,TRINITY_DN56098_c0_g1,TRINITY_DN48111_c0_g1,TRINITY_DN63677_c0_g1,TRINITY_DN2068_c3_g1,TRINITY_DN5221_c0_g1,TRINITY_DN10929_c1_g2,TRINITY_DN1866_c0_g1,TRINITY_DN29338_c0_g1,TRINITY_DN14735_c0_g1,TRINITY_DN3089_c2_g2,TRINITY_DN3643_c0_g1,TRINITY_DN6831_c0_g4,TRINITY_DN26128_c0_g1,TRINITY_DN19084_c0_g1,TRINITY_DN33720_c0_g1,TRINITY_DN12690_c1_g1,TRINITY_DN2015_c0_g2,TRINITY_DN9…
Biological Process	GO:0048522	positive regulation of cellular process	105	1579	4.31E-02	2.54E-01	TRINITY_DN77655_c0_g1,TRINITY_DN5458_c0_g1,TRINITY_DN12820_c0_g1,TRINITY_DN4537_c0_g1,TRINITY_DN18785_c0_g1,TRINITY_DN450_c1_g1,TRINITY_DN17270_c0_g1,TRINITY_DN14188_c0_g1,TRINITY_DN12791_c2_g1,TRINITY_DN3279_c1_g1,TRINITY_DN40989_c0_g1,TRINITY_DN40018_c0_g1,TRINITY_DN79056_c0_g1,TRINITY_DN26510_c0_g1,TRINITY_DN32359_c0_g1,TRINITY_DN19806_c0_g1,TRINITY_DN908_c1_g1,TRINITY_DN7267_c2_g1,TRINITY_DN7…
Biological Process	GO:0042221	response to chemical	87	1177	5.70E-03	1.02E-01	TRINITY_DN4219_c0_g1,TRINITY_DN47953_c0_g1,TRINITY_DN23770_c0_g1,TRINITY_DN5181_c0_g2,TRINITY_DN215_c0_g1,TRINITY_DN21795_c0_g1,TRINITY_DN1667_c0_g1,TRINITY_DN32309_c0_g1,TRINITY_DN5957_c0_g1,TRINITY_DN36968_c0_g1,TRINITY_DN73893_c0_g1,TRINITY_DN22275_c0_g1,TRINITY_DN11960_c0_g1,TRINITY_DN9310_c0_g2,TRINITY_DN8741_c0_g2,TRINITY_DN25763_c0_g1,TRINITY_DN7947_c7_g1,TRINITY_DN3641_c3_g1,TRINITY_DN320…
Biological Process	GO:0065008	regulation of biological quality	83	1174	1.97E-02	1.90E-01	TRINITY_DN30925_c0_g1,TRINITY_DN1252_c1_g1,TRINITY_DN36968_c0_g1,TRINITY_DN18111_c0_g1,TRINITY_DN11554_c0_g1,TRINITY_DN70148_c0_g1,TRINITY_DN21795_c0_g1,TRINITY_DN13724_c0_g1,TRINITY_DN31534_c0_g1,TRINITY_DN1985_c0_g6,TRINITY_DN24187_c0_g1,TRINITY_DN6142_c0_g2,TRINITY_DN7096_c0_g1,TRINITY_DN4219_c0_g1,TRINITY_DN23770_c0_g1,TRINITY_DN228_c0_g1,TRINITY_DN58786_c0_g1,TRINITY_DN11960_c0_g1,TRINITY_DN…
Biological Process	GO:0009653	anatomical structure morphogenesis	82	988	2.69E-04	1.88E-02	TRINITY_DN2710_c2_g1,TRINITY_DN6362_c0_g1,TRINITY_DN24277_c0_g1,TRINITY_DN4933_c9_g1,TRINITY_DN7028_c0_g1,TRINITY_DN4340_c8_g1,TRINITY_DN1590_c0_g1,TRINITY_DN1010_c0_g1,TRINITY_DN65_c0_g1,TRINITY_DN24480_c0_g1,TRINITY_DN412_c0_g2,TRINITY_DN7818_c0_g2,TRINITY_DN15240_c0_g1,TRINITY_DN47980_c0_g1,TRINITY_DN3634_c0_g1,TRINITY_DN4703_c0_g1,TRINITY_DN518_c0_g1,TRINITY_DN2139_c0_g1,TRINITY_DN77736_c0_g1…
Biological Process	GO:1902578	single-organism localization	74	1022	1.64E-02	1.77E-01	TRINITY_DN27595_c0_g1,TRINITY_DN23770_c0_g1,TRINITY_DN4219_c0_g1,TRINITY_DN16512_c0_g1,TRINITY_DN3030_c0_g1,TRINITY_DN37945_c0_g1,TRINITY_DN13724_c0_g1,TRINITY_DN31534_c0_g1,TRINITY_DN1985_c0_g6,TRINITY_DN21795_c0_g1,TRINITY_DN19851_c0_g1,TRINITY_DN36968_c0_g1,TRINITY_DN18111_c0_g1,TRINITY_DN9069_c1_g3,TRINITY_DN15599_c0_g1,TRINITY_DN73893_c0_g1,TRINITY_DN13812_c0_g1,TRINITY_DN29172_c0_g1,TRINITY…
Biological Process	GO:0009893	positive regulation of metabolic process	74	1034	2.10E-02	1.96E-01	TRINITY_DN22275_c0_g1,TRINITY_DN16556_c0_g1,TRINITY_DN3540_c0_g1,TRINITY_DN3149_c4_g1,TRINITY_DN19115_c0_g1,TRINITY_DN9310_c0_g2,TRINITY_DN33970_c0_g1,TRINITY_DN25763_c0_g1,TRINITY_DN24187_c0_g1,TRINITY_DN6142_c0_g2,TRINITY_DN3030_c0_g1,TRINITY_DN2682_c8_g1,TRINITY_DN23770_c0_g1,TRINITY_DN9672_c1_g1,TRINITY_DN5957_c0_g1,TRINITY_DN36968_c0_g1,TRINITY_DN2961_c7_g1,TRINITY_DN12871_c0_g1,TRINITY_DN26…
Biological Process	GO:0035556	intracellular signal transduction	72	1045	4.64E-02	2.54E-01	TRINITY_DN9845_c1_g2,TRINITY_DN7941_c0_g1,TRINITY_DN5637_c0_g1,TRINITY_DN10478_c0_g1,TRINITY_DN56874_c0_g1,TRINITY_DN2940_c0_g1,TRINITY_DN6951_c0_g1,TRINITY_DN4933_c9_g1,TRINITY_DN6362_c0_g1,TRINITY_DN28959_c0_g1,TRINITY_DN4144_c0_g2,TRINITY_DN8074_c0_g2,TRINITY_DN21191_c0_g1,TRINITY_DN20422_c0_g1,TRINITY_DN77514_c0_g1,TRINITY_DN23024_c0_g1,TRINITY_DN6099_c0_g1,TRINITY_DN30868_c0_g1,TRINITY_DN187…
Biological Process	GO:0051239	regulation of multicellular organismal process	71	807	1.29E-04	1.11E-02	TRINITY_DN32372_c0_g1,TRINITY_DN4528_c0_g1,TRINITY_DN6986_c0_g1,TRINITY_DN25763_c0_g1,TRINITY_DN3149_c4_g1,TRINITY_DN58786_c0_g1,TRINITY_DN228_c0_g1,TRINITY_DN23770_c0_g1,TRINITY_DN4219_c0_g1,TRINITY_DN31534_c0_g1,TRINITY_DN5181_c0_g2,TRINITY_DN42089_c0_g1,TRINITY_DN24692_c1_g1,TRINITY_DN21795_c0_g1,TRINITY_DN2961_c7_g1,TRINITY_DN799_c2_g1,TRINITY_DN21003_c0_g1,TRINITY_DN19806_c0_g1,TRINITY_DN726…
Biological Process	GO:0044765	single-organism transport	70	953	1.44E-02	1.66E-01	TRINITY_DN36687_c0_g1,TRINITY_DN18528_c0_g2,TRINITY_DN15945_c0_g1,TRINITY_DN39670_c0_g1,TRINITY_DN32042_c0_g1,TRINITY_DN12792_c2_g1,TRINITY_DN4352_c6_g1,TRINITY_DN28300_c0_g1,TRINITY_DN15196_c0_g1,TRINITY_DN70036_c0_g1,TRINITY_DN19804_c0_g1,TRINITY_DN32359_c0_g1,TRINITY_DN7898_c0_g1,TRINITY_DN19806_c0_g1,TRINITY_DN25323_c0_g1,TRINITY_DN36968_c0_g1,TRINITY_DN21795_c0_g1,TRINITY_DN19851_c0_g1,TRINI…
Biological Process	GO:0031325	positive regulation of cellular metabolic process	67	964	4.61E-02	2.54E-01	TRINITY_DN12871_c0_g1,TRINITY_DN2961_c7_g1,TRINITY_DN5957_c0_g1,TRINITY_DN36968_c0_g1,TRINITY_DN9672_c1_g1,TRINITY_DN23770_c0_g1,TRINITY_DN2682_c8_g1,TRINITY_DN24187_c0_g1,TRINITY_DN25763_c0_g1,TRINITY_DN33970_c0_g1,TRINITY_DN9310_c0_g2,TRINITY_DN19115_c0_g1,TRINITY_DN3149_c4_g1,TRINITY_DN3540_c0_g1,TRINITY_DN16556_c0_g1,TRINITY_DN22275_c0_g1,TRINITY_DN18785_c0_g1,TRINITY_DN17270_c0_g1,TRINITY_DN…
Biological Process	GO:0010033	response to organic substance	64	839	8.82E-03	1.24E-01	TRINITY_DN28764_c0_g1,TRINITY_DN3643_c0_g1,TRINITY_DN1299_c0_g1,TRINITY_DN48111_c0_g1,TRINITY_DN3360_c0_g1,TRINITY_DN5221_c0_g1,TRINITY_DN10929_c1_g2,TRINITY_DN20202_c0_g1,TRINITY_DN22499_c0_g1,TRINITY_DN14735_c0_g1,TRINITY_DN29338_c0_g1,TRINITY_DN9903_c0_g1,TRINITY_DN14927_c3_g1,TRINITY_DN11502_c0_g1,TRINITY_DN18739_c0_g2,TRINITY_DN47980_c0_g1,TRINITY_DN7818_c0_g2,TRINITY_DN77514_c0_g1,TRINITY_D…
Biological Process	GO:0007399	nervous system development	64	884	2.47E-02	2.21E-01	TRINITY_DN23770_c0_g1,TRINITY_DN5181_c0_g2,TRINITY_DN24692_c1_g1,TRINITY_DN18111_c0_g1,TRINITY_DN4502_c0_g1,TRINITY_DN2961_c7_g1,TRINITY_DN39186_c0_g1,TRINITY_DN16556_c0_g1,TRINITY_DN9069_c1_g3,TRINITY_DN6986_c0_g1,TRINITY_DN14366_c2_g1,TRINITY_DN63709_c0_g1,TRINITY_DN12734_c0_g1,TRINITY_DN3149_c4_g1,TRINITY_DN71126_c0_g1,TRINITY_DN3641_c3_g1,TRINITY_DN3279_c1_g1,TRINITY_DN1346_c0_g1,TRINITY_DN15…
Biological Process	GO:0051173	positive regulation of nitrogen compound metabolic process	64	900	3.41E-02	2.54E-01	TRINITY_DN17270_c0_g1,TRINITY_DN18785_c0_g1,TRINITY_DN14188_c0_g1,TRINITY_DN4537_c0_g1,TRINITY_DN12820_c0_g1,TRINITY_DN5458_c0_g1,TRINITY_DN799_c2_g1,TRINITY_DN26510_c0_g1,TRINITY_DN40018_c0_g1,TRINITY_DN40989_c0_g1,TRINITY_DN23770_c0_g1,TRINITY_DN2682_c8_g1,TRINITY_DN3030_c0_g1,TRINITY_DN24187_c0_g1,TRINITY_DN12871_c0_g1,TRINITY_DN2961_c7_g1,TRINITY_DN5957_c0_g1,TRINITY_DN36968_c0_g1,TRINITY_DN9…
Biological Process	GO:0065009	regulation of molecular function	63	788	3.36E-03	7.66E-02	TRINITY_DN32805_c0_g2,TRINITY_DN15659_c0_g1,TRINITY_DN4537_c0_g1,TRINITY_DN8074_c0_g2,TRINITY_DN21282_c0_g1,TRINITY_DN18739_c0_g2,TRINITY_DN1346_c0_g1,TRINITY_DN30365_c0_g1,TRINITY_DN9419_c0_g1,TRINITY_DN3641_c3_g1,TRINITY_DN6099_c0_g1,TRINITY_DN47980_c0_g1,TRINITY_DN5402_c0_g1,TRINITY_DN40018_c0_g1,TRINITY_DN7941_c0_g1,TRINITY_DN40989_c0_g1,TRINITY_DN6924_c0_g1,TRINITY_DN10478_c0_g1,TRINITY_DN56…
Biological Process	GO:0070887	cellular response to chemical stimulus	63	803	5.13E-03	9.72E-02	TRINITY_DN20136_c0_g1,TRINITY_DN6951_c0_g1,TRINITY_DN3746_c1_g1,TRINITY_DN42297_c0_g1,TRINITY_DN78718_c0_g1,TRINITY_DN28716_c0_g1,TRINITY_DN15810_c1_g1,TRINITY_DN1454_c0_g1,TRINITY_DN9672_c0_g2,TRINITY_DN6180_c0_g1,TRINITY_DN9845_c1_g2,TRINITY_DN15196_c0_g1,TRINITY_DN7941_c0_g1,TRINITY_DN1590_c0_g1,TRINITY_DN70036_c0_g1,TRINITY_DN40989_c0_g1,TRINITY_DN6924_c0_g1,TRINITY_DN5637_c0_g1,TRINITY_DN104…
Biological Process	GO:0048468	cell development	60	757	5.03E-03	9.72E-02	TRINITY_DN25763_c0_g1,TRINITY_DN12690_c1_g1,TRINITY_DN19115_c0_g1,TRINITY_DN4215_c0_g1,TRINITY_DN3149_c4_g1,TRINITY_DN77666_c0_g1,TRINITY_DN32372_c0_g1,TRINITY_DN20054_c0_g1,TRINITY_DN6898_c0_g1,TRINITY_DN2472_c0_g1,TRINITY_DN9383_c0_g1,TRINITY_DN14366_c2_g1,TRINITY_DN16396_c0_g1,TRINITY_DN6986_c0_g1,TRINITY_DN2015_c0_g2,TRINITY_DN29338_c0_g1,TRINITY_DN14735_c0_g1,TRINITY_DN21679_c0_g1,TRINITY_DN…
Biological Process	GO:0050793	regulation of developmental process	59	755	7.22E-03	1.17E-01	TRINITY_DN5181_c0_g2,TRINITY_DN3089_c2_g2,TRINITY_DN2914_c0_g1,TRINITY_DN3643_c0_g1,TRINITY_DN5638_c0_g1,TRINITY_DN23770_c0_g1,TRINITY_DN4219_c0_g1,TRINITY_DN7996_c0_g2,TRINITY_DN2961_c7_g1,TRINITY_DN57109_c0_g1,TRINITY_DN1299_c0_g1,TRINITY_DN29338_c0_g1,TRINITY_DN14735_c0_g1,TRINITY_DN9302_c0_g1,TRINITY_DN42089_c0_g1,TRINITY_DN24692_c1_g1,TRINITY_DN2068_c3_g1,TRINITY_DN9383_c0_g1,TRINITY_DN4528_…
Biological Process	GO:0032879	regulation of localization	55	749	2.82E-02	2.27E-01	TRINITY_DN12792_c2_g1,TRINITY_DN30176_c0_g1,TRINITY_DN9419_c0_g1,TRINITY_DN32042_c0_g1,TRINITY_DN4953_c1_g1,TRINITY_DN6099_c0_g1,TRINITY_DN47980_c0_g1,TRINITY_DN21282_c0_g1,TRINITY_DN412_c0_g2,TRINITY_DN39670_c0_g1,TRINITY_DN39525_c0_g1,TRINITY_DN5458_c0_g1,TRINITY_DN4703_c0_g1,TRINITY_DN4324_c0_g1,TRINITY_DN6951_c0_g1,TRINITY_DN19806_c0_g1,TRINITY_DN4340_c8_g1,TRINITY_DN35_c0_g1,TRINITY_DN6362_c…
Biological Process	GO:0008219	cell death	53	649	4.54E-03	9.53E-02	TRINITY_DN2033_c0_g1,TRINITY_DN5458_c0_g1,TRINITY_DN9917_c0_g1,TRINITY_DN450_c1_g1,TRINITY_DN4537_c0_g1,TRINITY_DN30868_c0_g1,TRINITY_DN9475_c1_g1,TRINITY_DN30483_c0_g1,TRINITY_DN15240_c0_g1,TRINITY_DN22416_c0_g1,TRINITY_DN47980_c0_g1,TRINITY_DN6099_c0_g1,TRINITY_DN1010_c0_g1,TRINITY_DN6924_c0_g1,TRINITY_DN40989_c0_g1,TRINITY_DN10478_c0_g1,TRINITY_DN5637_c0_g1,TRINITY_DN5992_c1_g5,TRINITY_DN37254…
Biological Process	GO:0071310	cellular response to organic substance	53	655	5.45E-03	9.84E-02	TRINITY_DN42297_c0_g1,TRINITY_DN15810_c1_g1,TRINITY_DN28716_c0_g1,TRINITY_DN78718_c0_g1,TRINITY_DN6951_c0_g1,TRINITY_DN20136_c0_g1,TRINITY_DN70036_c0_g1,TRINITY_DN1590_c0_g1,TRINITY_DN15196_c0_g1,TRINITY_DN5637_c0_g1,TRINITY_DN10478_c0_g1,TRINITY_DN1110_c0_g1,TRINITY_DN6924_c0_g1,TRINITY_DN1454_c0_g1,TRINITY_DN9845_c1_g2,TRINITY_DN6180_c0_g1,TRINITY_DN12791_c2_g1,TRINITY_DN7818_c0_g2,TRINITY_DN47…
Biological Process	GO:0009888	tissue development	52	680	1.65E-02	1.77E-01	TRINITY_DN14688_c0_g1,TRINITY_DN7353_c0_g1,TRINITY_DN412_c0_g2,TRINITY_DN7818_c0_g2,TRINITY_DN15240_c0_g1,TRINITY_DN32042_c0_g1,TRINITY_DN3641_c3_g1,TRINITY_DN77736_c0_g1,TRINITY_DN2139_c0_g1,TRINITY_DN4537_c0_g1,TRINITY_DN17270_c0_g1,TRINITY_DN18785_c0_g1,TRINITY_DN18528_c0_g2,TRINITY_DN19659_c0_g1,TRINITY_DN26510_c0_g1,TRINITY_DN28716_c0_g1,TRINITY_DN4933_c9_g1,TRINITY_DN7267_c2_g1,TRINITY_DN78…
Biological Process	GO:0006366	transcription from RNA polymerase II promoter	52	713	3.59E-02	2.54E-01	TRINITY_DN17134_c2_g1,TRINITY_DN9359_c0_g1,TRINITY_DN17270_c0_g1,TRINITY_DN18785_c0_g1,TRINITY_DN423_c0_g1,TRINITY_DN70073_c0_g1,TRINITY_DN412_c0_g2,TRINITY_DN12086_c0_g2,TRINITY_DN514_c0_g1,TRINITY_DN15240_c0_g1,TRINITY_DN7818_c0_g2,TRINITY_DN433_c0_g1,TRINITY_DN7864_c0_g1,TRINITY_DN19483_c0_g1,TRINITY_DN65_c0_g1,TRINITY_DN1454_c0_g1,TRINITY_DN8960_c0_g2,TRINITY_DN26510_c0_g1,TRINITY_DN42297_c0_…
Biological Process	GO:0006357	regulation of transcription from RNA polymerase II promoter	50	647	1.55E-02	1.77E-01	TRINITY_DN9310_c0_g2,TRINITY_DN3332_c0_g1,TRINITY_DN12690_c1_g1,TRINITY_DN25763_c0_g1,TRINITY_DN13941_c0_g1,TRINITY_DN26128_c0_g1,TRINITY_DN19084_c0_g1,TRINITY_DN3149_c4_g1,TRINITY_DN16556_c0_g1,TRINITY_DN32372_c0_g1,TRINITY_DN3540_c0_g1,TRINITY_DN2015_c0_g2,TRINITY_DN2015_c0_g1,TRINITY_DN22275_c0_g1,TRINITY_DN63677_c0_g1,TRINITY_DN2068_c3_g1,TRINITY_DN5221_c0_g1,TRINITY_DN12871_c0_g1,TRINITY_DN1…
Biological Process	GO:0006928	movement of cell or subcellular component	49	616	1.00E-02	1.31E-01	TRINITY_DN11260_c0_g1,TRINITY_DN4528_c0_g1,TRINITY_DN16396_c0_g1,TRINITY_DN9903_c0_g1,TRINITY_DN2015_c0_g2,TRINITY_DN25763_c0_g1,TRINITY_DN33720_c0_g1,TRINITY_DN3643_c0_g1,TRINITY_DN23770_c0_g1,TRINITY_DN6213_c0_g1,TRINITY_DN5181_c0_g2,TRINITY_DN31534_c0_g1,TRINITY_DN4351_c0_g1,TRINITY_DN2914_c0_g1,TRINITY_DN6142_c0_g2,TRINITY_DN14735_c0_g1,TRINITY_DN2068_c3_g1,TRINITY_DN7996_c0_g2,TRINITY_DN5609…
Biological Process	GO:0050790	regulation of catalytic activity	49	627	1.36E-02	1.59E-01	TRINITY_DN18739_c0_g2,TRINITY_DN1346_c0_g1,TRINITY_DN9419_c0_g1,TRINITY_DN3641_c3_g1,TRINITY_DN6099_c0_g1,TRINITY_DN30365_c0_g1,TRINITY_DN15659_c0_g1,TRINITY_DN32805_c0_g2,TRINITY_DN8074_c0_g2,TRINITY_DN4537_c0_g1,TRINITY_DN28716_c0_g1,TRINITY_DN43054_c0_g1,TRINITY_DN35_c0_g1,TRINITY_DN7028_c0_g1,TRINITY_DN4933_c9_g1,TRINITY_DN6951_c0_g1,TRINITY_DN40989_c0_g1,TRINITY_DN6924_c0_g1,TRINITY_DN10478_…
Biological Process	GO:0006915	apoptotic process	48	597	8.91E-03	1.24E-01	TRINITY_DN5637_c0_g1,TRINITY_DN10478_c0_g1,TRINITY_DN6924_c0_g1,TRINITY_DN40989_c0_g1,TRINITY_DN1010_c0_g1,TRINITY_DN5992_c1_g5,TRINITY_DN1454_c0_g1,TRINITY_DN37254_c0_g1,TRINITY_DN6716_c0_g1,TRINITY_DN158_c0_g1,TRINITY_DN40120_c0_g1,TRINITY_DN21003_c0_g1,TRINITY_DN4340_c8_g1,TRINITY_DN7028_c0_g1,TRINITY_DN7267_c2_g1,TRINITY_DN6951_c0_g1,TRINITY_DN24277_c0_g1,TRINITY_DN2033_c0_g1,TRINITY_DN9917_c…
Biological Process	GO:0012501	programmed cell death	48	608	1.22E-02	1.49E-01	TRINITY_DN25763_c0_g1,TRINITY_DN10591_c0_g1,TRINITY_DN10382_c0_g1,TRINITY_DN29172_c0_g1,TRINITY_DN11260_c0_g1,TRINITY_DN2472_c0_g1,TRINITY_DN11303_c0_g1,TRINITY_DN32372_c0_g1,TRINITY_DN25764_c0_g1,TRINITY_DN160_c0_g2,TRINITY_DN1299_c0_g1,TRINITY_DN2961_c7_g1,TRINITY_DN23770_c0_g1,TRINITY_DN77488_c0_g1,TRINITY_DN7096_c0_g1,TRINITY_DN24187_c0_g1,TRINITY_DN17967_c0_g3,TRINITY_DN38007_c0_g1,TRINITY_D…
Biological Process	GO:0022610	biological adhesion	46	420	1.31E-05	2.77E-03	TRINITY_DN6898_c0_g1,TRINITY_DN11260_c0_g1,TRINITY_DN1244_c3_g1,TRINITY_DN3540_c0_g1,TRINITY_DN194_c5_g1,TRINITY_DN3129_c0_g1,TRINITY_DN11644_c1_g1,TRINITY_DN25763_c0_g1,TRINITY_DN10003_c0_g1,TRINITY_DN6213_c0_g1,TRINITY_DN23770_c0_g1,TRINITY_DN4911_c1_g1,TRINITY_DN28314_c0_g1,TRINITY_DN38007_c0_g1,TRINITY_DN3089_c2_g2,TRINITY_DN6025_c1_g1,TRINITY_DN38636_c0_g1,TRINITY_DN5_c3_g1,TRINITY_DN33991_c…
Biological Process	GO:0006629	lipid metabolic process	46	580	1.30E-02	1.55E-01	TRINITY_DN33970_c0_g1,TRINITY_DN33720_c0_g1,TRINITY_DN34602_c0_g1,TRINITY_DN25763_c0_g1,TRINITY_DN17469_c0_g1,TRINITY_DN13310_c0_g1,TRINITY_DN11251_c0_g1,TRINITY_DN389_c0_g1,TRINITY_DN11260_c0_g1,TRINITY_DN1605_c0_g1,TRINITY_DN34062_c0_g1,TRINITY_DN389_c0_g2,TRINITY_DN9882_c0_g1,TRINITY_DN9672_c1_g1,TRINITY_DN30925_c0_g1,TRINITY_DN4502_c0_g1,TRINITY_DN2892_c0_g1,TRINITY_DN1252_c1_g1,TRINITY_DN275…
Biological Process	GO:0007155	cell adhesion	45	418	2.50E-05	3.84E-03	TRINITY_DN3540_c0_g1,TRINITY_DN1244_c3_g1,TRINITY_DN6898_c0_g1,TRINITY_DN11260_c0_g1,TRINITY_DN3129_c0_g1,TRINITY_DN11644_c1_g1,TRINITY_DN194_c5_g1,TRINITY_DN25763_c0_g1,TRINITY_DN10003_c0_g1,TRINITY_DN4911_c1_g1,TRINITY_DN28314_c0_g1,TRINITY_DN6213_c0_g1,TRINITY_DN23770_c0_g1,TRINITY_DN3089_c2_g2,TRINITY_DN6025_c1_g1,TRINITY_DN38636_c0_g1,TRINITY_DN38007_c0_g1,TRINITY_DN14735_c0_g1,TRINITY_DN115…
Biological Process	GO:0048646	anatomical structure formation involved in morphogenesis	44	401	1.93E-05	3.41E-03	TRINITY_DN73893_c0_g1,TRINITY_DN9069_c1_g3,TRINITY_DN11260_c0_g1,TRINITY_DN4528_c0_g1,TRINITY_DN16396_c0_g1,TRINITY_DN2015_c0_g1,TRINITY_DN9903_c0_g1,TRINITY_DN2015_c0_g2,TRINITY_DN12734_c0_g1,TRINITY_DN12690_c1_g1,TRINITY_DN9310_c0_g2,TRINITY_DN26128_c0_g1,TRINITY_DN23770_c0_g1,TRINITY_DN6213_c0_g1,TRINITY_DN3089_c2_g2,TRINITY_DN5181_c0_g2,TRINITY_DN14735_c0_g1,TRINITY_DN1866_c0_g1,TRINITY_DN206…
Biological Process	GO:0008283	cell proliferation	43	505	4.91E-03	9.72E-02	TRINITY_DN31534_c0_g1,TRINITY_DN6213_c0_g1,TRINITY_DN23770_c0_g1,TRINITY_DN28764_c0_g1,TRINITY_DN9672_c1_g1,TRINITY_DN36968_c0_g1,TRINITY_DN1299_c0_g1,TRINITY_DN2961_c7_g1,TRINITY_DN48111_c0_g1,TRINITY_DN3360_c0_g1,TRINITY_DN2068_c3_g1,TRINITY_DN14735_c0_g1,TRINITY_DN2015_c0_g2,TRINITY_DN194_c5_g1,TRINITY_DN4528_c0_g1,TRINITY_DN22275_c0_g1,TRINITY_DN29172_c0_g1,TRINITY_DN23974_c0_g1,TRINITY_DN689…
Biological Process	GO:2000026	regulation of multicellular organismal development	43	549	1.93E-02	1.88E-01	TRINITY_DN24692_c1_g1,TRINITY_DN2068_c3_g1,TRINITY_DN7996_c0_g2,TRINITY_DN2961_c7_g1,TRINITY_DN1299_c0_g1,TRINITY_DN5638_c0_g1,TRINITY_DN23770_c0_g1,TRINITY_DN5181_c0_g2,TRINITY_DN3089_c2_g2,TRINITY_DN2914_c0_g1,TRINITY_DN25763_c0_g1,TRINITY_DN3149_c4_g1,TRINITY_DN77666_c0_g1,TRINITY_DN32372_c0_g1,TRINITY_DN6898_c0_g1,TRINITY_DN9383_c0_g1,TRINITY_DN4528_c0_g1,TRINITY_DN9903_c0_g1,TRINITY_DN2015_c…
Biological Process	GO:0040011	locomotion	42	504	7.78E-03	1.24E-01	TRINITY_DN5458_c0_g1,TRINITY_DN33142_c0_g1,TRINITY_DN15945_c0_g1,TRINITY_DN21282_c0_g1,TRINITY_DN412_c0_g2,TRINITY_DN7353_c0_g1,TRINITY_DN71126_c0_g1,TRINITY_DN9419_c0_g1,TRINITY_DN30176_c0_g1,TRINITY_DN7941_c0_g1,TRINITY_DN7864_c0_g1,TRINITY_DN3030_c1_g2,TRINITY_DN5637_c0_g1,TRINITY_DN6924_c0_g1,TRINITY_DN17576_c0_g1,TRINITY_DN35_c0_g1,TRINITY_DN2962_c0_g3,TRINITY_DN4933_c9_g1,TRINITY_DN6951_c0_…
Biological Process	GO:0051704	multi-organism process	42	552	3.13E-02	2.43E-01	TRINITY_DN39525_c0_g1,TRINITY_DN14984_c0_g1,TRINITY_DN423_c0_g1,TRINITY_DN30868_c0_g1,TRINITY_DN18739_c0_g2,TRINITY_DN12791_c2_g1,TRINITY_DN15240_c0_g1,TRINITY_DN9419_c0_g1,TRINITY_DN5637_c0_g1,TRINITY_DN433_c0_g1,TRINITY_DN7780_c0_g1,TRINITY_DN26510_c0_g1,TRINITY_DN28716_c0_g1,TRINITY_DN2710_c2_g1,TRINITY_DN32359_c0_g1,TRINITY_DN41533_c0_g1,TRINITY_DN40120_c0_g1,TRINITY_DN7028_c0_g1,TRINITY_DN79…
Biological Process	GO:0048870	cell motility	40	404	4.12E-04	2.29E-02	TRINITY_DN71126_c0_g1,TRINITY_DN9419_c0_g1,TRINITY_DN30176_c0_g1,TRINITY_DN21282_c0_g1,TRINITY_DN412_c0_g2,TRINITY_DN7353_c0_g1,TRINITY_DN33142_c0_g1,TRINITY_DN5458_c0_g1,TRINITY_DN33180_c0_g1,TRINITY_DN4933_c9_g1,TRINITY_DN6951_c0_g1,TRINITY_DN35_c0_g1,TRINITY_DN2962_c0_g3,TRINITY_DN17576_c0_g1,TRINITY_DN7941_c0_g1,TRINITY_DN6924_c0_g1,TRINITY_DN7864_c0_g1,TRINITY_DN5637_c0_g1,TRINITY_DN3030_c1_…
Biological Process	GO:0051674	localization of cell	40	405	4.33E-04	2.35E-02	TRINITY_DN33720_c0_g1,TRINITY_DN25763_c0_g1,TRINITY_DN2015_c0_g2,TRINITY_DN9903_c0_g1,TRINITY_DN4528_c0_g1,TRINITY_DN16396_c0_g1,TRINITY_DN11260_c0_g1,TRINITY_DN1299_c0_g1,TRINITY_DN3268_c0_g1,TRINITY_DN7996_c0_g2,TRINITY_DN56098_c0_g1,TRINITY_DN48111_c0_g1,TRINITY_DN14735_c0_g1,TRINITY_DN6142_c0_g2,TRINITY_DN2914_c0_g1,TRINITY_DN4351_c0_g1,TRINITY_DN31534_c0_g1,TRINITY_DN5181_c0_g2,TRINITY_DN621…
Biological Process	GO:0045595	regulation of cell differentiation	40	496	1.53E-02	1.76E-01	TRINITY_DN25763_c0_g1,TRINITY_DN3149_c4_g1,TRINITY_DN77666_c0_g1,TRINITY_DN32372_c0_g1,TRINITY_DN6898_c0_g1,TRINITY_DN9383_c0_g1,TRINITY_DN4528_c0_g1,TRINITY_DN2015_c0_g2,TRINITY_DN29338_c0_g1,TRINITY_DN14735_c0_g1,TRINITY_DN9302_c0_g1,TRINITY_DN2961_c7_g1,TRINITY_DN57109_c0_g1,TRINITY_DN1299_c0_g1,TRINITY_DN3643_c0_g1,TRINITY_DN5638_c0_g1,TRINITY_DN4219_c0_g1,TRINITY_DN23770_c0_g1,TRINITY_DN2914…
Biological Process	GO:0072359	circulatory system development	39	327	8.46E-06	2.08E-03	TRINITY_DN7267_c2_g1,TRINITY_DN7028_c0_g1,TRINITY_DN6362_c0_g1,TRINITY_DN42297_c0_g1,TRINITY_DN36728_c0_g1,TRINITY_DN26510_c0_g1,TRINITY_DN2962_c0_g3,TRINITY_DN1590_c0_g1,TRINITY_DN7818_c0_g2,TRINITY_DN32042_c0_g1,TRINITY_DN15240_c0_g1,TRINITY_DN30176_c0_g1,TRINITY_DN14688_c0_g1,TRINITY_DN7353_c0_g1,TRINITY_DN412_c0_g2,TRINITY_DN4537_c0_g1,TRINITY_DN70073_c0_g1,TRINITY_DN5458_c0_g1,TRINITY_DN4703…
Biological Process	GO:0007267	cell-cell signaling	39	466	9.44E-03	1.25E-01	TRINITY_DN1985_c0_g6,TRINITY_DN13724_c0_g1,TRINITY_DN11479_c0_g1,TRINITY_DN4351_c0_g1,TRINITY_DN23770_c0_g1,TRINITY_DN6213_c0_g1,TRINITY_DN1299_c0_g1,TRINITY_DN11554_c0_g1,TRINITY_DN14735_c0_g1,TRINITY_DN24692_c1_g1,TRINITY_DN20958_c0_g1,TRINITY_DN21339_c0_g1,TRINITY_DN73893_c0_g1,TRINITY_DN19084_c0_g1,TRINITY_DN6831_c0_g4,TRINITY_DN62939_c0_g1,TRINITY_DN12734_c0_g1,TRINITY_DN8156_c0_g1,TRINITY_D…
Biological Process	GO:0030030	cell projection organization	39	515	3.93E-02	2.54E-01	TRINITY_DN47980_c0_g1,TRINITY_DN1346_c0_g1,TRINITY_DN7637_c0_g1,TRINITY_DN14948_c0_g1,TRINITY_DN15945_c0_g1,TRINITY_DN70073_c0_g1,TRINITY_DN77655_c0_g1,TRINITY_DN33142_c0_g1,TRINITY_DN908_c1_g1,TRINITY_DN21003_c0_g1,TRINITY_DN4340_c8_g1,TRINITY_DN24277_c0_g1,TRINITY_DN20187_c0_g1,TRINITY_DN6951_c0_g1,TRINITY_DN4933_c9_g1,TRINITY_DN2940_c0_g1,TRINITY_DN8350_c0_g1,TRINITY_DN35_c0_g1,TRINITY_DN17576…
Biological Process	GO:0016477	cell migration	38	373	3.26E-04	2.00E-02	TRINITY_DN30176_c0_g1,TRINITY_DN9419_c0_g1,TRINITY_DN71126_c0_g1,TRINITY_DN412_c0_g2,TRINITY_DN7353_c0_g1,TRINITY_DN21282_c0_g1,TRINITY_DN5458_c0_g1,TRINITY_DN33180_c0_g1,TRINITY_DN4933_c9_g1,TRINITY_DN6951_c0_g1,TRINITY_DN35_c0_g1,TRINITY_DN17576_c0_g1,TRINITY_DN6924_c0_g1,TRINITY_DN7864_c0_g1,TRINITY_DN5637_c0_g1,TRINITY_DN3030_c1_g2,TRINITY_DN7941_c0_g1,TRINITY_DN6213_c0_g1,TRINITY_DN23770_c0_…
Biological Process	GO:0120036	plasma membrane bounded cell projection organization	38	484	2.59E-02	2.27E-01	TRINITY_DN10120_c0_g1,TRINITY_DN77666_c0_g1,TRINITY_DN9383_c0_g1,TRINITY_DN14366_c2_g1,TRINITY_DN21679_c0_g1,TRINITY_DN2068_c3_g1,TRINITY_DN56098_c0_g1,TRINITY_DN4502_c0_g1,TRINITY_DN39186_c0_g1,TRINITY_DN1299_c0_g1,TRINITY_DN5181_c0_g2,TRINITY_DN57363_c0_g1,TRINITY_DN15584_c0_g1,TRINITY_DN2914_c0_g1,TRINITY_DN19483_c0_g1,TRINITY_DN17576_c0_g1,TRINITY_DN79056_c0_g1,TRINITY_DN1010_c0_g1,TRINITY_DN…
Biological Process	GO:0009887	animal organ morphogenesis	37	342	1.17E-04	1.04E-02	TRINITY_DN14688_c0_g1,TRINITY_DN412_c0_g2,TRINITY_DN7818_c0_g2,TRINITY_DN15240_c0_g1,TRINITY_DN32042_c0_g1,TRINITY_DN518_c0_g1,TRINITY_DN2139_c0_g1,TRINITY_DN17270_c0_g1,TRINITY_DN18785_c0_g1,TRINITY_DN4537_c0_g1,TRINITY_DN36728_c0_g1,TRINITY_DN2710_c2_g1,TRINITY_DN1590_c0_g1,TRINITY_DN65_c0_g1,TRINITY_DN753_c3_g1,TRINITY_DN5181_c0_g2,TRINITY_DN6213_c0_g1,TRINITY_DN23770_c0_g1,TRINITY_DN2961_c7_g…
Biological Process	GO:0009790	embryo development	37	486	4.10E-02	2.54E-01	TRINITY_DN6213_c0_g1,TRINITY_DN23770_c0_g1,TRINITY_DN3643_c0_g1,TRINITY_DN63677_c0_g1,TRINITY_DN24692_c1_g1,TRINITY_DN5221_c0_g1,TRINITY_DN1866_c0_g1,TRINITY_DN14735_c0_g1,TRINITY_DN1299_c0_g1,TRINITY_DN5957_c0_g1,TRINITY_DN2961_c7_g1,TRINITY_DN9069_c1_g3,TRINITY_DN73893_c0_g1,TRINITY_DN32372_c0_g1,TRINITY_DN2015_c0_g2,TRINITY_DN4528_c0_g1,TRINITY_DN2015_c0_g1,TRINITY_DN16396_c0_g1,TRINITY_DN1273…
Biological Process	GO:0010557	positive regulation of macromolecule biosynthetic process	37	489	4.43E-02	2.54E-01	TRINITY_DN63677_c0_g1,TRINITY_DN2068_c3_g1,TRINITY_DN3360_c0_g1,TRINITY_DN5221_c0_g1,TRINITY_DN12871_c0_g1,TRINITY_DN1299_c0_g1,TRINITY_DN5957_c0_g1,TRINITY_DN19928_c0_g1,TRINITY_DN28764_c0_g1,TRINITY_DN23770_c0_g1,TRINITY_DN12690_c1_g1,TRINITY_DN25763_c0_g1,TRINITY_DN9310_c0_g2,TRINITY_DN3149_c4_g1,TRINITY_DN6831_c0_g4,TRINITY_DN3540_c0_g1,TRINITY_DN16556_c0_g1,TRINITY_DN2015_c0_g1,TRINITY_DN201…
Biological Process	GO:0051240	positive regulation of multicellular organismal process	36	371	1.13E-03	4.23E-02	TRINITY_DN3149_c4_g1,TRINITY_DN58786_c0_g1,TRINITY_DN77666_c0_g1,TRINITY_DN25763_c0_g1,TRINITY_DN4528_c0_g1,TRINITY_DN9383_c0_g1,TRINITY_DN2015_c0_g2,TRINITY_DN9903_c0_g1,TRINITY_DN6887_c0_g1,TRINITY_DN2961_c7_g1,TRINITY_DN7996_c0_g2,TRINITY_DN1299_c0_g1,TRINITY_DN3360_c0_g1,TRINITY_DN3089_c2_g2,TRINITY_DN2914_c0_g1,TRINITY_DN5638_c0_g1,TRINITY_DN23770_c0_g1,TRINITY_DN79056_c0_g1,TRINITY_DN6924_c…
Biological Process	GO:0048585	negative regulation of response to stimulus	36	422	9.30E-03	1.24E-01	TRINITY_DN30365_c0_g1,TRINITY_DN15240_c0_g1,TRINITY_DN3641_c3_g1,TRINITY_DN6099_c0_g1,TRINITY_DN21282_c0_g1,TRINITY_DN30868_c0_g1,TRINITY_DN6951_c0_g1,TRINITY_DN19806_c0_g1,TRINITY_DN26510_c0_g1,TRINITY_DN15810_c1_g1,TRINITY_DN6180_c0_g1,TRINITY_DN15196_c0_g1,TRINITY_DN40018_c0_g1,TRINITY_DN6924_c0_g1,TRINITY_DN10478_c0_g1,TRINITY_DN5637_c0_g1,TRINITY_DN4219_c0_g1,TRINITY_DN82705_c0_g1,TRINITY_DN…
Biological Process	GO:0003008	system process	35	396	6.04E-03	1.06E-01	TRINITY_DN6142_c0_g2,TRINITY_DN4351_c0_g1,TRINITY_DN31534_c0_g1,TRINITY_DN7096_c0_g1,TRINITY_DN1299_c0_g1,TRINITY_DN36968_c0_g1,TRINITY_DN20958_c0_g1,TRINITY_DN21795_c0_g1,TRINITY_DN9903_c0_g1,TRINITY_DN9069_c1_g3,TRINITY_DN6887_c0_g1,TRINITY_DN25764_c0_g1,TRINITY_DN58786_c0_g1,TRINITY_DN7947_c7_g1,TRINITY_DN13472_c0_g1,TRINITY_DN39670_c0_g1,TRINITY_DN18739_c0_g2,TRINITY_DN14688_c0_g1,TRINITY_DN1…
Biological Process	GO:0010941	regulation of cell death	35	463	4.99E-02	2.54E-01	TRINITY_DN32309_c0_g1,TRINITY_DN1299_c0_g1,TRINITY_DN2961_c7_g1,TRINITY_DN6213_c0_g1,TRINITY_DN77488_c0_g1,TRINITY_DN23770_c0_g1,TRINITY_DN7096_c0_g1,TRINITY_DN24187_c0_g1,TRINITY_DN25763_c0_g1,TRINITY_DN29172_c0_g1,TRINITY_DN11260_c0_g1,TRINITY_DN32372_c0_g1,TRINITY_DN4537_c0_g1,TRINITY_DN450_c1_g1,TRINITY_DN5458_c0_g1,TRINITY_DN9917_c0_g1,TRINITY_DN47980_c0_g1,TRINITY_DN22416_c0_g1,TRINITY_DN15…
Biological Process	GO:0022414	reproductive process	34	337	7.85E-04	3.49E-02	TRINITY_DN2015_c0_g1,TRINITY_DN2015_c0_g2,TRINITY_DN32372_c0_g1,TRINITY_DN4132_c0_g1,TRINITY_DN19115_c0_g1,TRINITY_DN4215_c0_g1,TRINITY_DN33720_c0_g1,TRINITY_DN78701_c0_g1,TRINITY_DN6142_c0_g2,TRINITY_DN23093_c0_g1,TRINITY_DN5957_c0_g1,TRINITY_DN369_c4_g1,TRINITY_DN29338_c0_g1,TRINITY_DN63677_c0_g1,TRINITY_DN12871_c0_g1,TRINITY_DN2710_c2_g1,TRINITY_DN40120_c0_g1,TRINITY_DN325_c6_g1,TRINITY_DN4153…
Biological Process	GO:0000003	reproduction	34	342	1.01E-03	4.08E-02	TRINITY_DN32372_c0_g1,TRINITY_DN2015_c0_g1,TRINITY_DN2015_c0_g2,TRINITY_DN4132_c0_g1,TRINITY_DN19115_c0_g1,TRINITY_DN4215_c0_g1,TRINITY_DN33720_c0_g1,TRINITY_DN78701_c0_g1,TRINITY_DN6142_c0_g2,TRINITY_DN29338_c0_g1,TRINITY_DN63677_c0_g1,TRINITY_DN12871_c0_g1,TRINITY_DN23093_c0_g1,TRINITY_DN5957_c0_g1,TRINITY_DN369_c4_g1,TRINITY_DN41586_c0_g1,TRINITY_DN16645_c0_g1,TRINITY_DN2710_c2_g1,TRINITY_DN40…
Biological Process	GO:0009719	response to endogenous stimulus	34	416	2.02E-02	1.93E-01	TRINITY_DN22499_c0_g1,TRINITY_DN3360_c0_g1,TRINITY_DN21795_c0_g1,TRINITY_DN48111_c0_g1,TRINITY_DN1299_c0_g1,TRINITY_DN3643_c0_g1,TRINITY_DN4219_c0_g1,TRINITY_DN23770_c0_g1,TRINITY_DN11502_c0_g1,TRINITY_DN25763_c0_g1,TRINITY_DN11960_c0_g1,TRINITY_DN7947_c7_g1,TRINITY_DN14927_c3_g1,TRINITY_DN22275_c0_g1,TRINITY_DN423_c0_g1,TRINITY_DN17134_c2_g1,TRINITY_DN7818_c0_g2,TRINITY_DN77514_c0_g1,TRINITY_DN4…
Biological Process	GO:0044093	positive regulation of molecular function	34	444	4.54E-02	2.54E-01	TRINITY_DN6362_c0_g1,TRINITY_DN35_c0_g1,TRINITY_DN28716_c0_g1,TRINITY_DN6951_c0_g1,TRINITY_DN4933_c9_g1,TRINITY_DN40018_c0_g1,TRINITY_DN7941_c0_g1,TRINITY_DN40989_c0_g1,TRINITY_DN6924_c0_g1,TRINITY_DN5637_c0_g1,TRINITY_DN37254_c0_g1,TRINITY_DN1346_c0_g1,TRINITY_DN32805_c0_g2,TRINITY_DN15659_c0_g1,TRINITY_DN4537_c0_g1,TRINITY_DN9383_c0_g1,TRINITY_DN22275_c0_g1,TRINITY_DN6693_c0_g1,TRINITY_DN3149_c…
Biological Process	GO:0045893	positive regulation of transcription, DNA-templated	32	417	4.99E-02	2.54E-01	TRINITY_DN6831_c0_g4,TRINITY_DN3149_c4_g1,TRINITY_DN9310_c0_g2,TRINITY_DN25763_c0_g1,TRINITY_DN12690_c1_g1,TRINITY_DN2015_c0_g2,TRINITY_DN2015_c0_g1,TRINITY_DN16556_c0_g1,TRINITY_DN3540_c0_g1,TRINITY_DN5957_c0_g1,TRINITY_DN1299_c0_g1,TRINITY_DN19928_c0_g1,TRINITY_DN5221_c0_g1,TRINITY_DN12871_c0_g1,TRINITY_DN63677_c0_g1,TRINITY_DN2068_c3_g1,TRINITY_DN23770_c0_g1,TRINITY_DN19483_c0_g1,TRINITY_DN65_…
Biological Process	GO:1902680	positive regulation of RNA biosynthetic process	32	417	4.99E-02	2.54E-01	TRINITY_DN3540_c0_g1,TRINITY_DN16556_c0_g1,TRINITY_DN2015_c0_g1,TRINITY_DN2015_c0_g2,TRINITY_DN25763_c0_g1,TRINITY_DN12690_c1_g1,TRINITY_DN9310_c0_g2,TRINITY_DN3149_c4_g1,TRINITY_DN6831_c0_g4,TRINITY_DN23770_c0_g1,TRINITY_DN5221_c0_g1,TRINITY_DN12871_c0_g1,TRINITY_DN63677_c0_g1,TRINITY_DN2068_c3_g1,TRINITY_DN5957_c0_g1,TRINITY_DN19928_c0_g1,TRINITY_DN1299_c0_g1,TRINITY_DN43469_c0_g1,TRINITY_DN493…
Biological Process	GO:1903508	positive regulation of nucleic acid-templated transcription	32	417	4.99E-02	2.54E-01	TRINITY_DN5957_c0_g1,TRINITY_DN1299_c0_g1,TRINITY_DN19928_c0_g1,TRINITY_DN5221_c0_g1,TRINITY_DN12871_c0_g1,TRINITY_DN63677_c0_g1,TRINITY_DN2068_c3_g1,TRINITY_DN23770_c0_g1,TRINITY_DN6831_c0_g4,TRINITY_DN3149_c4_g1,TRINITY_DN9310_c0_g2,TRINITY_DN25763_c0_g1,TRINITY_DN12690_c1_g1,TRINITY_DN2015_c0_g2,TRINITY_DN2015_c0_g1,TRINITY_DN16556_c0_g1,TRINITY_DN3540_c0_g1,TRINITY_DN12820_c0_g1,TRINITY_DN172…
Biological Process	GO:0044702	single organism reproductive process	31	311	1.59E-03	5.43E-02	TRINITY_DN9419_c0_g1,TRINITY_DN15240_c0_g1,TRINITY_DN12791_c2_g1,TRINITY_DN78701_c0_g1,TRINITY_DN30868_c0_g1,TRINITY_DN6142_c0_g2,TRINITY_DN29338_c0_g1,TRINITY_DN423_c0_g1,TRINITY_DN14984_c0_g1,TRINITY_DN12871_c0_g1,TRINITY_DN63677_c0_g1,TRINITY_DN23093_c0_g1,TRINITY_DN369_c4_g1,TRINITY_DN5957_c0_g1,TRINITY_DN16645_c0_g1,TRINITY_DN41586_c0_g1,TRINITY_DN32372_c0_g1,TRINITY_DN40120_c0_g1,TRINITY_DN…
Biological Process	GO:0051094	positive regulation of developmental process	31	323	2.87E-03	7.37E-02	TRINITY_DN3149_c4_g1,TRINITY_DN79056_c0_g1,TRINITY_DN77666_c0_g1,TRINITY_DN25763_c0_g1,TRINITY_DN19483_c0_g1,TRINITY_DN4528_c0_g1,TRINITY_DN9383_c0_g1,TRINITY_DN26510_c0_g1,TRINITY_DN2015_c0_g2,TRINITY_DN28716_c0_g1,TRINITY_DN9903_c0_g1,TRINITY_DN4933_c9_g1,TRINITY_DN24277_c0_g1,TRINITY_DN7267_c2_g1,TRINITY_DN2961_c7_g1,TRINITY_DN7996_c0_g2,TRINITY_DN3634_c0_g1,TRINITY_DN77655_c0_g1,TRINITY_DN213…
Biological Process	GO:0007186	G-protein coupled receptor signaling pathway	31	336	5.15E-03	9.72E-02	TRINITY_DN498_c0_g1,TRINITY_DN9069_c1_g3,TRINITY_DN7555_c0_g1,TRINITY_DN21339_c0_g1,TRINITY_DN31047_c0_g1,TRINITY_DN15810_c1_g1,TRINITY_DN9052_c0_g1,TRINITY_DN9845_c1_g2,TRINITY_DN12734_c0_g1,TRINITY_DN6831_c0_g4,TRINITY_DN58786_c0_g1,TRINITY_DN17992_c1_g1,TRINITY_DN71538_c0_g1,TRINITY_DN48927_c0_g1,TRINITY_DN40018_c0_g1,TRINITY_DN13015_c1_g3,TRINITY_DN82705_c0_g1,TRINITY_DN32042_c0_g1,TRINITY_DN…
Biological Process	GO:0071495	cellular response to endogenous stimulus	31	384	2.98E-02	2.33E-01	TRINITY_DN17134_c2_g1,TRINITY_DN1299_c0_g1,TRINITY_DN48111_c0_g1,TRINITY_DN3360_c0_g1,TRINITY_DN21795_c0_g1,TRINITY_DN22499_c0_g1,TRINITY_DN12791_c2_g1,TRINITY_DN47980_c0_g1,TRINITY_DN4219_c0_g1,TRINITY_DN3641_c3_g1,TRINITY_DN23770_c0_g1,TRINITY_DN29358_c0_g1,TRINITY_DN7818_c0_g2,TRINITY_DN3643_c0_g1,TRINITY_DN1110_c0_g1,TRINITY_DN5637_c0_g1,TRINITY_DN10478_c0_g1,TRINITY_DN6924_c0_g1,TRINITY_DN70…
Biological Process	GO:0042127	regulation of cell proliferation	31	386	3.17E-02	2.46E-01	TRINITY_DN450_c1_g1,TRINITY_DN18785_c0_g1,TRINITY_DN15402_c0_g1,TRINITY_DN14735_c0_g1,TRINITY_DN852_c0_g3,TRINITY_DN4537_c0_g1,TRINITY_DN2068_c3_g1,TRINITY_DN3360_c0_g1,TRINITY_DN48111_c0_g1,TRINITY_DN2961_c7_g1,TRINITY_DN1299_c0_g1,TRINITY_DN9672_c1_g1,TRINITY_DN77514_c0_g1,TRINITY_DN28764_c0_g1,TRINITY_DN23770_c0_g1,TRINITY_DN16074_c0_g1,TRINITY_DN15240_c0_g1,TRINITY_DN21282_c0_g1,TRINITY_DN257…
Biological Process	GO:0060429	epithelium development	31	400	4.75E-02	2.54E-01	TRINITY_DN48111_c0_g1,TRINITY_DN2961_c7_g1,TRINITY_DN5957_c0_g1,TRINITY_DN1299_c0_g1,TRINITY_DN24692_c1_g1,TRINITY_DN2068_c3_g1,TRINITY_DN5181_c0_g2,TRINITY_DN31534_c0_g1,TRINITY_DN7353_c0_g1,TRINITY_DN412_c0_g2,TRINITY_DN15240_c0_g1,TRINITY_DN32042_c0_g1,TRINITY_DN23770_c0_g1,TRINITY_DN26128_c0_g1,TRINITY_DN6831_c0_g4,TRINITY_DN12690_c1_g1,TRINITY_DN1454_c0_g1,TRINITY_DN3332_c0_g1,TRINITY_DN1948…
Biological Process	GO:0060322	head development	29	262	4.27E-04	2.34E-02	TRINITY_DN30868_c0_g1,TRINITY_DN3089_c2_g2,TRINITY_DN514_c0_g1,TRINITY_DN3291_c0_g1,TRINITY_DN15240_c0_g1,TRINITY_DN71126_c0_g1,TRINITY_DN3641_c3_g1,TRINITY_DN47980_c0_g1,TRINITY_DN1299_c0_g1,TRINITY_DN2961_c7_g1,TRINITY_DN39186_c0_g1,TRINITY_DN24692_c1_g1,TRINITY_DN5221_c0_g1,TRINITY_DN2068_c3_g1,TRINITY_DN18785_c0_g1,TRINITY_DN852_c0_g3,TRINITY_DN1866_c0_g1,TRINITY_DN6666_c0_g1,TRINITY_DN10933_…
Biological Process	GO:0098609	cell-cell adhesion	28	223	6.31E-05	6.45E-03	TRINITY_DN4537_c0_g1,TRINITY_DN15945_c0_g1,TRINITY_DN3360_c0_g1,TRINITY_DN33991_c0_g1,TRINITY_DN2961_c7_g1,TRINITY_DN5458_c0_g1,TRINITY_DN6025_c0_g1,TRINITY_DN7996_c0_g2,TRINITY_DN14469_c0_g1,TRINITY_DN28314_c0_g1,TRINITY_DN4352_c6_g1,TRINITY_DN4911_c1_g1,TRINITY_DN15240_c0_g1,TRINITY_DN16074_c0_g1,TRINITY_DN38636_c0_g1,TRINITY_DN3089_c2_g2,TRINITY_DN6025_c1_g1,TRINITY_DN38007_c0_g1,TRINITY_DN257…
Biological Process	GO:0043009	chordate embryonic development	28	242	2.58E-04	1.84E-02	TRINITY_DN14735_c0_g1,TRINITY_DN18785_c0_g1,TRINITY_DN852_c0_g3,TRINITY_DN1866_c0_g1,TRINITY_DN5221_c0_g1,TRINITY_DN24692_c1_g1,TRINITY_DN63677_c0_g1,TRINITY_DN2961_c7_g1,TRINITY_DN1299_c0_g1,TRINITY_DN3643_c0_g1,TRINITY_DN6213_c0_g1,TRINITY_DN15240_c0_g1,TRINITY_DN23770_c0_g1,TRINITY_DN412_c0_g2,TRINITY_DN65_c0_g1,TRINITY_DN1454_c0_g1,TRINITY_DN7105_c0_g1,TRINITY_DN753_c3_g1,TRINITY_DN26128_c0_g…
Biological Process	GO:0009792	embryo development ending in birth or egg hatching	28	249	4.13E-04	2.29E-02	TRINITY_DN3643_c0_g1,TRINITY_DN6213_c0_g1,TRINITY_DN15240_c0_g1,TRINITY_DN23770_c0_g1,TRINITY_DN412_c0_g2,TRINITY_DN1866_c0_g1,TRINITY_DN852_c0_g3,TRINITY_DN14735_c0_g1,TRINITY_DN18785_c0_g1,TRINITY_DN63677_c0_g1,TRINITY_DN5221_c0_g1,TRINITY_DN24692_c1_g1,TRINITY_DN2961_c7_g1,TRINITY_DN1299_c0_g1,TRINITY_DN4933_c9_g1,TRINITY_DN32372_c0_g1,TRINITY_DN9069_c1_g3,TRINITY_DN73893_c0_g1,TRINITY_DN4528_…
Biological Process	GO:0007417	central nervous system development	28	300	6.52E-03	1.11E-01	TRINITY_DN16556_c0_g1,TRINITY_DN20187_c0_g1,TRINITY_DN4933_c9_g1,TRINITY_DN10933_c0_g1,TRINITY_DN6666_c0_g1,TRINITY_DN2015_c0_g2,TRINITY_DN19659_c0_g1,TRINITY_DN753_c3_g1,TRINITY_DN12734_c0_g1,TRINITY_DN7105_c0_g1,TRINITY_DN26128_c0_g1,TRINITY_DN25005_c1_g1,TRINITY_DN3641_c3_g1,TRINITY_DN71126_c0_g1,TRINITY_DN47980_c0_g1,TRINITY_DN30868_c0_g1,TRINITY_DN3089_c2_g2,TRINITY_DN514_c0_g1,TRINITY_DN329…
Biological Process	GO:0007507	heart development	27	187	6.77E-06	1.81E-03	TRINITY_DN12690_c1_g1,TRINITY_DN28722_c0_g1,TRINITY_DN1590_c0_g1,TRINITY_DN6831_c0_g4,TRINITY_DN9069_c1_g3,TRINITY_DN6362_c0_g1,TRINITY_DN16396_c0_g1,TRINITY_DN36728_c0_g1,TRINITY_DN42297_c0_g1,TRINITY_DN26510_c0_g1,TRINITY_DN4537_c0_g1,TRINITY_DN70073_c0_g1,TRINITY_DN14735_c0_g1,TRINITY_DN10929_c1_g2,TRINITY_DN39186_c0_g1,TRINITY_DN33142_c0_g1,TRINITY_DN2139_c0_g1,TRINITY_DN5957_c0_g1,TRINITY_DN…
Biological Process	GO:0061061	muscle structure development	27	190	9.14E-06	2.14E-03	TRINITY_DN15196_c0_g1,TRINITY_DN26128_c0_g1,TRINITY_DN6831_c0_g4,TRINITY_DN25763_c0_g1,TRINITY_DN23978_c0_g1,TRINITY_DN1454_c0_g1,TRINITY_DN2390_c1_g1,TRINITY_DN19659_c0_g1,TRINITY_DN10875_c0_g1,TRINITY_DN6362_c0_g1,TRINITY_DN26510_c0_g1,TRINITY_DN2015_c0_g2,TRINITY_DN6898_c0_g1,TRINITY_DN57109_c0_g1,TRINITY_DN5957_c0_g1,TRINITY_DN36968_c0_g1,TRINITY_DN1299_c0_g1,TRINITY_DN3272_c0_g1,TRINITY_DN77…
Biological Process	GO:0007420	brain development	26	242	1.29E-03	4.74E-02	TRINITY_DN2068_c3_g1,TRINITY_DN5221_c0_g1,TRINITY_DN24692_c1_g1,TRINITY_DN852_c0_g3,TRINITY_DN1866_c0_g1,TRINITY_DN1299_c0_g1,TRINITY_DN39186_c0_g1,TRINITY_DN2961_c7_g1,TRINITY_DN47980_c0_g1,TRINITY_DN71126_c0_g1,TRINITY_DN3641_c3_g1,TRINITY_DN30868_c0_g1,TRINITY_DN514_c0_g1,TRINITY_DN3291_c0_g1,TRINITY_DN3089_c2_g2,TRINITY_DN753_c3_g1,TRINITY_DN7105_c0_g1,TRINITY_DN12734_c0_g1,TRINITY_DN26128_c0…
Biological Process	GO:0040007	growth	26	293	1.57E-02	1.77E-01	TRINITY_DN4537_c0_g1,TRINITY_DN42089_c0_g1,TRINITY_DN1299_c0_g1,TRINITY_DN17182_c0_g1,TRINITY_DN4219_c0_g1,TRINITY_DN6213_c0_g1,TRINITY_DN23770_c0_g1,TRINITY_DN15240_c0_g1,TRINITY_DN77514_c0_g1,TRINITY_DN18708_c0_g1,TRINITY_DN30365_c0_g1,TRINITY_DN514_c0_g1,TRINITY_DN19483_c0_g1,TRINITY_DN25763_c0_g1,TRINITY_DN58786_c0_g1,TRINITY_DN9096_c0_g1,TRINITY_DN31104_c0_g1,TRINITY_DN56874_c0_g1,TRINITY_DN…
Biological Process	GO:0009725	response to hormone	24	214	1.08E-03	4.17E-02	TRINITY_DN1299_c0_g1,TRINITY_DN423_c0_g1,TRINITY_DN22499_c0_g1,TRINITY_DN3360_c0_g1,TRINITY_DN3643_c0_g1,TRINITY_DN77514_c0_g1,TRINITY_DN4219_c0_g1,TRINITY_DN29358_c0_g1,TRINITY_DN47980_c0_g1,TRINITY_DN14927_c3_g1,TRINITY_DN15196_c0_g1,TRINITY_DN7947_c7_g1,TRINITY_DN6924_c0_g1,TRINITY_DN433_c0_g1,TRINITY_DN5637_c0_g1,TRINITY_DN1110_c0_g1,TRINITY_DN10478_c0_g1,TRINITY_DN11502_c0_g1,TRINITY_DN25763…
Biological Process	GO:0035295	tube development	24	214	1.08E-03	4.17E-02	TRINITY_DN26128_c0_g1,TRINITY_DN1454_c0_g1,TRINITY_DN12690_c1_g1,TRINITY_DN9845_c1_g2,TRINITY_DN19659_c0_g1,TRINITY_DN4528_c0_g1,TRINITY_DN2015_c0_g1,TRINITY_DN9903_c0_g1,TRINITY_DN2015_c0_g2,TRINITY_DN4933_c9_g1,TRINITY_DN9069_c1_g3,TRINITY_DN2961_c7_g1,TRINITY_DN1299_c0_g1,TRINITY_DN5957_c0_g1,TRINITY_DN47691_c0_g1,TRINITY_DN24692_c1_g1,TRINITY_DN2068_c3_g1,TRINITY_DN5181_c0_g2,TRINITY_DN7353_c…
Biological Process	GO:1901701	cellular response to oxygen-containing compound	24	274	2.27E-02	2.07E-01	TRINITY_DN25763_c0_g1,TRINITY_DN9310_c0_g2,TRINITY_DN11960_c0_g1,TRINITY_DN70036_c0_g1,TRINITY_DN15196_c0_g1,TRINITY_DN10478_c0_g1,TRINITY_DN5637_c0_g1,TRINITY_DN6924_c0_g1,TRINITY_DN6951_c0_g1,TRINITY_DN3746_c1_g1,TRINITY_DN22275_c0_g1,TRINITY_DN28716_c0_g1,TRINITY_DN14735_c0_g1,TRINITY_DN3360_c0_g1,TRINITY_DN21795_c0_g1,TRINITY_DN48111_c0_g1,TRINITY_DN1299_c0_g1,TRINITY_DN12085_c0_g3,TRINITY_DN…
Biological Process	GO:0051338	regulation of transferase activity	24	286	3.52E-02	2.54E-01	TRINITY_DN6924_c0_g1,TRINITY_DN5637_c0_g1,TRINITY_DN10478_c0_g1,TRINITY_DN40018_c0_g1,TRINITY_DN7941_c0_g1,TRINITY_DN6180_c0_g1,TRINITY_DN19115_c0_g1,TRINITY_DN37254_c0_g1,TRINITY_DN25763_c0_g1,TRINITY_DN14031_c0_g1,TRINITY_DN22275_c0_g1,TRINITY_DN6951_c0_g1,TRINITY_DN4933_c9_g1,TRINITY_DN9672_c1_g1,TRINITY_DN2961_c7_g1,TRINITY_DN20202_c0_g1,TRINITY_DN18739_c0_g2,TRINITY_DN215_c0_g1,TRINITY_DN407…
Biological Process	GO:0003006	developmental process involved in reproduction	23	154	1.84E-05	3.41E-03	TRINITY_DN15240_c0_g1,TRINITY_DN6142_c0_g2,TRINITY_DN30868_c0_g1,TRINITY_DN12791_c2_g1,TRINITY_DN63677_c0_g1,TRINITY_DN12871_c0_g1,TRINITY_DN29338_c0_g1,TRINITY_DN5957_c0_g1,TRINITY_DN518_c0_g1,TRINITY_DN23093_c0_g1,TRINITY_DN32372_c0_g1,TRINITY_DN41586_c0_g1,TRINITY_DN15810_c1_g1,TRINITY_DN2015_c0_g2,TRINITY_DN2015_c0_g1,TRINITY_DN2710_c2_g1,TRINITY_DN325_c6_g1,TRINITY_DN41533_c0_g1,TRINITY_DN42…
Biological Process	GO:0048609	multicellular organismal reproductive process	23	217	2.84E-03	7.37E-02	TRINITY_DN23093_c0_g1,TRINITY_DN63677_c0_g1,TRINITY_DN29338_c0_g1,TRINITY_DN14984_c0_g1,TRINITY_DN423_c0_g1,TRINITY_DN30868_c0_g1,TRINITY_DN18739_c0_g2,TRINITY_DN6142_c0_g2,TRINITY_DN12791_c2_g1,TRINITY_DN78701_c0_g1,TRINITY_DN15240_c0_g1,TRINITY_DN433_c0_g1,TRINITY_DN4215_c0_g1,TRINITY_DN9845_c1_g2,TRINITY_DN33720_c0_g1,TRINITY_DN19115_c0_g1,TRINITY_DN4132_c0_g1,TRINITY_DN40120_c0_g1,TRINITY_DN4…
Biological Process	GO:0032504	multicellular organism reproduction	23	219	3.19E-03	7.37E-02	TRINITY_DN40120_c0_g1,TRINITY_DN41533_c0_g1,TRINITY_DN2710_c2_g1,TRINITY_DN41586_c0_g1,TRINITY_DN16645_c0_g1,TRINITY_DN32372_c0_g1,TRINITY_DN433_c0_g1,TRINITY_DN4132_c0_g1,TRINITY_DN9845_c1_g2,TRINITY_DN4215_c0_g1,TRINITY_DN19115_c0_g1,TRINITY_DN33720_c0_g1,TRINITY_DN78701_c0_g1,TRINITY_DN12791_c2_g1,TRINITY_DN30868_c0_g1,TRINITY_DN18739_c0_g2,TRINITY_DN6142_c0_g2,TRINITY_DN15240_c0_g1,TRINITY_DN…
Biological Process	GO:0051270	regulation of cellular component movement	23	232	6.45E-03	1.11E-01	TRINITY_DN39186_c0_g1,TRINITY_DN5458_c0_g1,TRINITY_DN7996_c0_g2,TRINITY_DN48111_c0_g1,TRINITY_DN21282_c0_g1,TRINITY_DN5181_c0_g2,TRINITY_DN31534_c0_g1,TRINITY_DN412_c0_g2,TRINITY_DN6142_c0_g2,TRINITY_DN2914_c0_g1,TRINITY_DN4351_c0_g1,TRINITY_DN3643_c0_g1,TRINITY_DN9419_c0_g1,TRINITY_DN30176_c0_g1,TRINITY_DN23770_c0_g1,TRINITY_DN7941_c0_g1,TRINITY_DN25763_c0_g1,TRINITY_DN17576_c0_g1,TRINITY_DN35_c…
Biological Process	GO:0045597	positive regulation of cell differentiation	23	234	7.13E-03	1.16E-01	TRINITY_DN4933_c9_g1,TRINITY_DN24277_c0_g1,TRINITY_DN7267_c2_g1,TRINITY_DN4528_c0_g1,TRINITY_DN9383_c0_g1,TRINITY_DN26510_c0_g1,TRINITY_DN28716_c0_g1,TRINITY_DN25763_c0_g1,TRINITY_DN19483_c0_g1,TRINITY_DN79056_c0_g1,TRINITY_DN3149_c4_g1,TRINITY_DN77666_c0_g1,TRINITY_DN5638_c0_g1,TRINITY_DN3643_c0_g1,TRINITY_DN15240_c0_g1,TRINITY_DN23770_c0_g1,TRINITY_DN12791_c2_g1,TRINITY_DN2914_c0_g1,TRINITY_DN9…
Biological Process	GO:0048878	chemical homeostasis	23	271	3.46E-02	2.54E-01	TRINITY_DN21339_c0_g1,TRINITY_DN25764_c0_g1,TRINITY_DN11260_c0_g1,TRINITY_DN7028_c0_g1,TRINITY_DN6362_c0_g1,TRINITY_DN21771_c0_g1,TRINITY_DN11960_c0_g1,TRINITY_DN40018_c0_g1,TRINITY_DN28764_c0_g1,TRINITY_DN4219_c0_g1,TRINITY_DN82705_c0_g1,TRINITY_DN72347_c0_g1,TRINITY_DN31534_c0_g1,TRINITY_DN40733_c0_g1,TRINITY_DN345_c0_g2,TRINITY_DN70148_c0_g1,TRINITY_DN11586_c0_g1,TRINITY_DN21795_c0_g1,TRINITY_…
Biological Process	GO:0051241	negative regulation of multicellular organismal process	23	271	3.46E-02	2.54E-01	TRINITY_DN5637_c0_g1,TRINITY_DN228_c0_g1,TRINITY_DN25763_c0_g1,TRINITY_DN1454_c0_g1,TRINITY_DN19018_c0_g1,TRINITY_DN35_c0_g1,TRINITY_DN6951_c0_g1,TRINITY_DN799_c2_g1,TRINITY_DN4703_c0_g1,TRINITY_DN1299_c0_g1,TRINITY_DN29338_c0_g1,TRINITY_DN42089_c0_g1,TRINITY_DN2068_c3_g1,TRINITY_DN31534_c0_g1,TRINITY_DN21282_c0_g1,TRINITY_DN514_c0_g1,TRINITY_DN4351_c0_g1,TRINITY_DN412_c0_g2,TRINITY_DN9419_c0_g1,…
Biological Process	GO:0044703	multi-organism reproductive process	22	234	1.37E-02	1.59E-01	TRINITY_DN41533_c0_g1,TRINITY_DN40120_c0_g1,TRINITY_DN2710_c2_g1,TRINITY_DN41586_c0_g1,TRINITY_DN16645_c0_g1,TRINITY_DN32372_c0_g1,TRINITY_DN433_c0_g1,TRINITY_DN4215_c0_g1,TRINITY_DN19115_c0_g1,TRINITY_DN4132_c0_g1,TRINITY_DN30868_c0_g1,TRINITY_DN18739_c0_g2,TRINITY_DN6142_c0_g2,TRINITY_DN12791_c2_g1,TRINITY_DN78701_c0_g1,TRINITY_DN9419_c0_g1,TRINITY_DN15240_c0_g1,TRINITY_DN23093_c0_g1,TRINITY_DN…
Biological Process	GO:0043549	regulation of kinase activity	22	242	1.94E-02	1.89E-01	TRINITY_DN40733_c0_g1,TRINITY_DN215_c0_g1,TRINITY_DN18739_c0_g2,TRINITY_DN34117_c0_g1,TRINITY_DN6099_c0_g1,TRINITY_DN82705_c0_g1,TRINITY_DN23770_c0_g1,TRINITY_DN3641_c3_g1,TRINITY_DN9672_c1_g1,TRINITY_DN20202_c0_g1,TRINITY_DN22275_c0_g1,TRINITY_DN6951_c0_g1,TRINITY_DN4933_c9_g1,TRINITY_DN7941_c0_g1,TRINITY_DN40018_c0_g1,TRINITY_DN10478_c0_g1,TRINITY_DN5637_c0_g1,TRINITY_DN25763_c0_g1,TRINITY_DN14…
Biological Process	GO:0014070	response to organic cyclic compound	22	262	4.21E-02	2.54E-01	TRINITY_DN12791_c2_g1,TRINITY_DN47980_c0_g1,TRINITY_DN29358_c0_g1,TRINITY_DN47953_c0_g1,TRINITY_DN1299_c0_g1,TRINITY_DN36968_c0_g1,TRINITY_DN518_c0_g1,TRINITY_DN21795_c0_g1,TRINITY_DN5221_c0_g1,TRINITY_DN10929_c1_g2,TRINITY_DN423_c0_g1,TRINITY_DN22499_c0_g1,TRINITY_DN14735_c0_g1,TRINITY_DN28716_c0_g1,TRINITY_DN73893_c0_g1,TRINITY_DN1110_c0_g1,TRINITY_DN433_c0_g1,TRINITY_DN7947_c7_g1,TRINITY_DN700…
Biological Process	GO:0001501	skeletal system development	21	149	9.96E-05	9.31E-03	TRINITY_DN4537_c0_g1,TRINITY_DN29338_c0_g1,TRINITY_DN17270_c0_g1,TRINITY_DN18785_c0_g1,TRINITY_DN2068_c3_g1,TRINITY_DN2961_c7_g1,TRINITY_DN518_c0_g1,TRINITY_DN1299_c0_g1,TRINITY_DN15240_c0_g1,TRINITY_DN6213_c0_g1,TRINITY_DN23770_c0_g1,TRINITY_DN31534_c0_g1,TRINITY_DN412_c0_g2,TRINITY_DN65_c0_g1,TRINITY_DN25763_c0_g1,TRINITY_DN33720_c0_g1,TRINITY_DN1590_c0_g1,TRINITY_DN26128_c0_g1,TRINITY_DN32372_…
Biological Process	GO:0019953	sexual reproduction	21	219	1.28E-02	1.54E-01	TRINITY_DN18739_c0_g2,TRINITY_DN30868_c0_g1,TRINITY_DN6142_c0_g2,TRINITY_DN78701_c0_g1,TRINITY_DN12791_c2_g1,TRINITY_DN15240_c0_g1,TRINITY_DN23093_c0_g1,TRINITY_DN63677_c0_g1,TRINITY_DN29338_c0_g1,TRINITY_DN14984_c0_g1,TRINITY_DN423_c0_g1,TRINITY_DN41533_c0_g1,TRINITY_DN40120_c0_g1,TRINITY_DN2710_c2_g1,TRINITY_DN16645_c0_g1,TRINITY_DN41586_c0_g1,TRINITY_DN32372_c0_g1,TRINITY_DN433_c0_g1,TRINITY_D…
Biological Process	GO:2000145	regulation of cell motility	21	219	1.28E-02	1.54E-01	TRINITY_DN7996_c0_g2,TRINITY_DN48111_c0_g1,TRINITY_DN5458_c0_g1,TRINITY_DN3643_c0_g1,TRINITY_DN9419_c0_g1,TRINITY_DN30176_c0_g1,TRINITY_DN23770_c0_g1,TRINITY_DN5181_c0_g2,TRINITY_DN31534_c0_g1,TRINITY_DN21282_c0_g1,TRINITY_DN4351_c0_g1,TRINITY_DN6142_c0_g2,TRINITY_DN2914_c0_g1,TRINITY_DN412_c0_g2,TRINITY_DN25763_c0_g1,TRINITY_DN17576_c0_g1,TRINITY_DN7941_c0_g1,TRINITY_DN11260_c0_g1,TRINITY_DN4528…
Biological Process	GO:0007389	pattern specification process	21	224	1.62E-02	1.77E-01	TRINITY_DN26128_c0_g1,TRINITY_DN19483_c0_g1,TRINITY_DN12734_c0_g1,TRINITY_DN16396_c0_g1,TRINITY_DN16058_c0_g1,TRINITY_DN16556_c0_g1,TRINITY_DN73893_c0_g1,TRINITY_DN4933_c9_g1,TRINITY_DN32372_c0_g1,TRINITY_DN1299_c0_g1,TRINITY_DN5957_c0_g1,TRINITY_DN39186_c0_g1,TRINITY_DN2961_c7_g1,TRINITY_DN33142_c0_g1,TRINITY_DN24692_c1_g1,TRINITY_DN12820_c0_g1,TRINITY_DN412_c0_g2,TRINITY_DN7353_c0_g1,TRINITY_DN…
Biological Process	GO:0040012	regulation of locomotion	21	236	2.71E-02	2.27E-01	TRINITY_DN11260_c0_g1,TRINITY_DN9903_c0_g1,TRINITY_DN4528_c0_g1,TRINITY_DN35_c0_g1,TRINITY_DN17576_c0_g1,TRINITY_DN25763_c0_g1,TRINITY_DN7941_c0_g1,TRINITY_DN30176_c0_g1,TRINITY_DN9419_c0_g1,TRINITY_DN23770_c0_g1,TRINITY_DN3643_c0_g1,TRINITY_DN4351_c0_g1,TRINITY_DN6142_c0_g2,TRINITY_DN2914_c0_g1,TRINITY_DN412_c0_g2,TRINITY_DN5181_c0_g2,TRINITY_DN31534_c0_g1,TRINITY_DN21282_c0_g1,TRINITY_DN7996_c0…
Biological Process	GO:0007517	muscle organ development	20	106	1.74E-06	8.56E-04	TRINITY_DN36968_c0_g1,TRINITY_DN5957_c0_g1,TRINITY_DN1299_c0_g1,TRINITY_DN3272_c0_g1,TRINITY_DN77736_c0_g1,TRINITY_DN18528_c0_g2,TRINITY_DN14688_c0_g1,TRINITY_DN7096_c0_g1,TRINITY_DN32042_c0_g1,TRINITY_DN3641_c3_g1,TRINITY_DN23770_c0_g1,TRINITY_DN15196_c0_g1,TRINITY_DN26128_c0_g1,TRINITY_DN6831_c0_g4,TRINITY_DN23978_c0_g1,TRINITY_DN25763_c0_g1,TRINITY_DN1454_c0_g1,TRINITY_DN2390_c1_g1,TRINITY_DN2…
Biological Process	GO:0098602	single organism cell adhesion	20	152	3.68E-04	2.15E-02	TRINITY_DN25763_c0_g1,TRINITY_DN17576_c0_g1,TRINITY_DN10003_c0_g1,TRINITY_DN5637_c0_g1,TRINITY_DN6951_c0_g1,TRINITY_DN3540_c0_g1,TRINITY_DN6898_c0_g1,TRINITY_DN2962_c0_g3,TRINITY_DN4537_c0_g1,TRINITY_DN15945_c0_g1,TRINITY_DN3360_c0_g1,TRINITY_DN2961_c7_g1,TRINITY_DN5458_c0_g1,TRINITY_DN7996_c0_g2,TRINITY_DN14469_c0_g1,TRINITY_DN4911_c1_g1,TRINITY_DN4352_c6_g1,TRINITY_DN16074_c0_g1,TRINITY_DN15240…
Biological Process	GO:0016049	cell growth	20	158	6.11E-04	2.95E-02	TRINITY_DN23770_c0_g1,TRINITY_DN6213_c0_g1,TRINITY_DN4219_c0_g1,TRINITY_DN30365_c0_g1,TRINITY_DN77514_c0_g1,TRINITY_DN18708_c0_g1,TRINITY_DN514_c0_g1,TRINITY_DN4537_c0_g1,TRINITY_DN9096_c0_g1,TRINITY_DN4933_c9_g1,TRINITY_DN56874_c0_g1,TRINITY_DN31104_c0_g1,TRINITY_DN26510_c0_g1,TRINITY_DN12708_c0_g1,TRINITY_DN4528_c0_g1,TRINITY_DN8350_c0_g1,TRINITY_DN9383_c0_g1,TRINITY_DN14366_c2_g1,TRINITY_DN257…
Biological Process	GO:0048568	embryonic organ development	20	177	2.48E-03	7.13E-02	TRINITY_DN12734_c0_g1,TRINITY_DN65_c0_g1,TRINITY_DN3149_c4_g1,TRINITY_DN1590_c0_g1,TRINITY_DN26128_c0_g1,TRINITY_DN32372_c0_g1,TRINITY_DN4528_c0_g1,TRINITY_DN2015_c0_g1,TRINITY_DN16058_c0_g1,TRINITY_DN5132_c0_g1,TRINITY_DN18785_c0_g1,TRINITY_DN12820_c0_g1,TRINITY_DN2961_c7_g1,TRINITY_DN5957_c0_g1,TRINITY_DN1299_c0_g1,TRINITY_DN3643_c0_g1,TRINITY_DN6213_c0_g1,TRINITY_DN15240_c0_g1,TRINITY_DN412_c0…
Biological Process	GO:0032870	cellular response to hormone stimulus	20	179	2.83E-03	7.37E-02	TRINITY_DN22275_c0_g1,TRINITY_DN78718_c0_g1,TRINITY_DN6951_c0_g1,TRINITY_DN7947_c7_g1,TRINITY_DN15196_c0_g1,TRINITY_DN14927_c3_g1,TRINITY_DN1110_c0_g1,TRINITY_DN5637_c0_g1,TRINITY_DN10478_c0_g1,TRINITY_DN6924_c0_g1,TRINITY_DN11502_c0_g1,TRINITY_DN9845_c1_g2,TRINITY_DN11960_c0_g1,TRINITY_DN3643_c0_g1,TRINITY_DN47980_c0_g1,TRINITY_DN4219_c0_g1,TRINITY_DN29358_c0_g1,TRINITY_DN1299_c0_g1,TRINITY_DN22…
Biological Process	GO:0001568	blood vessel development	20	192	6.26E-03	1.09E-01	TRINITY_DN16396_c0_g1,TRINITY_DN2962_c0_g3,TRINITY_DN9903_c0_g1,TRINITY_DN11260_c0_g1,TRINITY_DN9069_c1_g3,TRINITY_DN7267_c2_g1,TRINITY_DN7028_c0_g1,TRINITY_DN5181_c0_g2,TRINITY_DN412_c0_g2,TRINITY_DN15240_c0_g1,TRINITY_DN6213_c0_g1,TRINITY_DN23770_c0_g1,TRINITY_DN30176_c0_g1,TRINITY_DN5458_c0_g1,TRINITY_DN4703_c0_g1,TRINITY_DN7996_c0_g2,TRINITY_DN1299_c0_g1,TRINITY_DN4537_c0_g1,TRINITY_DN70073_c…
Biological Process	GO:0007276	gamete generation	20	193	6.62E-03	1.11E-01	TRINITY_DN15240_c0_g1,TRINITY_DN12791_c2_g1,TRINITY_DN78701_c0_g1,TRINITY_DN30868_c0_g1,TRINITY_DN6142_c0_g2,TRINITY_DN29338_c0_g1,TRINITY_DN423_c0_g1,TRINITY_DN14984_c0_g1,TRINITY_DN63677_c0_g1,TRINITY_DN23093_c0_g1,TRINITY_DN41586_c0_g1,TRINITY_DN16645_c0_g1,TRINITY_DN32372_c0_g1,TRINITY_DN40120_c0_g1,TRINITY_DN41533_c0_g1,TRINITY_DN2710_c2_g1,TRINITY_DN4132_c0_g1,TRINITY_DN4215_c0_g1,TRINITY_D…
Biological Process	GO:0001944	vasculature development	20	203	1.13E-02	1.45E-01	TRINITY_DN412_c0_g2,TRINITY_DN5181_c0_g2,TRINITY_DN6213_c0_g1,TRINITY_DN15240_c0_g1,TRINITY_DN23770_c0_g1,TRINITY_DN30176_c0_g1,TRINITY_DN1299_c0_g1,TRINITY_DN5458_c0_g1,TRINITY_DN4703_c0_g1,TRINITY_DN7996_c0_g2,TRINITY_DN63677_c0_g1,TRINITY_DN70073_c0_g1,TRINITY_DN4537_c0_g1,TRINITY_DN2962_c0_g3,TRINITY_DN9903_c0_g1,TRINITY_DN16396_c0_g1,TRINITY_DN7267_c2_g1,TRINITY_DN9069_c1_g3,TRINITY_DN7028_c…
Biological Process	GO:0030334	regulation of cell migration	20	206	1.32E-02	1.56E-01	TRINITY_DN9903_c0_g1,TRINITY_DN4528_c0_g1,TRINITY_DN35_c0_g1,TRINITY_DN11260_c0_g1,TRINITY_DN7941_c0_g1,TRINITY_DN17576_c0_g1,TRINITY_DN25763_c0_g1,TRINITY_DN4351_c0_g1,TRINITY_DN412_c0_g2,TRINITY_DN2914_c0_g1,TRINITY_DN5181_c0_g2,TRINITY_DN31534_c0_g1,TRINITY_DN21282_c0_g1,TRINITY_DN9419_c0_g1,TRINITY_DN23770_c0_g1,TRINITY_DN30176_c0_g1,TRINITY_DN3643_c0_g1,TRINITY_DN7996_c0_g2,TRINITY_DN48111_c…
Biological Process	GO:0072358	cardiovascular system development	20	207	1.38E-02	1.60E-01	TRINITY_DN7267_c2_g1,TRINITY_DN9069_c1_g3,TRINITY_DN11260_c0_g1,TRINITY_DN7028_c0_g1,TRINITY_DN2962_c0_g3,TRINITY_DN9903_c0_g1,TRINITY_DN16396_c0_g1,TRINITY_DN63677_c0_g1,TRINITY_DN4537_c0_g1,TRINITY_DN70073_c0_g1,TRINITY_DN1299_c0_g1,TRINITY_DN5458_c0_g1,TRINITY_DN4703_c0_g1,TRINITY_DN7996_c0_g2,TRINITY_DN6213_c0_g1,TRINITY_DN30176_c0_g1,TRINITY_DN15240_c0_g1,TRINITY_DN23770_c0_g1,TRINITY_DN412_…
Biological Process	GO:0045859	regulation of protein kinase activity	20	220	2.50E-02	2.22E-01	TRINITY_DN4933_c9_g1,TRINITY_DN6951_c0_g1,TRINITY_DN22275_c0_g1,TRINITY_DN6180_c0_g1,TRINITY_DN19115_c0_g1,TRINITY_DN25763_c0_g1,TRINITY_DN14031_c0_g1,TRINITY_DN10478_c0_g1,TRINITY_DN5637_c0_g1,TRINITY_DN40018_c0_g1,TRINITY_DN6099_c0_g1,TRINITY_DN3641_c3_g1,TRINITY_DN82705_c0_g1,TRINITY_DN23770_c0_g1,TRINITY_DN34117_c0_g1,TRINITY_DN18739_c0_g2,TRINITY_DN215_c0_g1,TRINITY_DN40733_c0_g1,TRINITY_DN2…
Biological Process	GO:0016337	single organismal cell-cell adhesion	19	133	1.76E-04	1.36E-02	TRINITY_DN25763_c0_g1,TRINITY_DN10003_c0_g1,TRINITY_DN5637_c0_g1,TRINITY_DN3540_c0_g1,TRINITY_DN6951_c0_g1,TRINITY_DN6898_c0_g1,TRINITY_DN2962_c0_g3,TRINITY_DN15945_c0_g1,TRINITY_DN4537_c0_g1,TRINITY_DN3360_c0_g1,TRINITY_DN7996_c0_g2,TRINITY_DN2961_c7_g1,TRINITY_DN5458_c0_g1,TRINITY_DN14469_c0_g1,TRINITY_DN4911_c1_g1,TRINITY_DN4352_c6_g1,TRINITY_DN16074_c0_g1,TRINITY_DN15240_c0_g1,TRINITY_DN38007…
Biological Process	GO:0008284	positive regulation of cell proliferation	19	185	8.78E-03	1.24E-01	TRINITY_DN22275_c0_g1,TRINITY_DN26510_c0_g1,TRINITY_DN2015_c0_g2,TRINITY_DN6951_c0_g1,TRINITY_DN23974_c0_g1,TRINITY_DN7941_c0_g1,TRINITY_DN40989_c0_g1,TRINITY_DN25763_c0_g1,TRINITY_DN15240_c0_g1,TRINITY_DN16074_c0_g1,TRINITY_DN23770_c0_g1,TRINITY_DN2961_c7_g1,TRINITY_DN48111_c0_g1,TRINITY_DN9672_c1_g1,TRINITY_DN1299_c0_g1,TRINITY_DN4537_c0_g1,TRINITY_DN852_c0_g3,TRINITY_DN18785_c0_g1,TRINITY_DN33…
Biological Process	GO:0001775	cell activation	19	191	1.21E-02	1.48E-01	TRINITY_DN39525_c0_g1,TRINITY_DN18528_c0_g2,TRINITY_DN3360_c0_g1,TRINITY_DN2961_c7_g1,TRINITY_DN36968_c0_g1,TRINITY_DN1299_c0_g1,TRINITY_DN4352_c6_g1,TRINITY_DN15240_c0_g1,TRINITY_DN16074_c0_g1,TRINITY_DN25763_c0_g1,TRINITY_DN25559_c0_g1,TRINITY_DN10478_c0_g1,TRINITY_DN5637_c0_g1,TRINITY_DN3540_c0_g1,TRINITY_DN6951_c0_g1,TRINITY_DN6898_c0_g1,TRINITY_DN19806_c0_g1,TRINITY_DN22275_c0_g1,TRINITY_DN4…
Biological Process	GO:0097435	supramolecular fiber organization	19	218	4.11E-02	2.54E-01	TRINITY_DN4509_c0_g2,TRINITY_DN10478_c0_g1,TRINITY_DN12701_c0_g1,TRINITY_DN15772_c3_g1,TRINITY_DN5637_c0_g1,TRINITY_DN22999_c0_g1,TRINITY_DN908_c1_g1,TRINITY_DN24277_c0_g1,TRINITY_DN8868_c0_g1,TRINITY_DN6951_c0_g1,TRINITY_DN14914_c0_g1,TRINITY_DN35_c0_g1,TRINITY_DN450_c1_g1,TRINITY_DN21679_c0_g1,TRINITY_DN1299_c0_g1,TRINITY_DN36968_c0_g1,TRINITY_DN77736_c0_g1,TRINITY_DN23770_c0_g1,TRINITY_DN6099_…
Biological Process	GO:0040008	regulation of growth	18	166	6.14E-03	1.08E-01	TRINITY_DN4528_c0_g1,TRINITY_DN12708_c0_g1,TRINITY_DN9383_c0_g1,TRINITY_DN26510_c0_g1,TRINITY_DN56874_c0_g1,TRINITY_DN9096_c0_g1,TRINITY_DN25763_c0_g1,TRINITY_DN514_c0_g1,TRINITY_DN30365_c0_g1,TRINITY_DN77514_c0_g1,TRINITY_DN18708_c0_g1,TRINITY_DN4219_c0_g1,TRINITY_DN6213_c0_g1,TRINITY_DN23770_c0_g1,TRINITY_DN15240_c0_g1,TRINITY_DN1299_c0_g1,TRINITY_DN42089_c0_g1,TRINITY_DN4537_c0_g1
Biological Process	GO:0060537	muscle tissue development	17	116	2.79E-04	1.91E-02	TRINITY_DN3641_c3_g1,TRINITY_DN15240_c0_g1,TRINITY_DN23770_c0_g1,TRINITY_DN7818_c0_g2,TRINITY_DN7096_c0_g1,TRINITY_DN14688_c0_g1,TRINITY_DN18528_c0_g2,TRINITY_DN77736_c0_g1,TRINITY_DN36968_c0_g1,TRINITY_DN5957_c0_g1,TRINITY_DN1299_c0_g1,TRINITY_DN6898_c0_g1,TRINITY_DN26510_c0_g1,TRINITY_DN16396_c0_g1,TRINITY_DN33720_c0_g1,TRINITY_DN1454_c0_g1,TRINITY_DN25763_c0_g1
Biological Process	GO:0071407	cellular response to organic cyclic compound	17	153	5.98E-03	1.06E-01	TRINITY_DN1110_c0_g1,TRINITY_DN14927_c3_g1,TRINITY_DN70036_c0_g1,TRINITY_DN7947_c7_g1,TRINITY_DN25763_c0_g1,TRINITY_DN11502_c0_g1,TRINITY_DN28716_c0_g1,TRINITY_DN73893_c0_g1,TRINITY_DN1299_c0_g1,TRINITY_DN518_c0_g1,TRINITY_DN21795_c0_g1,TRINITY_DN14735_c0_g1,TRINITY_DN22499_c0_g1,TRINITY_DN12791_c2_g1,TRINITY_DN47953_c0_g1,TRINITY_DN29358_c0_g1,TRINITY_DN47980_c0_g1
Biological Process	GO:0030155	regulation of cell adhesion	17	154	6.38E-03	1.11E-01	TRINITY_DN25763_c0_g1,TRINITY_DN40989_c0_g1,TRINITY_DN5637_c0_g1,TRINITY_DN1244_c3_g1,TRINITY_DN3540_c0_g1,TRINITY_DN6951_c0_g1,TRINITY_DN2962_c0_g3,TRINITY_DN3360_c0_g1,TRINITY_DN14735_c0_g1,TRINITY_DN4537_c0_g1,TRINITY_DN2961_c7_g1,TRINITY_DN30176_c0_g1,TRINITY_DN15240_c0_g1,TRINITY_DN16074_c0_g1,TRINITY_DN23770_c0_g1,TRINITY_DN412_c0_g2,TRINITY_DN21282_c0_g1
Biological Process	GO:0001525	angiogenesis	16	138	5.01E-03	9.72E-02	TRINITY_DN6213_c0_g1,TRINITY_DN15240_c0_g1,TRINITY_DN23770_c0_g1,TRINITY_DN412_c0_g2,TRINITY_DN5181_c0_g2,TRINITY_DN4537_c0_g1,TRINITY_DN70073_c0_g1,TRINITY_DN5458_c0_g1,TRINITY_DN4703_c0_g1,TRINITY_DN7996_c0_g2,TRINITY_DN7028_c0_g1,TRINITY_DN11260_c0_g1,TRINITY_DN7267_c2_g1,TRINITY_DN9069_c1_g3,TRINITY_DN2962_c0_g3,TRINITY_DN9903_c0_g1
Biological Process	GO:0003002	regionalization	16	164	2.38E-02	2.15E-01	TRINITY_DN12734_c0_g1,TRINITY_DN26128_c0_g1,TRINITY_DN32372_c0_g1,TRINITY_DN4933_c9_g1,TRINITY_DN73893_c0_g1,TRINITY_DN16556_c0_g1,TRINITY_DN16396_c0_g1,TRINITY_DN16058_c0_g1,TRINITY_DN12820_c0_g1,TRINITY_DN24692_c1_g1,TRINITY_DN2961_c7_g1,TRINITY_DN1299_c0_g1,TRINITY_DN23770_c0_g1,TRINITY_DN17967_c0_g3,TRINITY_DN7353_c0_g1,TRINITY_DN412_c0_g2
Biological Process	GO:0048514	blood vessel morphogenesis	16	167	2.76E-02	2.27E-01	TRINITY_DN7028_c0_g1,TRINITY_DN11260_c0_g1,TRINITY_DN9069_c1_g3,TRINITY_DN7267_c2_g1,TRINITY_DN9903_c0_g1,TRINITY_DN2962_c0_g3,TRINITY_DN4537_c0_g1,TRINITY_DN70073_c0_g1,TRINITY_DN7996_c0_g2,TRINITY_DN5458_c0_g1,TRINITY_DN4703_c0_g1,TRINITY_DN6213_c0_g1,TRINITY_DN23770_c0_g1,TRINITY_DN15240_c0_g1,TRINITY_DN5181_c0_g2,TRINITY_DN412_c0_g2
Biological Process	GO:0030855	epithelial cell differentiation	16	168	2.90E-02	2.28E-01	TRINITY_DN6831_c0_g4,TRINITY_DN12690_c1_g1,TRINITY_DN19483_c0_g1,TRINITY_DN19659_c0_g1,TRINITY_DN28716_c0_g1,TRINITY_DN20179_c0_g1,TRINITY_DN4933_c9_g1,TRINITY_DN7267_c2_g1,TRINITY_DN5957_c0_g1,TRINITY_DN1299_c0_g1,TRINITY_DN2068_c3_g1,TRINITY_DN31534_c0_g1,TRINITY_DN412_c0_g2,TRINITY_DN15240_c0_g1,TRINITY_DN32042_c0_g1,TRINITY_DN23770_c0_g1
Biological Process	GO:0019216	regulation of lipid metabolic process	15	84	6.60E-05	6.62E-03	TRINITY_DN25763_c0_g1,TRINITY_DN37254_c0_g1,TRINITY_DN34602_c0_g1,TRINITY_DN33970_c0_g1,TRINITY_DN19483_c0_g1,TRINITY_DN32805_c0_g2,TRINITY_DN7941_c0_g1,TRINITY_DN9672_c1_g1,TRINITY_DN10478_c0_g1,TRINITY_DN5637_c0_g1,TRINITY_DN6951_c0_g1,TRINITY_DN3643_c0_g1,TRINITY_DN6099_c0_g1,TRINITY_DN11260_c0_g1,TRINITY_DN15240_c0_g1
Biological Process	GO:0014706	striated muscle tissue development	15	109	1.21E-03	4.51E-02	TRINITY_DN77736_c0_g1,TRINITY_DN5957_c0_g1,TRINITY_DN36968_c0_g1,TRINITY_DN1299_c0_g1,TRINITY_DN18528_c0_g2,TRINITY_DN1454_c0_g1,TRINITY_DN25763_c0_g1,TRINITY_DN26510_c0_g1,TRINITY_DN16396_c0_g1,TRINITY_DN14688_c0_g1,TRINITY_DN6898_c0_g1,TRINITY_DN3641_c3_g1,TRINITY_DN23770_c0_g1,TRINITY_DN7818_c0_g2,TRINITY_DN7096_c0_g1
Biological Process	GO:0001558	regulation of cell growth	15	113	1.76E-03	5.55E-02	TRINITY_DN26510_c0_g1,TRINITY_DN514_c0_g1,TRINITY_DN12708_c0_g1,TRINITY_DN4528_c0_g1,TRINITY_DN9383_c0_g1,TRINITY_DN9096_c0_g1,TRINITY_DN4219_c0_g1,TRINITY_DN6213_c0_g1,TRINITY_DN23770_c0_g1,TRINITY_DN30365_c0_g1,TRINITY_DN77514_c0_g1,TRINITY_DN18708_c0_g1,TRINITY_DN56874_c0_g1,TRINITY_DN4537_c0_g1,TRINITY_DN25763_c0_g1
Biological Process	GO:0071417	cellular response to organonitrogen compound	15	127	5.45E-03	9.84E-02	TRINITY_DN15196_c0_g1,TRINITY_DN48111_c0_g1,TRINITY_DN70036_c0_g1,TRINITY_DN1299_c0_g1,TRINITY_DN6924_c0_g1,TRINITY_DN5637_c0_g1,TRINITY_DN10478_c0_g1,TRINITY_DN11960_c0_g1,TRINITY_DN21795_c0_g1,TRINITY_DN3360_c0_g1,TRINITY_DN22275_c0_g1,TRINITY_DN12791_c2_g1,TRINITY_DN3643_c0_g1,TRINITY_DN6951_c0_g1,TRINITY_DN4219_c0_g1
Biological Process	GO:0042692	muscle cell differentiation	15	130	6.75E-03	1.12E-01	TRINITY_DN26510_c0_g1,TRINITY_DN2015_c0_g2,TRINITY_DN6362_c0_g1,TRINITY_DN10875_c0_g1,TRINITY_DN19659_c0_g1,TRINITY_DN23770_c0_g1,TRINITY_DN6898_c0_g1,TRINITY_DN3641_c3_g1,TRINITY_DN77736_c0_g1,TRINITY_DN1299_c0_g1,TRINITY_DN57109_c0_g1,TRINITY_DN15196_c0_g1,TRINITY_DN9302_c0_g1,TRINITY_DN17270_c0_g1,TRINITY_DN25763_c0_g1
Biological Process	GO:0046649	lymphocyte activation	15	130	6.75E-03	1.12E-01	TRINITY_DN36968_c0_g1,TRINITY_DN25559_c0_g1,TRINITY_DN1299_c0_g1,TRINITY_DN5637_c0_g1,TRINITY_DN10478_c0_g1,TRINITY_DN2961_c7_g1,TRINITY_DN3360_c0_g1,TRINITY_DN25763_c0_g1,TRINITY_DN39525_c0_g1,TRINITY_DN22275_c0_g1,TRINITY_DN4528_c0_g1,TRINITY_DN15240_c0_g1,TRINITY_DN16074_c0_g1,TRINITY_DN3540_c0_g1,TRINITY_DN6951_c0_g1
Biological Process	GO:0042326	negative regulation of phosphorylation	15	145	1.75E-02	1.77E-01	TRINITY_DN18739_c0_g2,TRINITY_DN17967_c0_g3,TRINITY_DN215_c0_g1,TRINITY_DN6099_c0_g1,TRINITY_DN23770_c0_g1,TRINITY_DN4219_c0_g1,TRINITY_DN3641_c3_g1,TRINITY_DN6951_c0_g1,TRINITY_DN5637_c0_g1,TRINITY_DN10478_c0_g1,TRINITY_DN36968_c0_g1,TRINITY_DN6180_c0_g1,TRINITY_DN20202_c0_g1,TRINITY_DN14031_c0_g1,TRINITY_DN25763_c0_g1
Biological Process	GO:0045321	leukocyte activation	15	147	1.96E-02	1.90E-01	TRINITY_DN5637_c0_g1,TRINITY_DN10478_c0_g1,TRINITY_DN25559_c0_g1,TRINITY_DN36968_c0_g1,TRINITY_DN1299_c0_g1,TRINITY_DN2961_c7_g1,TRINITY_DN3360_c0_g1,TRINITY_DN39525_c0_g1,TRINITY_DN25763_c0_g1,TRINITY_DN4528_c0_g1,TRINITY_DN22275_c0_g1,TRINITY_DN15240_c0_g1,TRINITY_DN16074_c0_g1,TRINITY_DN6951_c0_g1,TRINITY_DN3540_c0_g1
Biological Process	GO:1902532	negative regulation of intracellular signal transduction	15	149	2.18E-02	2.00E-01	TRINITY_DN77666_c0_g1,TRINITY_DN10478_c0_g1,TRINITY_DN5637_c0_g1,TRINITY_DN36968_c0_g1,TRINITY_DN21679_c0_g1,TRINITY_DN42089_c0_g1,TRINITY_DN20202_c0_g1,TRINITY_DN6180_c0_g1,TRINITY_DN215_c0_g1,TRINITY_DN30868_c0_g1,TRINITY_DN17967_c0_g3,TRINITY_DN6951_c0_g1,TRINITY_DN32372_c0_g1,TRINITY_DN6099_c0_g1,TRINITY_DN3641_c3_g1
Biological Process	GO:0007268	chemical synaptic transmission	15	162	4.17E-02	2.54E-01	TRINITY_DN1299_c0_g1,TRINITY_DN5336_c0_g2,TRINITY_DN20958_c0_g1,TRINITY_DN8156_c0_g1,TRINITY_DN3284_c0_g1,TRINITY_DN62939_c0_g1,TRINITY_DN19804_c0_g1,TRINITY_DN6155_c2_g2,TRINITY_DN4351_c0_g1,TRINITY_DN13472_c0_g1,TRINITY_DN13724_c0_g1,TRINITY_DN11479_c0_g1,TRINITY_DN35_c0_g1,TRINITY_DN1985_c0_g6,TRINITY_DN4340_c8_g1
Biological Process	GO:0098916	anterograde trans-synaptic signaling	15	162	4.17E-02	2.54E-01	TRINITY_DN62939_c0_g1,TRINITY_DN3284_c0_g1,TRINITY_DN19804_c0_g1,TRINITY_DN20958_c0_g1,TRINITY_DN8156_c0_g1,TRINITY_DN1299_c0_g1,TRINITY_DN5336_c0_g2,TRINITY_DN4340_c8_g1,TRINITY_DN11479_c0_g1,TRINITY_DN13724_c0_g1,TRINITY_DN35_c0_g1,TRINITY_DN1985_c0_g6,TRINITY_DN4351_c0_g1,TRINITY_DN6155_c2_g2,TRINITY_DN13472_c0_g1
Biological Process	GO:0099536	synaptic signaling	15	162	4.17E-02	2.54E-01	TRINITY_DN13472_c0_g1,TRINITY_DN4351_c0_g1,TRINITY_DN6155_c2_g2,TRINITY_DN35_c0_g1,TRINITY_DN1985_c0_g6,TRINITY_DN13724_c0_g1,TRINITY_DN11479_c0_g1,TRINITY_DN4340_c8_g1,TRINITY_DN5336_c0_g2,TRINITY_DN1299_c0_g1,TRINITY_DN8156_c0_g1,TRINITY_DN20958_c0_g1,TRINITY_DN62939_c0_g1,TRINITY_DN19804_c0_g1,TRINITY_DN3284_c0_g1
Biological Process	GO:0099537	trans-synaptic signaling	15	162	4.17E-02	2.54E-01	TRINITY_DN4340_c8_g1,TRINITY_DN13472_c0_g1,TRINITY_DN4351_c0_g1,TRINITY_DN6155_c2_g2,TRINITY_DN1985_c0_g6,TRINITY_DN35_c0_g1,TRINITY_DN13724_c0_g1,TRINITY_DN11479_c0_g1,TRINITY_DN8156_c0_g1,TRINITY_DN20958_c0_g1,TRINITY_DN3284_c0_g1,TRINITY_DN62939_c0_g1,TRINITY_DN19804_c0_g1,TRINITY_DN5336_c0_g2,TRINITY_DN1299_c0_g1
Biological Process	GO:0043269	regulation of ion transport	15	163	4.36E-02	2.54E-01	TRINITY_DN1299_c0_g1,TRINITY_DN36968_c0_g1,TRINITY_DN5637_c0_g1,TRINITY_DN5402_c0_g1,TRINITY_DN1364_c0_g1,TRINITY_DN10929_c1_g2,TRINITY_DN21771_c0_g1,TRINITY_DN49979_c0_g1,TRINITY_DN31534_c0_g1,TRINITY_DN6362_c0_g1,TRINITY_DN15599_c0_g1,TRINITY_DN4953_c1_g1,TRINITY_DN47980_c0_g1,TRINITY_DN4324_c0_g1,TRINITY_DN6951_c0_g1
Biological Process	GO:0051347	positive regulation of transferase activity	15	166	4.98E-02	2.54E-01	TRINITY_DN22275_c0_g1,TRINITY_DN40733_c0_g1,TRINITY_DN82705_c0_g1,TRINITY_DN23770_c0_g1,TRINITY_DN4933_c9_g1,TRINITY_DN6951_c0_g1,TRINITY_DN6924_c0_g1,TRINITY_DN9672_c1_g1,TRINITY_DN5637_c0_g1,TRINITY_DN40018_c0_g1,TRINITY_DN7941_c0_g1,TRINITY_DN2961_c7_g1,TRINITY_DN19115_c0_g1,TRINITY_DN25763_c0_g1,TRINITY_DN37254_c0_g1
Biological Process	GO:0048705	skeletal system morphogenesis	14	70	3.11E-05	4.44E-03	TRINITY_DN33720_c0_g1,TRINITY_DN65_c0_g1,TRINITY_DN17270_c0_g1,TRINITY_DN18785_c0_g1,TRINITY_DN26128_c0_g1,TRINITY_DN1299_c0_g1,TRINITY_DN518_c0_g1,TRINITY_DN2961_c7_g1,TRINITY_DN6213_c0_g1,TRINITY_DN23770_c0_g1,TRINITY_DN15240_c0_g1,TRINITY_DN32372_c0_g1,TRINITY_DN412_c0_g2,TRINITY_DN4528_c0_g1
Biological Process	GO:0044057	regulation of system process	14	94	7.97E-04	3.51E-02	TRINITY_DN21795_c0_g1,TRINITY_DN21771_c0_g1,TRINITY_DN58786_c0_g1,TRINITY_DN4703_c0_g1,TRINITY_DN6887_c0_g1,TRINITY_DN25764_c0_g1,TRINITY_DN799_c2_g1,TRINITY_DN4351_c0_g1,TRINITY_DN26510_c0_g1,TRINITY_DN39670_c0_g1,TRINITY_DN31534_c0_g1,TRINITY_DN6362_c0_g1,TRINITY_DN14688_c0_g1,TRINITY_DN32359_c0_g1
Biological Process	GO:0003013	circulatory system process	14	114	5.04E-03	9.72E-02	TRINITY_DN793_c2_g2,TRINITY_DN21795_c0_g1,TRINITY_DN21771_c0_g1,TRINITY_DN58786_c0_g1,TRINITY_DN8521_c0_g1,TRINITY_DN9069_c1_g3,TRINITY_DN799_c2_g1,TRINITY_DN7096_c0_g1,TRINITY_DN6142_c0_g2,TRINITY_DN4351_c0_g1,TRINITY_DN14688_c0_g1,TRINITY_DN6362_c0_g1,TRINITY_DN32359_c0_g1,TRINITY_DN12791_c2_g1
Biological Process	GO:0008015	blood circulation	14	114	5.04E-03	9.72E-02	TRINITY_DN21795_c0_g1,TRINITY_DN793_c2_g2,TRINITY_DN21771_c0_g1,TRINITY_DN58786_c0_g1,TRINITY_DN9069_c1_g3,TRINITY_DN8521_c0_g1,TRINITY_DN7096_c0_g1,TRINITY_DN799_c2_g1,TRINITY_DN4351_c0_g1,TRINITY_DN6142_c0_g2,TRINITY_DN12791_c2_g1,TRINITY_DN32359_c0_g1,TRINITY_DN6362_c0_g1,TRINITY_DN14688_c0_g1
Biological Process	GO:0048562	embryonic organ morphogenesis	14	119	7.36E-03	1.19E-01	TRINITY_DN2015_c0_g1,TRINITY_DN4528_c0_g1,TRINITY_DN412_c0_g2,TRINITY_DN32372_c0_g1,TRINITY_DN15240_c0_g1,TRINITY_DN3149_c4_g1,TRINITY_DN2961_c7_g1,TRINITY_DN1590_c0_g1,TRINITY_DN5957_c0_g1,TRINITY_DN26128_c0_g1,TRINITY_DN1299_c0_g1,TRINITY_DN18785_c0_g1,TRINITY_DN65_c0_g1,TRINITY_DN12734_c0_g1
Biological Process	GO:0001503	ossification	14	123	9.77E-03	1.28E-01	TRINITY_DN42274_c0_g1,TRINITY_DN23770_c0_g1,TRINITY_DN4219_c0_g1,TRINITY_DN15240_c0_g1,TRINITY_DN4528_c0_g1,TRINITY_DN2015_c0_g2,TRINITY_DN28716_c0_g1,TRINITY_DN25763_c0_g1,TRINITY_DN14735_c0_g1,TRINITY_DN18785_c0_g1,TRINITY_DN19018_c0_g1,TRINITY_DN518_c0_g1,TRINITY_DN9963_c0_g2,TRINITY_DN1299_c0_g1
Biological Process	GO:0001667	ameboidal-type cell migration	14	134	1.96E-02	1.90E-01	TRINITY_DN33720_c0_g1,TRINITY_DN25763_c0_g1,TRINITY_DN14735_c0_g1,TRINITY_DN7864_c0_g1,TRINITY_DN7996_c0_g2,TRINITY_DN23770_c0_g1,TRINITY_DN9419_c0_g1,TRINITY_DN4933_c9_g1,TRINITY_DN9903_c0_g1,TRINITY_DN2015_c0_g2,TRINITY_DN31534_c0_g1,TRINITY_DN5181_c0_g2,TRINITY_DN16396_c0_g1,TRINITY_DN35_c0_g1
Biological Process	GO:0001933	negative regulation of protein phosphorylation	14	135	2.08E-02	1.96E-01	TRINITY_DN36968_c0_g1,TRINITY_DN10478_c0_g1,TRINITY_DN5637_c0_g1,TRINITY_DN25763_c0_g1,TRINITY_DN14031_c0_g1,TRINITY_DN20202_c0_g1,TRINITY_DN6180_c0_g1,TRINITY_DN215_c0_g1,TRINITY_DN18739_c0_g2,TRINITY_DN6951_c0_g1,TRINITY_DN4219_c0_g1,TRINITY_DN23770_c0_g1,TRINITY_DN3641_c3_g1,TRINITY_DN6099_c0_g1
Biological Process	GO:0007283	spermatogenesis	14	137	2.33E-02	2.13E-01	TRINITY_DN23093_c0_g1,TRINITY_DN433_c0_g1,TRINITY_DN14984_c0_g1,TRINITY_DN423_c0_g1,TRINITY_DN4132_c0_g1,TRINITY_DN4215_c0_g1,TRINITY_DN2710_c2_g1,TRINITY_DN41533_c0_g1,TRINITY_DN78701_c0_g1,TRINITY_DN40120_c0_g1,TRINITY_DN30868_c0_g1,TRINITY_DN41586_c0_g1,TRINITY_DN16645_c0_g1,TRINITY_DN15240_c0_g1
Biological Process	GO:0048232	male gamete generation	14	140	2.75E-02	2.27E-01	TRINITY_DN2710_c2_g1,TRINITY_DN78701_c0_g1,TRINITY_DN40120_c0_g1,TRINITY_DN41533_c0_g1,TRINITY_DN30868_c0_g1,TRINITY_DN41586_c0_g1,TRINITY_DN16645_c0_g1,TRINITY_DN15240_c0_g1,TRINITY_DN23093_c0_g1,TRINITY_DN433_c0_g1,TRINITY_DN423_c0_g1,TRINITY_DN14984_c0_g1,TRINITY_DN4132_c0_g1,TRINITY_DN4215_c0_g1
Biological Process	GO:0071900	regulation of protein serine/threonine kinase activity	14	144	3.39E-02	2.54E-01	TRINITY_DN22275_c0_g1,TRINITY_DN40733_c0_g1,TRINITY_DN34117_c0_g1,TRINITY_DN6951_c0_g1,TRINITY_DN4933_c9_g1,TRINITY_DN3641_c3_g1,TRINITY_DN82705_c0_g1,TRINITY_DN6099_c0_g1,TRINITY_DN40018_c0_g1,TRINITY_DN9672_c1_g1,TRINITY_DN10478_c0_g1,TRINITY_DN5637_c0_g1,TRINITY_DN14031_c0_g1,TRINITY_DN25763_c0_g1
Biological Process	GO:0051962	positive regulation of nervous system development	14	149	4.33E-02	2.54E-01	TRINITY_DN19483_c0_g1,TRINITY_DN7996_c0_g2,TRINITY_DN79056_c0_g1,TRINITY_DN3149_c4_g1,TRINITY_DN77666_c0_g1,TRINITY_DN77655_c0_g1,TRINITY_DN1299_c0_g1,TRINITY_DN4933_c9_g1,TRINITY_DN5638_c0_g1,TRINITY_DN3279_c1_g1,TRINITY_DN24277_c0_g1,TRINITY_DN9383_c0_g1,TRINITY_DN3089_c2_g2,TRINITY_DN2914_c0_g1
Biological Process	GO:0003007	heart morphogenesis	13	76	3.11E-04	1.99E-02	TRINITY_DN15240_c0_g1,TRINITY_DN32042_c0_g1,TRINITY_DN14688_c0_g1,TRINITY_DN16396_c0_g1,TRINITY_DN36728_c0_g1,TRINITY_DN5181_c0_g2,TRINITY_DN4537_c0_g1,TRINITY_DN14735_c0_g1,TRINITY_DN6831_c0_g4,TRINITY_DN5957_c0_g1,TRINITY_DN36968_c0_g1,TRINITY_DN1299_c0_g1,TRINITY_DN2139_c0_g1
Biological Process	GO:0008202	steroid metabolic process	13	78	4.04E-04	2.29E-02	TRINITY_DN32805_c0_g2,TRINITY_DN2892_c0_g1,TRINITY_DN33720_c0_g1,TRINITY_DN19483_c0_g1,TRINITY_DN9091_c0_g1,TRINITY_DN325_c6_g1,TRINITY_DN28716_c0_g1,TRINITY_DN47980_c0_g1,TRINITY_DN47953_c0_g1,TRINITY_DN11251_c0_g1,TRINITY_DN11260_c0_g1,TRINITY_DN27595_c0_g1,TRINITY_DN15240_c0_g1
Biological Process	GO:0060485	mesenchyme development	13	102	4.93E-03	9.72E-02	TRINITY_DN25763_c0_g1,TRINITY_DN14735_c0_g1,TRINITY_DN1454_c0_g1,TRINITY_DN5957_c0_g1,TRINITY_DN26128_c0_g1,TRINITY_DN2139_c0_g1,TRINITY_DN1299_c0_g1,TRINITY_DN7864_c0_g1,TRINITY_DN4933_c9_g1,TRINITY_DN23770_c0_g1,TRINITY_DN2015_c0_g1,TRINITY_DN16396_c0_g1,TRINITY_DN2015_c0_g2
Biological Process	GO:0016042	lipid catabolic process	13	125	2.48E-02	2.21E-01	TRINITY_DN28716_c0_g1,TRINITY_DN6951_c0_g1,TRINITY_DN3643_c0_g1,TRINITY_DN6099_c0_g1,TRINITY_DN47980_c0_g1,TRINITY_DN11260_c0_g1,TRINITY_DN47953_c0_g1,TRINITY_DN32805_c0_g2,TRINITY_DN30925_c0_g1,TRINITY_DN5637_c0_g1,TRINITY_DN10478_c0_g1,TRINITY_DN33970_c0_g1,TRINITY_DN27600_c0_g1
Biological Process	GO:0033674	positive regulation of kinase activity	13	127	2.78E-02	2.27E-01	TRINITY_DN19115_c0_g1,TRINITY_DN25763_c0_g1,TRINITY_DN37254_c0_g1,TRINITY_DN9672_c1_g1,TRINITY_DN5637_c0_g1,TRINITY_DN7941_c0_g1,TRINITY_DN40018_c0_g1,TRINITY_DN82705_c0_g1,TRINITY_DN23770_c0_g1,TRINITY_DN4933_c9_g1,TRINITY_DN6951_c0_g1,TRINITY_DN40733_c0_g1,TRINITY_DN22275_c0_g1
Biological Process	GO:0070661	leukocyte proliferation	12	49	1.33E-05	2.77E-03	TRINITY_DN3360_c0_g1,TRINITY_DN36968_c0_g1,TRINITY_DN1299_c0_g1,TRINITY_DN10478_c0_g1,TRINITY_DN5637_c0_g1,TRINITY_DN2961_c7_g1,TRINITY_DN16074_c0_g1,TRINITY_DN15240_c0_g1,TRINITY_DN23770_c0_g1,TRINITY_DN3540_c0_g1,TRINITY_DN6951_c0_g1,TRINITY_DN22275_c0_g1
Biological Process	GO:0007548	sex differentiation	12	66	2.92E-04	1.98E-02	TRINITY_DN33720_c0_g1,TRINITY_DN9845_c1_g2,TRINITY_DN19483_c0_g1,TRINITY_DN12871_c0_g1,TRINITY_DN5957_c0_g1,TRINITY_DN23093_c0_g1,TRINITY_DN15240_c0_g1,TRINITY_DN2015_c0_g2,TRINITY_DN15810_c1_g1,TRINITY_DN2710_c2_g1,TRINITY_DN2015_c0_g1,TRINITY_DN325_c6_g1
Biological Process	GO:0048608	reproductive structure development	12	76	1.10E-03	4.17E-02	TRINITY_DN15240_c0_g1,TRINITY_DN15810_c1_g1,TRINITY_DN2015_c0_g2,TRINITY_DN2710_c2_g1,TRINITY_DN2015_c0_g1,TRINITY_DN19483_c0_g1,TRINITY_DN12871_c0_g1,TRINITY_DN33720_c0_g1,TRINITY_DN9845_c1_g2,TRINITY_DN63677_c0_g1,TRINITY_DN5957_c0_g1,TRINITY_DN23093_c0_g1
Biological Process	GO:0061458	reproductive system development	12	78	1.39E-03	5.04E-02	TRINITY_DN23093_c0_g1,TRINITY_DN5957_c0_g1,TRINITY_DN12871_c0_g1,TRINITY_DN19483_c0_g1,TRINITY_DN33720_c0_g1,TRINITY_DN9845_c1_g2,TRINITY_DN63677_c0_g1,TRINITY_DN2015_c0_g1,TRINITY_DN2710_c2_g1,TRINITY_DN2015_c0_g2,TRINITY_DN15810_c1_g1,TRINITY_DN15240_c0_g1
Biological Process	GO:0022412	cellular process involved in reproduction in multicellular organism	12	80	1.73E-03	5.55E-02	TRINITY_DN19115_c0_g1,TRINITY_DN63677_c0_g1,TRINITY_DN4215_c0_g1,TRINITY_DN29338_c0_g1,TRINITY_DN30868_c0_g1,TRINITY_DN6142_c0_g2,TRINITY_DN41533_c0_g1,TRINITY_DN12791_c2_g1,TRINITY_DN2710_c2_g1,TRINITY_DN15240_c0_g1,TRINITY_DN41586_c0_g1,TRINITY_DN32372_c0_g1
Biological Process	GO:0003012	muscle system process	12	83	2.39E-03	7.03E-02	TRINITY_DN799_c2_g1,TRINITY_DN25764_c0_g1,TRINITY_DN26510_c0_g1,TRINITY_DN6362_c0_g1,TRINITY_DN14688_c0_g1,TRINITY_DN32359_c0_g1,TRINITY_DN21795_c0_g1,TRINITY_DN21771_c0_g1,TRINITY_DN1299_c0_g1,TRINITY_DN36968_c0_g1,TRINITY_DN58786_c0_g1,TRINITY_DN15196_c0_g1
Biological Process	GO:0048762	mesenchymal cell differentiation	12	86	3.23E-03	7.38E-02	TRINITY_DN2015_c0_g1,TRINITY_DN16396_c0_g1,TRINITY_DN2015_c0_g2,TRINITY_DN4933_c9_g1,TRINITY_DN23770_c0_g1,TRINITY_DN7864_c0_g1,TRINITY_DN26128_c0_g1,TRINITY_DN1299_c0_g1,TRINITY_DN2139_c0_g1,TRINITY_DN1454_c0_g1,TRINITY_DN25763_c0_g1,TRINITY_DN14735_c0_g1
Biological Process	GO:0031589	cell-substrate adhesion	12	98	9.26E-03	1.24E-01	TRINITY_DN2962_c0_g3,TRINITY_DN412_c0_g2,TRINITY_DN21282_c0_g1,TRINITY_DN23770_c0_g1,TRINITY_DN6213_c0_g1,TRINITY_DN1244_c3_g1,TRINITY_DN11260_c0_g1,TRINITY_DN40989_c0_g1,TRINITY_DN5_c3_g1,TRINITY_DN17576_c0_g1,TRINITY_DN11586_c0_g1,TRINITY_DN4537_c0_g1
Biological Process	GO:0009952	anterior/posterior pattern specification	12	99	1.00E-02	1.31E-01	TRINITY_DN2961_c7_g1,TRINITY_DN26128_c0_g1,TRINITY_DN24692_c1_g1,TRINITY_DN12820_c0_g1,TRINITY_DN16396_c0_g1,TRINITY_DN16058_c0_g1,TRINITY_DN412_c0_g2,TRINITY_DN32372_c0_g1,TRINITY_DN4933_c9_g1,TRINITY_DN73893_c0_g1,TRINITY_DN23770_c0_g1,TRINITY_DN16556_c0_g1
Biological Process	GO:0033157	regulation of intracellular protein transport	12	109	2.04E-02	1.94E-01	TRINITY_DN5637_c0_g1,TRINITY_DN10478_c0_g1,TRINITY_DN48111_c0_g1,TRINITY_DN25763_c0_g1,TRINITY_DN14735_c0_g1,TRINITY_DN3030_c0_g1,TRINITY_DN32042_c0_g1,TRINITY_DN73893_c0_g1,TRINITY_DN23770_c0_g1,TRINITY_DN6099_c0_g1,TRINITY_DN19806_c0_g1,TRINITY_DN6951_c0_g1
Biological Process	GO:0017038	protein import	12	110	2.18E-02	2.00E-01	TRINITY_DN25763_c0_g1,TRINITY_DN14735_c0_g1,TRINITY_DN48111_c0_g1,TRINITY_DN5637_c0_g1,TRINITY_DN10478_c0_g1,TRINITY_DN19735_c0_g1,TRINITY_DN6951_c0_g1,TRINITY_DN19806_c0_g1,TRINITY_DN6099_c0_g1,TRINITY_DN23770_c0_g1,TRINITY_DN73893_c0_g1,TRINITY_DN32042_c0_g1
Biological Process	GO:0034762	regulation of transmembrane transport	12	119	3.72E-02	2.54E-01	TRINITY_DN4324_c0_g1,TRINITY_DN4953_c1_g1,TRINITY_DN47980_c0_g1,TRINITY_DN15599_c0_g1,TRINITY_DN6362_c0_g1,TRINITY_DN3030_c0_g1,TRINITY_DN7835_c0_g1,TRINITY_DN21771_c0_g1,TRINITY_DN10929_c1_g2,TRINITY_DN5402_c0_g1,TRINITY_DN36968_c0_g1,TRINITY_DN1299_c0_g1
Biological Process	GO:0003205	cardiac chamber development	11	43	1.95E-05	3.41E-03	TRINITY_DN4537_c0_g1,TRINITY_DN1299_c0_g1,TRINITY_DN5957_c0_g1,TRINITY_DN36968_c0_g1,TRINITY_DN6831_c0_g4,TRINITY_DN32042_c0_g1,TRINITY_DN5181_c0_g2,TRINITY_DN36728_c0_g1,TRINITY_DN6362_c0_g1,TRINITY_DN14688_c0_g1,TRINITY_DN16396_c0_g1
Biological Process	GO:0042306	regulation of protein import into nucleus	11	44	2.47E-05	3.84E-03	TRINITY_DN6951_c0_g1,TRINITY_DN6099_c0_g1,TRINITY_DN19806_c0_g1,TRINITY_DN23770_c0_g1,TRINITY_DN73893_c0_g1,TRINITY_DN32042_c0_g1,TRINITY_DN25763_c0_g1,TRINITY_DN14735_c0_g1,TRINITY_DN48111_c0_g1,TRINITY_DN10478_c0_g1,TRINITY_DN5637_c0_g1
Biological Process	GO:1904589	regulation of protein import	11	44	2.47E-05	3.84E-03	TRINITY_DN10478_c0_g1,TRINITY_DN5637_c0_g1,TRINITY_DN48111_c0_g1,TRINITY_DN14735_c0_g1,TRINITY_DN25763_c0_g1,TRINITY_DN32042_c0_g1,TRINITY_DN73893_c0_g1,TRINITY_DN23770_c0_g1,TRINITY_DN6099_c0_g1,TRINITY_DN19806_c0_g1,TRINITY_DN6951_c0_g1
Biological Process	GO:0045834	positive regulation of lipid metabolic process	11	46	3.87E-05	4.99E-03	TRINITY_DN33970_c0_g1,TRINITY_DN37254_c0_g1,TRINITY_DN25763_c0_g1,TRINITY_DN9672_c1_g1,TRINITY_DN5637_c0_g1,TRINITY_DN10478_c0_g1,TRINITY_DN32805_c0_g2,TRINITY_DN7941_c0_g1,TRINITY_DN11260_c0_g1,TRINITY_DN6099_c0_g1,TRINITY_DN6951_c0_g1
Biological Process	GO:0046651	lymphocyte proliferation	11	46	3.87E-05	4.99E-03	TRINITY_DN22275_c0_g1,TRINITY_DN3540_c0_g1,TRINITY_DN6951_c0_g1,TRINITY_DN16074_c0_g1,TRINITY_DN15240_c0_g1,TRINITY_DN2961_c7_g1,TRINITY_DN1299_c0_g1,TRINITY_DN36968_c0_g1,TRINITY_DN10478_c0_g1,TRINITY_DN5637_c0_g1,TRINITY_DN3360_c0_g1
Biological Process	GO:0032943	mononuclear cell proliferation	11	47	4.80E-05	5.41E-03	TRINITY_DN3540_c0_g1,TRINITY_DN6951_c0_g1,TRINITY_DN16074_c0_g1,TRINITY_DN15240_c0_g1,TRINITY_DN22275_c0_g1,TRINITY_DN3360_c0_g1,TRINITY_DN2961_c7_g1,TRINITY_DN1299_c0_g1,TRINITY_DN36968_c0_g1,TRINITY_DN5637_c0_g1,TRINITY_DN10478_c0_g1
Biological Process	GO:1900180	regulation of protein localization to nucleus	11	53	1.54E-04	1.24E-02	TRINITY_DN10478_c0_g1,TRINITY_DN5637_c0_g1,TRINITY_DN48111_c0_g1,TRINITY_DN25763_c0_g1,TRINITY_DN14735_c0_g1,TRINITY_DN73893_c0_g1,TRINITY_DN32042_c0_g1,TRINITY_DN23770_c0_g1,TRINITY_DN6099_c0_g1,TRINITY_DN19806_c0_g1,TRINITY_DN6951_c0_g1
Biological Process	GO:0046822	regulation of nucleocytoplasmic transport	11	54	1.83E-04	1.36E-02	TRINITY_DN14735_c0_g1,TRINITY_DN25763_c0_g1,TRINITY_DN5637_c0_g1,TRINITY_DN10478_c0_g1,TRINITY_DN48111_c0_g1,TRINITY_DN6099_c0_g1,TRINITY_DN19806_c0_g1,TRINITY_DN32042_c0_g1,TRINITY_DN73893_c0_g1,TRINITY_DN23770_c0_g1,TRINITY_DN6951_c0_g1
Biological Process	GO:0051216	cartilage development	11	54	1.83E-04	1.36E-02	TRINITY_DN2068_c3_g1,TRINITY_DN25763_c0_g1,TRINITY_DN17270_c0_g1,TRINITY_DN18785_c0_g1,TRINITY_DN4537_c0_g1,TRINITY_DN1299_c0_g1,TRINITY_DN6213_c0_g1,TRINITY_DN23770_c0_g1,TRINITY_DN15240_c0_g1,TRINITY_DN32372_c0_g1,TRINITY_DN2015_c0_g1
Biological Process	GO:0006665	sphingolipid metabolic process	11	66	1.11E-03	4.17E-02	TRINITY_DN34602_c0_g1,TRINITY_DN27600_c0_g1,TRINITY_DN32102_c0_g2,TRINITY_DN101_c2_g2,TRINITY_DN40989_c0_g1,TRINITY_DN5637_c0_g1,TRINITY_DN10478_c0_g1,TRINITY_DN13310_c0_g1,TRINITY_DN6951_c0_g1,TRINITY_DN6099_c0_g1,TRINITY_DN18277_c0_g1
Biological Process	GO:0032102	negative regulation of response to external stimulus	11	66	1.11E-03	4.17E-02	TRINITY_DN40733_c0_g1,TRINITY_DN21282_c0_g1,TRINITY_DN4351_c0_g1,TRINITY_DN30365_c0_g1,TRINITY_DN6951_c0_g1,TRINITY_DN82705_c0_g1,TRINITY_DN23770_c0_g1,TRINITY_DN40018_c0_g1,TRINITY_DN5637_c0_g1,TRINITY_DN228_c0_g1,TRINITY_DN14735_c0_g1
Biological Process	GO:0061448	connective tissue development	11	70	1.82E-03	5.63E-02	TRINITY_DN1299_c0_g1,TRINITY_DN4537_c0_g1,TRINITY_DN17270_c0_g1,TRINITY_DN25763_c0_g1,TRINITY_DN18785_c0_g1,TRINITY_DN2068_c3_g1,TRINITY_DN2015_c0_g1,TRINITY_DN32372_c0_g1,TRINITY_DN23770_c0_g1,TRINITY_DN6213_c0_g1,TRINITY_DN15240_c0_g1
Biological Process	GO:0007281	germ cell development	11	75	3.18E-03	7.37E-02	TRINITY_DN29338_c0_g1,TRINITY_DN4215_c0_g1,TRINITY_DN19115_c0_g1,TRINITY_DN41533_c0_g1,TRINITY_DN12791_c2_g1,TRINITY_DN2710_c2_g1,TRINITY_DN30868_c0_g1,TRINITY_DN6142_c0_g2,TRINITY_DN41586_c0_g1,TRINITY_DN32372_c0_g1,TRINITY_DN15240_c0_g1
Biological Process	GO:0045165	cell fate commitment	11	76	3.54E-03	7.76E-02	TRINITY_DN12690_c1_g1,TRINITY_DN14735_c0_g1,TRINITY_DN12734_c0_g1,TRINITY_DN3149_c4_g1,TRINITY_DN7864_c0_g1,TRINITY_DN26128_c0_g1,TRINITY_DN5957_c0_g1,TRINITY_DN1299_c0_g1,TRINITY_DN7818_c0_g2,TRINITY_DN15240_c0_g1,TRINITY_DN2015_c0_g2
Biological Process	GO:1903533	regulation of protein targeting	11	83	6.97E-03	1.15E-01	TRINITY_DN32042_c0_g1,TRINITY_DN73893_c0_g1,TRINITY_DN23770_c0_g1,TRINITY_DN6099_c0_g1,TRINITY_DN19806_c0_g1,TRINITY_DN6951_c0_g1,TRINITY_DN5637_c0_g1,TRINITY_DN10478_c0_g1,TRINITY_DN48111_c0_g1,TRINITY_DN14735_c0_g1,TRINITY_DN25763_c0_g1
Biological Process	GO:0006606	protein import into nucleus	11	84	7.63E-03	1.22E-01	TRINITY_DN73893_c0_g1,TRINITY_DN23770_c0_g1,TRINITY_DN32042_c0_g1,TRINITY_DN6099_c0_g1,TRINITY_DN19806_c0_g1,TRINITY_DN6951_c0_g1,TRINITY_DN25763_c0_g1,TRINITY_DN14735_c0_g1,TRINITY_DN5637_c0_g1,TRINITY_DN10478_c0_g1,TRINITY_DN48111_c0_g1
Biological Process	GO:0044744	protein targeting to nucleus	11	84	7.63E-03	1.22E-01	TRINITY_DN25763_c0_g1,TRINITY_DN14735_c0_g1,TRINITY_DN48111_c0_g1,TRINITY_DN10478_c0_g1,TRINITY_DN5637_c0_g1,TRINITY_DN6951_c0_g1,TRINITY_DN19806_c0_g1,TRINITY_DN6099_c0_g1,TRINITY_DN73893_c0_g1,TRINITY_DN23770_c0_g1,TRINITY_DN32042_c0_g1
Biological Process	GO:1902593	single-organism nuclear import	11	84	7.63E-03	1.22E-01	TRINITY_DN5637_c0_g1,TRINITY_DN10478_c0_g1,TRINITY_DN48111_c0_g1,TRINITY_DN14735_c0_g1,TRINITY_DN25763_c0_g1,TRINITY_DN23770_c0_g1,TRINITY_DN73893_c0_g1,TRINITY_DN32042_c0_g1,TRINITY_DN19806_c0_g1,TRINITY_DN6099_c0_g1,TRINITY_DN6951_c0_g1
Biological Process	GO:0051170	nuclear import	11	88	1.07E-02	1.39E-01	TRINITY_DN6951_c0_g1,TRINITY_DN19806_c0_g1,TRINITY_DN6099_c0_g1,TRINITY_DN73893_c0_g1,TRINITY_DN32042_c0_g1,TRINITY_DN23770_c0_g1,TRINITY_DN14735_c0_g1,TRINITY_DN25763_c0_g1,TRINITY_DN48111_c0_g1,TRINITY_DN10478_c0_g1,TRINITY_DN5637_c0_g1
Biological Process	GO:0050865	regulation of cell activation	11	90	1.26E-02	1.53E-01	TRINITY_DN4528_c0_g1,TRINITY_DN6951_c0_g1,TRINITY_DN3540_c0_g1,TRINITY_DN16074_c0_g1,TRINITY_DN15240_c0_g1,TRINITY_DN2961_c7_g1,TRINITY_DN5637_c0_g1,TRINITY_DN1299_c0_g1,TRINITY_DN25559_c0_g1,TRINITY_DN25763_c0_g1,TRINITY_DN3360_c0_g1
Biological Process	GO:0043405	regulation of MAP kinase activity	11	93	1.59E-02	1.77E-01	TRINITY_DN4933_c9_g1,TRINITY_DN6951_c0_g1,TRINITY_DN82705_c0_g1,TRINITY_DN3641_c3_g1,TRINITY_DN6099_c0_g1,TRINITY_DN40733_c0_g1,TRINITY_DN25763_c0_g1,TRINITY_DN40018_c0_g1,TRINITY_DN5637_c0_g1,TRINITY_DN9672_c1_g1,TRINITY_DN10478_c0_g1
Biological Process	GO:0006643	membrane lipid metabolic process	11	100	2.59E-02	2.27E-01	TRINITY_DN10478_c0_g1,TRINITY_DN5637_c0_g1,TRINITY_DN13310_c0_g1,TRINITY_DN40989_c0_g1,TRINITY_DN34602_c0_g1,TRINITY_DN32102_c0_g2,TRINITY_DN101_c2_g2,TRINITY_DN27600_c0_g1,TRINITY_DN6951_c0_g1,TRINITY_DN18277_c0_g1,TRINITY_DN6099_c0_g1
Biological Process	GO:0009991	response to extracellular stimulus	11	101	2.76E-02	2.27E-01	TRINITY_DN63677_c0_g1,TRINITY_DN11554_c0_g1,TRINITY_DN14735_c0_g1,TRINITY_DN1299_c0_g1,TRINITY_DN518_c0_g1,TRINITY_DN40018_c0_g1,TRINITY_DN82705_c0_g1,TRINITY_DN16512_c0_g1,TRINITY_DN47953_c0_g1,TRINITY_DN28716_c0_g1,TRINITY_DN40733_c0_g1
Biological Process	GO:0071897	DNA biosynthetic process	11	101	2.76E-02	2.27E-01	TRINITY_DN20014_c0_g1,TRINITY_DN41819_c0_g1,TRINITY_DN6924_c0_g1,TRINITY_DN32005_c0_g1,TRINITY_DN16081_c0_g1,TRINITY_DN28764_c0_g1,TRINITY_DN13138_c0_g2,TRINITY_DN23770_c0_g1,TRINITY_DN3151_c0_g5,TRINITY_DN1225_c4_g1,TRINITY_DN26510_c0_g1
Biological Process	GO:0032196	transposition	11	103	3.13E-02	2.43E-01	TRINITY_DN4565_c1_g4,TRINITY_DN13138_c0_g2,TRINITY_DN1225_c4_g1,TRINITY_DN4398_c1_g1,TRINITY_DN3151_c0_g5,TRINITY_DN20014_c0_g1,TRINITY_DN21172_c0_g3,TRINITY_DN10547_c0_g1,TRINITY_DN32005_c0_g1,TRINITY_DN6653_c6_g1,TRINITY_DN41819_c0_g1
Biological Process	GO:0023061	signal release	11	105	3.54E-02	2.54E-01	TRINITY_DN1985_c0_g6,TRINITY_DN35_c0_g1,TRINITY_DN13724_c0_g1,TRINITY_DN11479_c0_g1,TRINITY_DN39670_c0_g1,TRINITY_DN21339_c0_g1,TRINITY_DN4340_c8_g1,TRINITY_DN36687_c0_g1,TRINITY_DN1299_c0_g1,TRINITY_DN62939_c0_g1,TRINITY_DN19804_c0_g1
Biological Process	GO:0034504	protein localization to nucleus	11	105	3.54E-02	2.54E-01	TRINITY_DN25763_c0_g1,TRINITY_DN14735_c0_g1,TRINITY_DN10478_c0_g1,TRINITY_DN5637_c0_g1,TRINITY_DN48111_c0_g1,TRINITY_DN19806_c0_g1,TRINITY_DN6099_c0_g1,TRINITY_DN23770_c0_g1,TRINITY_DN73893_c0_g1,TRINITY_DN32042_c0_g1,TRINITY_DN6951_c0_g1
Biological Process	GO:0051147	regulation of muscle cell differentiation	10	46	2.04E-04	1.49E-02	TRINITY_DN1299_c0_g1,TRINITY_DN57109_c0_g1,TRINITY_DN15196_c0_g1,TRINITY_DN9302_c0_g1,TRINITY_DN25763_c0_g1,TRINITY_DN2015_c0_g2,TRINITY_DN26510_c0_g1,TRINITY_DN10875_c0_g1,TRINITY_DN6898_c0_g1,TRINITY_DN23770_c0_g1
Biological Process	GO:0008406	gonad development	10	51	4.94E-04	2.63E-02	TRINITY_DN15240_c0_g1,TRINITY_DN15810_c1_g1,TRINITY_DN2015_c0_g2,TRINITY_DN2710_c2_g1,TRINITY_DN2015_c0_g1,TRINITY_DN33720_c0_g1,TRINITY_DN9845_c1_g2,TRINITY_DN12871_c0_g1,TRINITY_DN5957_c0_g1,TRINITY_DN23093_c0_g1
Biological Process	GO:0045137	development of primary sexual characteristics	10	52	5.81E-04	2.94E-02	TRINITY_DN9845_c1_g2,TRINITY_DN33720_c0_g1,TRINITY_DN12871_c0_g1,TRINITY_DN5957_c0_g1,TRINITY_DN23093_c0_g1,TRINITY_DN15240_c0_g1,TRINITY_DN2015_c0_g2,TRINITY_DN15810_c1_g1,TRINITY_DN2710_c2_g1,TRINITY_DN2015_c0_g1
Biological Process	GO:0097164	ammonium ion metabolic process	10	58	1.41E-03	5.10E-02	TRINITY_DN10478_c0_g1,TRINITY_DN5637_c0_g1,TRINITY_DN40989_c0_g1,TRINITY_DN32805_c0_g2,TRINITY_DN7835_c0_g1,TRINITY_DN6099_c0_g1,TRINITY_DN23974_c0_g1,TRINITY_DN6887_c0_g1,TRINITY_DN6951_c0_g1,TRINITY_DN1190_c0_g2
Biological Process	GO:0032869	cellular response to insulin stimulus	10	60	1.84E-03	5.67E-02	TRINITY_DN6951_c0_g1,TRINITY_DN3643_c0_g1,TRINITY_DN4219_c0_g1,TRINITY_DN22275_c0_g1,TRINITY_DN3360_c0_g1,TRINITY_DN11960_c0_g1,TRINITY_DN15196_c0_g1,TRINITY_DN5637_c0_g1,TRINITY_DN10478_c0_g1,TRINITY_DN6924_c0_g1
Biological Process	GO:0008643	carbohydrate transport	10	61	2.09E-03	6.34E-02	TRINITY_DN9069_c1_g3,TRINITY_DN16512_c0_g1,TRINITY_DN7898_c0_g1,TRINITY_DN4219_c0_g1,TRINITY_DN3643_c0_g1,TRINITY_DN6951_c0_g1,TRINITY_DN2372_c0_g1,TRINITY_DN11960_c0_g1,TRINITY_DN19851_c0_g1,TRINITY_DN5637_c0_g1
Biological Process	GO:0050808	synapse organization	10	63	2.68E-03	7.37E-02	TRINITY_DN3279_c1_g1,TRINITY_DN4757_c5_g1,TRINITY_DN3089_c2_g2,TRINITY_DN5181_c0_g2,TRINITY_DN15945_c0_g1,TRINITY_DN7996_c0_g2,TRINITY_DN56098_c0_g1,TRINITY_DN9874_c0_g1,TRINITY_DN1299_c0_g1,TRINITY_DN77655_c0_g1
Biological Process	GO:0032868	response to insulin	10	64	3.02E-03	7.37E-02	TRINITY_DN22275_c0_g1,TRINITY_DN3643_c0_g1,TRINITY_DN6951_c0_g1,TRINITY_DN4219_c0_g1,TRINITY_DN15196_c0_g1,TRINITY_DN6924_c0_g1,TRINITY_DN10478_c0_g1,TRINITY_DN5637_c0_g1,TRINITY_DN11960_c0_g1,TRINITY_DN3360_c0_g1
Biological Process	GO:1901136	carbohydrate derivative catabolic process	10	67	4.24E-03	9.09E-02	TRINITY_DN7121_c0_g2,TRINITY_DN12791_c2_g1,TRINITY_DN7099_c0_g1,TRINITY_DN6951_c0_g1,TRINITY_DN16074_c0_g1,TRINITY_DN5637_c0_g1,TRINITY_DN11168_c0_g1,TRINITY_DN10478_c0_g1,TRINITY_DN25763_c0_g1,TRINITY_DN27600_c0_g1
Biological Process	GO:0051249	regulation of lymphocyte activation	10	71	6.45E-03	1.11E-01	TRINITY_DN2961_c7_g1,TRINITY_DN25559_c0_g1,TRINITY_DN1299_c0_g1,TRINITY_DN25763_c0_g1,TRINITY_DN3360_c0_g1,TRINITY_DN4528_c0_g1,TRINITY_DN6951_c0_g1,TRINITY_DN3540_c0_g1,TRINITY_DN16074_c0_g1,TRINITY_DN15240_c0_g1
Biological Process	GO:0048863	stem cell differentiation	10	72	7.12E-03	1.16E-01	TRINITY_DN4933_c9_g1,TRINITY_DN23770_c0_g1,TRINITY_DN16396_c0_g1,TRINITY_DN2015_c0_g2,TRINITY_DN412_c0_g2,TRINITY_DN14735_c0_g1,TRINITY_DN56098_c0_g1,TRINITY_DN26128_c0_g1,TRINITY_DN1299_c0_g1,TRINITY_DN7864_c0_g1
Biological Process	GO:0071375	cellular response to peptide hormone stimulus	10	72	7.12E-03	1.16E-01	TRINITY_DN3360_c0_g1,TRINITY_DN11960_c0_g1,TRINITY_DN10478_c0_g1,TRINITY_DN5637_c0_g1,TRINITY_DN6924_c0_g1,TRINITY_DN15196_c0_g1,TRINITY_DN4219_c0_g1,TRINITY_DN6951_c0_g1,TRINITY_DN3643_c0_g1,TRINITY_DN22275_c0_g1
Biological Process	GO:1901653	cellular response to peptide	10	77	1.13E-02	1.45E-01	TRINITY_DN15196_c0_g1,TRINITY_DN5637_c0_g1,TRINITY_DN10478_c0_g1,TRINITY_DN6924_c0_g1,TRINITY_DN3360_c0_g1,TRINITY_DN11960_c0_g1,TRINITY_DN22275_c0_g1,TRINITY_DN6951_c0_g1,TRINITY_DN3643_c0_g1,TRINITY_DN4219_c0_g1
Biological Process	GO:0002694	regulation of leukocyte activation	10	79	1.34E-02	1.57E-01	TRINITY_DN25763_c0_g1,TRINITY_DN3360_c0_g1,TRINITY_DN2961_c7_g1,TRINITY_DN25559_c0_g1,TRINITY_DN1299_c0_g1,TRINITY_DN6951_c0_g1,TRINITY_DN3540_c0_g1,TRINITY_DN16074_c0_g1,TRINITY_DN15240_c0_g1,TRINITY_DN4528_c0_g1
Biological Process	GO:0043434	response to peptide hormone	10	81	1.59E-02	1.77E-01	TRINITY_DN4219_c0_g1,TRINITY_DN3643_c0_g1,TRINITY_DN6951_c0_g1,TRINITY_DN22275_c0_g1,TRINITY_DN11960_c0_g1,TRINITY_DN3360_c0_g1,TRINITY_DN6924_c0_g1,TRINITY_DN10478_c0_g1,TRINITY_DN5637_c0_g1,TRINITY_DN15196_c0_g1
Biological Process	GO:0006469	negative regulation of protein kinase activity	10	87	2.50E-02	2.22E-01	TRINITY_DN5637_c0_g1,TRINITY_DN10478_c0_g1,TRINITY_DN20202_c0_g1,TRINITY_DN14031_c0_g1,TRINITY_DN6180_c0_g1,TRINITY_DN215_c0_g1,TRINITY_DN18739_c0_g2,TRINITY_DN6951_c0_g1,TRINITY_DN6099_c0_g1,TRINITY_DN3641_c3_g1
Biological Process	GO:0008154	actin polymerization or depolymerization	10	88	2.68E-02	2.27E-01	TRINITY_DN12701_c0_g1,TRINITY_DN5637_c0_g1,TRINITY_DN10478_c0_g1,TRINITY_DN4509_c0_g2,TRINITY_DN450_c1_g1,TRINITY_DN14914_c0_g1,TRINITY_DN35_c0_g1,TRINITY_DN908_c1_g1,TRINITY_DN6099_c0_g1,TRINITY_DN6951_c0_g1
Biological Process	GO:0048545	response to steroid hormone	10	88	2.68E-02	2.27E-01	TRINITY_DN22499_c0_g1,TRINITY_DN423_c0_g1,TRINITY_DN25763_c0_g1,TRINITY_DN11502_c0_g1,TRINITY_DN7947_c7_g1,TRINITY_DN14927_c3_g1,TRINITY_DN1110_c0_g1,TRINITY_DN433_c0_g1,TRINITY_DN47980_c0_g1,TRINITY_DN29358_c0_g1
Biological Process	GO:1901652	response to peptide	10	89	2.88E-02	2.27E-01	TRINITY_DN4219_c0_g1,TRINITY_DN3643_c0_g1,TRINITY_DN6951_c0_g1,TRINITY_DN22275_c0_g1,TRINITY_DN11960_c0_g1,TRINITY_DN3360_c0_g1,TRINITY_DN6924_c0_g1,TRINITY_DN10478_c0_g1,TRINITY_DN5637_c0_g1,TRINITY_DN15196_c0_g1
Biological Process	GO:0033673	negative regulation of kinase activity	10	93	3.74E-02	2.54E-01	TRINITY_DN6180_c0_g1,TRINITY_DN20202_c0_g1,TRINITY_DN14031_c0_g1,TRINITY_DN5637_c0_g1,TRINITY_DN10478_c0_g1,TRINITY_DN6099_c0_g1,TRINITY_DN3641_c3_g1,TRINITY_DN6951_c0_g1,TRINITY_DN18739_c0_g2,TRINITY_DN215_c0_g1
Biological Process	GO:0031667	response to nutrient levels	10	95	4.24E-02	2.54E-01	TRINITY_DN1299_c0_g1,TRINITY_DN518_c0_g1,TRINITY_DN40018_c0_g1,TRINITY_DN11554_c0_g1,TRINITY_DN14735_c0_g1,TRINITY_DN28716_c0_g1,TRINITY_DN40733_c0_g1,TRINITY_DN47953_c0_g1,TRINITY_DN82705_c0_g1,TRINITY_DN16512_c0_g1
Biological Process	GO:1900076	regulation of cellular response to insulin stimulus	9	22	1.47E-06	8.56E-04	TRINITY_DN3360_c0_g1,TRINITY_DN5637_c0_g1,TRINITY_DN10478_c0_g1,TRINITY_DN6924_c0_g1,TRINITY_DN15196_c0_g1,TRINITY_DN4219_c0_g1,TRINITY_DN6951_c0_g1,TRINITY_DN3643_c0_g1,TRINITY_DN22275_c0_g1
Biological Process	GO:0003231	cardiac ventricle development	9	36	1.35E-04	1.13E-02	TRINITY_DN32042_c0_g1,TRINITY_DN36728_c0_g1,TRINITY_DN16396_c0_g1,TRINITY_DN14688_c0_g1,TRINITY_DN4537_c0_g1,TRINITY_DN1299_c0_g1,TRINITY_DN5957_c0_g1,TRINITY_DN36968_c0_g1,TRINITY_DN6831_c0_g4
Biological Process	GO:0051251	positive regulation of lymphocyte activation	9	43	5.68E-04	2.93E-02	TRINITY_DN25763_c0_g1,TRINITY_DN3360_c0_g1,TRINITY_DN2961_c7_g1,TRINITY_DN25559_c0_g1,TRINITY_DN1299_c0_g1,TRINITY_DN6951_c0_g1,TRINITY_DN15240_c0_g1,TRINITY_DN16074_c0_g1,TRINITY_DN4528_c0_g1
Biological Process	GO:0006672	ceramide metabolic process	9	44	6.79E-04	3.18E-02	TRINITY_DN10478_c0_g1,TRINITY_DN5637_c0_g1,TRINITY_DN13310_c0_g1,TRINITY_DN40989_c0_g1,TRINITY_DN34602_c0_g1,TRINITY_DN101_c2_g2,TRINITY_DN27600_c0_g1,TRINITY_DN6951_c0_g1,TRINITY_DN18277_c0_g1
Biological Process	GO:0002696	positive regulation of leukocyte activation	9	45	8.07E-04	3.53E-02	TRINITY_DN4528_c0_g1,TRINITY_DN6951_c0_g1,TRINITY_DN15240_c0_g1,TRINITY_DN16074_c0_g1,TRINITY_DN2961_c7_g1,TRINITY_DN1299_c0_g1,TRINITY_DN25559_c0_g1,TRINITY_DN25763_c0_g1,TRINITY_DN3360_c0_g1
Biological Process	GO:0050867	positive regulation of cell activation	9	48	1.31E-03	4.80E-02	TRINITY_DN4528_c0_g1,TRINITY_DN16074_c0_g1,TRINITY_DN15240_c0_g1,TRINITY_DN6951_c0_g1,TRINITY_DN25559_c0_g1,TRINITY_DN1299_c0_g1,TRINITY_DN2961_c7_g1,TRINITY_DN3360_c0_g1,TRINITY_DN25763_c0_g1
Biological Process	GO:0001837	epithelial to mesenchymal transition	9	50	1.77E-03	5.55E-02	TRINITY_DN23770_c0_g1,TRINITY_DN2015_c0_g1,TRINITY_DN2015_c0_g2,TRINITY_DN1454_c0_g1,TRINITY_DN25763_c0_g1,TRINITY_DN14735_c0_g1,TRINITY_DN7864_c0_g1,TRINITY_DN2139_c0_g1,TRINITY_DN26128_c0_g1
Biological Process	GO:0030902	hindbrain development	9	52	2.35E-03	6.96E-02	TRINITY_DN3641_c3_g1,TRINITY_DN16556_c0_g1,TRINITY_DN3089_c2_g2,TRINITY_DN514_c0_g1,TRINITY_DN1866_c0_g1,TRINITY_DN7105_c0_g1,TRINITY_DN24692_c1_g1,TRINITY_DN753_c3_g1,TRINITY_DN2068_c3_g1
Biological Process	GO:0048706	embryonic skeletal system development	9	53	2.69E-03	7.37E-02	TRINITY_DN18785_c0_g1,TRINITY_DN65_c0_g1,TRINITY_DN1299_c0_g1,TRINITY_DN26128_c0_g1,TRINITY_DN2961_c7_g1,TRINITY_DN15240_c0_g1,TRINITY_DN32372_c0_g1,TRINITY_DN412_c0_g2,TRINITY_DN4528_c0_g1
Biological Process	GO:0006936	muscle contraction	9	67	1.29E-02	1.54E-01	TRINITY_DN58786_c0_g1,TRINITY_DN36968_c0_g1,TRINITY_DN21771_c0_g1,TRINITY_DN21795_c0_g1,TRINITY_DN6362_c0_g1,TRINITY_DN32359_c0_g1,TRINITY_DN14688_c0_g1,TRINITY_DN25764_c0_g1,TRINITY_DN799_c2_g1
Biological Process	GO:0098742	cell-cell adhesion via plasma-membrane adhesion molecules	9	68	1.41E-02	1.63E-01	TRINITY_DN14469_c0_g1,TRINITY_DN6025_c0_g1,TRINITY_DN33991_c0_g1,TRINITY_DN3149_c2_g1,TRINITY_DN6666_c0_g1,TRINITY_DN6025_c1_g1,TRINITY_DN3089_c2_g2,TRINITY_DN38636_c0_g1,TRINITY_DN28314_c0_g1
Biological Process	GO:0090316	positive regulation of intracellular protein transport	9	69	1.54E-02	1.76E-01	TRINITY_DN25763_c0_g1,TRINITY_DN5637_c0_g1,TRINITY_DN10478_c0_g1,TRINITY_DN48111_c0_g1,TRINITY_DN23770_c0_g1,TRINITY_DN19806_c0_g1,TRINITY_DN6099_c0_g1,TRINITY_DN6951_c0_g1,TRINITY_DN3030_c0_g1
Biological Process	GO:0021700	developmental maturation	9	74	2.35E-02	2.14E-01	TRINITY_DN19115_c0_g1,TRINITY_DN29338_c0_g1,TRINITY_DN15945_c0_g1,TRINITY_DN6986_c0_g1,TRINITY_DN2015_c0_g2,TRINITY_DN72347_c0_g1,TRINITY_DN4340_c8_g1,TRINITY_DN15240_c0_g1,TRINITY_DN23770_c0_g1
Biological Process	GO:0009755	hormone-mediated signaling pathway	9	77	2.96E-02	2.31E-01	TRINITY_DN29358_c0_g1,TRINITY_DN47980_c0_g1,TRINITY_DN78718_c0_g1,TRINITY_DN11502_c0_g1,TRINITY_DN22499_c0_g1,TRINITY_DN9845_c1_g2,TRINITY_DN14927_c3_g1,TRINITY_DN7947_c7_g1,TRINITY_DN1110_c0_g1
Biological Process	GO:0051146	striated muscle cell differentiation	9	81	3.92E-02	2.54E-01	TRINITY_DN77736_c0_g1,TRINITY_DN1299_c0_g1,TRINITY_DN57109_c0_g1,TRINITY_DN15196_c0_g1,TRINITY_DN17270_c0_g1,TRINITY_DN26510_c0_g1,TRINITY_DN19659_c0_g1,TRINITY_DN23770_c0_g1,TRINITY_DN3641_c3_g1
Biological Process	GO:0032388	positive regulation of intracellular transport	9	82	4.20E-02	2.54E-01	TRINITY_DN25763_c0_g1,TRINITY_DN5637_c0_g1,TRINITY_DN10478_c0_g1,TRINITY_DN48111_c0_g1,TRINITY_DN23770_c0_g1,TRINITY_DN6099_c0_g1,TRINITY_DN19806_c0_g1,TRINITY_DN6951_c0_g1,TRINITY_DN3030_c0_g1
Biological Process	GO:0046626	regulation of insulin receptor signaling pathway	8	18	2.70E-06	1.14E-03	TRINITY_DN6951_c0_g1,TRINITY_DN4219_c0_g1,TRINITY_DN22275_c0_g1,TRINITY_DN3360_c0_g1,TRINITY_DN15196_c0_g1,TRINITY_DN5637_c0_g1,TRINITY_DN10478_c0_g1,TRINITY_DN6924_c0_g1
Biological Process	GO:0042307	positive regulation of protein import into nucleus	8	20	7.02E-06	1.81E-03	TRINITY_DN19806_c0_g1,TRINITY_DN6099_c0_g1,TRINITY_DN23770_c0_g1,TRINITY_DN6951_c0_g1,TRINITY_DN25763_c0_g1,TRINITY_DN10478_c0_g1,TRINITY_DN5637_c0_g1,TRINITY_DN48111_c0_g1
Biological Process	GO:1904591	positive regulation of protein import	8	20	7.02E-06	1.81E-03	TRINITY_DN48111_c0_g1,TRINITY_DN5637_c0_g1,TRINITY_DN10478_c0_g1,TRINITY_DN25763_c0_g1,TRINITY_DN6951_c0_g1,TRINITY_DN19806_c0_g1,TRINITY_DN6099_c0_g1,TRINITY_DN23770_c0_g1
Biological Process	GO:0050994	regulation of lipid catabolic process	8	22	1.61E-05	3.23E-03	TRINITY_DN3643_c0_g1,TRINITY_DN6951_c0_g1,TRINITY_DN11260_c0_g1,TRINITY_DN6099_c0_g1,TRINITY_DN33970_c0_g1,TRINITY_DN32805_c0_g2,TRINITY_DN10478_c0_g1,TRINITY_DN5637_c0_g1
Biological Process	GO:0046824	positive regulation of nucleocytoplasmic transport	8	23	2.35E-05	3.84E-03	TRINITY_DN25763_c0_g1,TRINITY_DN48111_c0_g1,TRINITY_DN10478_c0_g1,TRINITY_DN5637_c0_g1,TRINITY_DN6951_c0_g1,TRINITY_DN23770_c0_g1,TRINITY_DN19806_c0_g1,TRINITY_DN6099_c0_g1
Biological Process	GO:1900182	positive regulation of protein localization to nucleus	8	25	4.68E-05	5.41E-03	TRINITY_DN6099_c0_g1,TRINITY_DN19806_c0_g1,TRINITY_DN23770_c0_g1,TRINITY_DN6951_c0_g1,TRINITY_DN25763_c0_g1,TRINITY_DN5637_c0_g1,TRINITY_DN10478_c0_g1,TRINITY_DN48111_c0_g1
Biological Process	GO:0042098	T cell proliferation	8	31	2.52E-04	1.82E-02	TRINITY_DN16074_c0_g1,TRINITY_DN15240_c0_g1,TRINITY_DN6951_c0_g1,TRINITY_DN3540_c0_g1,TRINITY_DN22275_c0_g1,TRINITY_DN3360_c0_g1,TRINITY_DN36968_c0_g1,TRINITY_DN2961_c7_g1
Biological Process	GO:0003206	cardiac chamber morphogenesis	8	32	3.19E-04	2.00E-02	TRINITY_DN32042_c0_g1,TRINITY_DN16396_c0_g1,TRINITY_DN14688_c0_g1,TRINITY_DN36728_c0_g1,TRINITY_DN6831_c0_g4,TRINITY_DN5957_c0_g1,TRINITY_DN1299_c0_g1,TRINITY_DN36968_c0_g1
Biological Process	GO:0046661	male sex differentiation	8	33	4.01E-04	2.29E-02	TRINITY_DN9845_c1_g2,TRINITY_DN19483_c0_g1,TRINITY_DN12871_c0_g1,TRINITY_DN5957_c0_g1,TRINITY_DN15240_c0_g1,TRINITY_DN2710_c2_g1,TRINITY_DN2015_c0_g2,TRINITY_DN15810_c1_g1
Biological Process	GO:0070663	regulation of leukocyte proliferation	8	35	6.15E-04	2.95E-02	TRINITY_DN23770_c0_g1,TRINITY_DN16074_c0_g1,TRINITY_DN15240_c0_g1,TRINITY_DN3540_c0_g1,TRINITY_DN6951_c0_g1,TRINITY_DN1299_c0_g1,TRINITY_DN2961_c7_g1,TRINITY_DN3360_c0_g1
Biological Process	GO:0008286	insulin receptor signaling pathway	8	37	9.12E-04	3.83E-02	TRINITY_DN4219_c0_g1,TRINITY_DN6951_c0_g1,TRINITY_DN22275_c0_g1,TRINITY_DN3360_c0_g1,TRINITY_DN10478_c0_g1,TRINITY_DN5637_c0_g1,TRINITY_DN6924_c0_g1,TRINITY_DN15196_c0_g1
Biological Process	GO:0030148	sphingolipid biosynthetic process	8	37	9.12E-04	3.83E-02	TRINITY_DN34602_c0_g1,TRINITY_DN101_c2_g2,TRINITY_DN32102_c0_g2,TRINITY_DN40989_c0_g1,TRINITY_DN5637_c0_g1,TRINITY_DN13310_c0_g1,TRINITY_DN6951_c0_g1,TRINITY_DN18277_c0_g1
Biological Process	GO:0048704	embryonic skeletal system morphogenesis	8	40	1.56E-03	5.43E-02	TRINITY_DN18785_c0_g1,TRINITY_DN65_c0_g1,TRINITY_DN2961_c7_g1,TRINITY_DN26128_c0_g1,TRINITY_DN1299_c0_g1,TRINITY_DN32372_c0_g1,TRINITY_DN4528_c0_g1,TRINITY_DN412_c0_g2
Biological Process	GO:0042113	B cell activation	8	49	5.85E-03	1.05E-01	TRINITY_DN6951_c0_g1,TRINITY_DN4528_c0_g1,TRINITY_DN25763_c0_g1,TRINITY_DN1299_c0_g1,TRINITY_DN25559_c0_g1,TRINITY_DN10478_c0_g1,TRINITY_DN5637_c0_g1,TRINITY_DN2961_c7_g1
Biological Process	GO:0007269	neurotransmitter secretion	8	50	6.63E-03	1.11E-01	TRINITY_DN1985_c0_g6,TRINITY_DN35_c0_g1,TRINITY_DN13724_c0_g1,TRINITY_DN11479_c0_g1,TRINITY_DN4340_c8_g1,TRINITY_DN1299_c0_g1,TRINITY_DN19804_c0_g1,TRINITY_DN62939_c0_g1
Biological Process	GO:0099643	signal release from synapse	8	50	6.63E-03	1.11E-01	TRINITY_DN4340_c8_g1,TRINITY_DN11479_c0_g1,TRINITY_DN13724_c0_g1,TRINITY_DN35_c0_g1,TRINITY_DN1985_c0_g6,TRINITY_DN19804_c0_g1,TRINITY_DN62939_c0_g1,TRINITY_DN1299_c0_g1
Biological Process	GO:0014033	neural crest cell differentiation	8	51	7.48E-03	1.20E-01	TRINITY_DN23770_c0_g1,TRINITY_DN4933_c9_g1,TRINITY_DN2015_c0_g2,TRINITY_DN16396_c0_g1,TRINITY_DN14735_c0_g1,TRINITY_DN7864_c0_g1,TRINITY_DN26128_c0_g1,TRINITY_DN1299_c0_g1
Biological Process	GO:0060348	bone development	8	51	7.48E-03	1.20E-01	TRINITY_DN4528_c0_g1,TRINITY_DN31534_c0_g1,TRINITY_DN23770_c0_g1,TRINITY_DN15240_c0_g1,TRINITY_DN1299_c0_g1,TRINITY_DN518_c0_g1,TRINITY_DN18785_c0_g1,TRINITY_DN29338_c0_g1
Biological Process	GO:0032409	regulation of transporter activity	8	53	9.44E-03	1.25E-01	TRINITY_DN5402_c0_g1,TRINITY_DN5637_c0_g1,TRINITY_DN36968_c0_g1,TRINITY_DN1299_c0_g1,TRINITY_DN21771_c0_g1,TRINITY_DN6362_c0_g1,TRINITY_DN6951_c0_g1,TRINITY_DN47980_c0_g1
Biological Process	GO:0099531	presynaptic process involved in chemical synaptic transmission	8	53	9.44E-03	1.25E-01	TRINITY_DN19804_c0_g1,TRINITY_DN62939_c0_g1,TRINITY_DN1299_c0_g1,TRINITY_DN4340_c8_g1,TRINITY_DN13724_c0_g1,TRINITY_DN11479_c0_g1,TRINITY_DN35_c0_g1,TRINITY_DN1985_c0_g6
Biological Process	GO:0007519	skeletal muscle tissue development	8	55	1.17E-02	1.46E-01	TRINITY_DN7096_c0_g1,TRINITY_DN6898_c0_g1,TRINITY_DN3641_c3_g1,TRINITY_DN1299_c0_g1,TRINITY_DN77736_c0_g1,TRINITY_DN25763_c0_g1,TRINITY_DN1454_c0_g1,TRINITY_DN18528_c0_g2
Biological Process	GO:0007156	homophilic cell adhesion via plasma membrane adhesion molecules	8	56	1.30E-02	1.55E-01	TRINITY_DN6025_c1_g1,TRINITY_DN38636_c0_g1,TRINITY_DN6666_c0_g1,TRINITY_DN28314_c0_g1,TRINITY_DN6025_c0_g1,TRINITY_DN14469_c0_g1,TRINITY_DN33991_c0_g1,TRINITY_DN3149_c2_g1
Biological Process	GO:0003015	heart process	8	58	1.59E-02	1.77E-01	TRINITY_DN6142_c0_g2,TRINITY_DN32359_c0_g1,TRINITY_DN6362_c0_g1,TRINITY_DN14688_c0_g1,TRINITY_DN7096_c0_g1,TRINITY_DN58786_c0_g1,TRINITY_DN21795_c0_g1,TRINITY_DN21771_c0_g1
Biological Process	GO:0043406	positive regulation of MAP kinase activity	8	58	1.59E-02	1.77E-01	TRINITY_DN40018_c0_g1,TRINITY_DN5637_c0_g1,TRINITY_DN9672_c1_g1,TRINITY_DN25763_c0_g1,TRINITY_DN40733_c0_g1,TRINITY_DN6951_c0_g1,TRINITY_DN4933_c9_g1,TRINITY_DN82705_c0_g1
Biological Process	GO:0060047	heart contraction	8	58	1.59E-02	1.77E-01	TRINITY_DN6142_c0_g2,TRINITY_DN32359_c0_g1,TRINITY_DN6362_c0_g1,TRINITY_DN14688_c0_g1,TRINITY_DN7096_c0_g1,TRINITY_DN58786_c0_g1,TRINITY_DN21795_c0_g1,TRINITY_DN21771_c0_g1
Biological Process	GO:0060538	skeletal muscle organ development	8	59	1.76E-02	1.77E-01	TRINITY_DN1454_c0_g1,TRINITY_DN25763_c0_g1,TRINITY_DN18528_c0_g2,TRINITY_DN77736_c0_g1,TRINITY_DN1299_c0_g1,TRINITY_DN7096_c0_g1,TRINITY_DN6898_c0_g1,TRINITY_DN3641_c3_g1
Biological Process	GO:0006633	fatty acid biosynthetic process	8	60	1.93E-02	1.88E-01	TRINITY_DN34062_c0_g1,TRINITY_DN389_c0_g1,TRINITY_DN38370_c0_g1,TRINITY_DN389_c0_g2,TRINITY_DN1111_c0_g2,TRINITY_DN32102_c0_g2,TRINITY_DN389_c1_g1,TRINITY_DN32805_c0_g2
Biological Process	GO:0007160	cell-matrix adhesion	8	66	3.23E-02	2.49E-01	TRINITY_DN412_c0_g2,TRINITY_DN21282_c0_g1,TRINITY_DN6213_c0_g1,TRINITY_DN23770_c0_g1,TRINITY_DN11260_c0_g1,TRINITY_DN40989_c0_g1,TRINITY_DN5_c3_g1,TRINITY_DN11586_c0_g1
Biological Process	GO:0001505	regulation of neurotransmitter levels	8	67	3.49E-02	2.54E-01	TRINITY_DN11479_c0_g1,TRINITY_DN13724_c0_g1,TRINITY_DN35_c0_g1,TRINITY_DN1985_c0_g6,TRINITY_DN4340_c8_g1,TRINITY_DN1299_c0_g1,TRINITY_DN19804_c0_g1,TRINITY_DN62939_c0_g1
Biological Process	GO:0045055	regulated exocytosis	8	67	3.49E-02	2.54E-01	TRINITY_DN62939_c0_g1,TRINITY_DN4340_c8_g1,TRINITY_DN3643_c0_g1,TRINITY_DN19735_c0_g1,TRINITY_DN13724_c0_g1,TRINITY_DN11479_c0_g1,TRINITY_DN35_c0_g1,TRINITY_DN1985_c0_g6
Biological Process	GO:0046467	membrane lipid biosynthetic process	8	68	3.77E-02	2.54E-01	TRINITY_DN13310_c0_g1,TRINITY_DN5637_c0_g1,TRINITY_DN40989_c0_g1,TRINITY_DN34602_c0_g1,TRINITY_DN32102_c0_g2,TRINITY_DN101_c2_g2,TRINITY_DN6951_c0_g1,TRINITY_DN18277_c0_g1
Biological Process	GO:0042493	response to drug	8	71	4.69E-02	2.54E-01	TRINITY_DN12791_c2_g1,TRINITY_DN25323_c0_g1,TRINITY_DN32042_c0_g1,TRINITY_DN16074_c0_g1,TRINITY_DN40989_c0_g1,TRINITY_DN5957_c0_g1,TRINITY_DN1299_c0_g1,TRINITY_DN9302_c0_g1
Biological Process	GO:0046627	negative regulation of insulin receptor signaling pathway	7	14	4.41E-06	1.41E-03	TRINITY_DN15196_c0_g1,TRINITY_DN6924_c0_g1,TRINITY_DN10478_c0_g1,TRINITY_DN5637_c0_g1,TRINITY_DN6951_c0_g1,TRINITY_DN4219_c0_g1,TRINITY_DN3360_c0_g1
Biological Process	GO:0050996	positive regulation of lipid catabolic process	7	14	4.41E-06	1.41E-03	TRINITY_DN6951_c0_g1,TRINITY_DN33970_c0_g1,TRINITY_DN6099_c0_g1,TRINITY_DN11260_c0_g1,TRINITY_DN32805_c0_g2,TRINITY_DN10478_c0_g1,TRINITY_DN5637_c0_g1
Biological Process	GO:1900077	negative regulation of cellular response to insulin stimulus	7	14	4.41E-06	1.41E-03	TRINITY_DN5637_c0_g1,TRINITY_DN10478_c0_g1,TRINITY_DN6924_c0_g1,TRINITY_DN15196_c0_g1,TRINITY_DN3360_c0_g1,TRINITY_DN4219_c0_g1,TRINITY_DN6951_c0_g1
Biological Process	GO:1903727	positive regulation of phospholipid metabolic process	7	19	5.05E-05	5.47E-03	TRINITY_DN6099_c0_g1,TRINITY_DN25763_c0_g1,TRINITY_DN6951_c0_g1,TRINITY_DN9672_c1_g1,TRINITY_DN5637_c0_g1,TRINITY_DN10478_c0_g1,TRINITY_DN7941_c0_g1
Biological Process	GO:0032963	collagen metabolic process	7	24	2.70E-04	1.88E-02	TRINITY_DN6951_c0_g1,TRINITY_DN15402_c0_g1,TRINITY_DN25763_c0_g1,TRINITY_DN19471_c0_g1,TRINITY_DN15240_c0_g1,TRINITY_DN4528_c0_g1,TRINITY_DN5637_c0_g1
Biological Process	GO:0014029	neural crest formation	7	25	3.57E-04	2.10E-02	TRINITY_DN23770_c0_g1,TRINITY_DN1454_c0_g1,TRINITY_DN14735_c0_g1,TRINITY_DN2015_c0_g2,TRINITY_DN7864_c0_g1,TRINITY_DN26128_c0_g1,TRINITY_DN2015_c0_g1
Biological Process	GO:0044259	multicellular organismal macromolecule metabolic process	7	25	3.57E-04	2.10E-02	TRINITY_DN19471_c0_g1,TRINITY_DN15240_c0_g1,TRINITY_DN6951_c0_g1,TRINITY_DN25763_c0_g1,TRINITY_DN15402_c0_g1,TRINITY_DN5637_c0_g1,TRINITY_DN4528_c0_g1
Biological Process	GO:1903725	regulation of phospholipid metabolic process	7	25	3.57E-04	2.10E-02	TRINITY_DN6951_c0_g1,TRINITY_DN25763_c0_g1,TRINITY_DN6099_c0_g1,TRINITY_DN7941_c0_g1,TRINITY_DN5637_c0_g1,TRINITY_DN9672_c1_g1,TRINITY_DN10478_c0_g1
Biological Process	GO:0006687	glycosphingolipid metabolic process	7	26	4.65E-04	2.49E-02	TRINITY_DN5637_c0_g1,TRINITY_DN10478_c0_g1,TRINITY_DN13310_c0_g1,TRINITY_DN27600_c0_g1,TRINITY_DN18277_c0_g1,TRINITY_DN101_c2_g2,TRINITY_DN6951_c0_g1
Biological Process	GO:0002062	chondrocyte differentiation	7	27	5.97E-04	2.94E-02	TRINITY_DN25763_c0_g1,TRINITY_DN18785_c0_g1,TRINITY_DN32372_c0_g1,TRINITY_DN23770_c0_g1,TRINITY_DN15240_c0_g1,TRINITY_DN2068_c3_g1,TRINITY_DN1299_c0_g1
Biological Process	GO:0008584	male gonad development	7	28	7.58E-04	3.39E-02	TRINITY_DN15810_c1_g1,TRINITY_DN2015_c0_g2,TRINITY_DN5957_c0_g1,TRINITY_DN2710_c2_g1,TRINITY_DN9845_c1_g2,TRINITY_DN12871_c0_g1,TRINITY_DN15240_c0_g1
Biological Process	GO:0046546	development of primary male sexual characteristics	7	28	7.58E-04	3.39E-02	TRINITY_DN12871_c0_g1,TRINITY_DN15240_c0_g1,TRINITY_DN9845_c1_g2,TRINITY_DN5957_c0_g1,TRINITY_DN15810_c1_g1,TRINITY_DN2015_c0_g2,TRINITY_DN2710_c2_g1
Biological Process	GO:0044236	multicellular organism metabolic process	7	29	9.51E-04	3.96E-02	TRINITY_DN5637_c0_g1,TRINITY_DN4528_c0_g1,TRINITY_DN15240_c0_g1,TRINITY_DN19471_c0_g1,TRINITY_DN15402_c0_g1,TRINITY_DN25763_c0_g1,TRINITY_DN6951_c0_g1
Biological Process	GO:0090257	regulation of muscle system process	7	31	1.45E-03	5.14E-02	TRINITY_DN25764_c0_g1,TRINITY_DN799_c2_g1,TRINITY_DN32359_c0_g1,TRINITY_DN6362_c0_g1,TRINITY_DN14688_c0_g1,TRINITY_DN58786_c0_g1,TRINITY_DN26510_c0_g1
Biological Process	GO:0050670	regulation of lymphocyte proliferation	7	32	1.77E-03	5.55E-02	TRINITY_DN2961_c7_g1,TRINITY_DN1299_c0_g1,TRINITY_DN6951_c0_g1,TRINITY_DN3540_c0_g1,TRINITY_DN3360_c0_g1,TRINITY_DN15240_c0_g1,TRINITY_DN16074_c0_g1
Biological Process	GO:0050807	regulation of synapse organization	7	32	1.77E-03	5.55E-02	TRINITY_DN9874_c0_g1,TRINITY_DN7996_c0_g2,TRINITY_DN3089_c2_g2,TRINITY_DN77655_c0_g1,TRINITY_DN1299_c0_g1,TRINITY_DN3279_c1_g1,TRINITY_DN4757_c5_g1
Biological Process	GO:0032944	regulation of mononuclear cell proliferation	7	33	2.14E-03	6.40E-02	TRINITY_DN1299_c0_g1,TRINITY_DN2961_c7_g1,TRINITY_DN3360_c0_g1,TRINITY_DN15240_c0_g1,TRINITY_DN16074_c0_g1,TRINITY_DN6951_c0_g1,TRINITY_DN3540_c0_g1
Biological Process	GO:0050803	regulation of synapse structure or activity	7	33	2.14E-03	6.40E-02	TRINITY_DN9874_c0_g1,TRINITY_DN7996_c0_g2,TRINITY_DN3089_c2_g2,TRINITY_DN77655_c0_g1,TRINITY_DN1299_c0_g1,TRINITY_DN3279_c1_g1,TRINITY_DN4757_c5_g1
Biological Process	GO:0007416	synapse assembly	7	36	3.60E-03	7.81E-02	TRINITY_DN7996_c0_g2,TRINITY_DN3089_c2_g2,TRINITY_DN56098_c0_g1,TRINITY_DN5181_c0_g2,TRINITY_DN77655_c0_g1,TRINITY_DN1299_c0_g1,TRINITY_DN3279_c1_g1
Biological Process	GO:0015758	glucose transport	7	36	3.60E-03	7.81E-02	TRINITY_DN5637_c0_g1,TRINITY_DN4219_c0_g1,TRINITY_DN9069_c1_g3,TRINITY_DN16512_c0_g1,TRINITY_DN11960_c0_g1,TRINITY_DN3643_c0_g1,TRINITY_DN6951_c0_g1
Biological Process	GO:0031214	biomineral tissue development	7	36	3.60E-03	7.81E-02	TRINITY_DN28716_c0_g1,TRINITY_DN1299_c0_g1,TRINITY_DN18785_c0_g1,TRINITY_DN25763_c0_g1,TRINITY_DN23770_c0_g1,TRINITY_DN4219_c0_g1,TRINITY_DN42274_c0_g1
Biological Process	GO:0008645	hexose transport	7	37	4.23E-03	9.09E-02	TRINITY_DN5637_c0_g1,TRINITY_DN9069_c1_g3,TRINITY_DN11960_c0_g1,TRINITY_DN4219_c0_g1,TRINITY_DN16512_c0_g1,TRINITY_DN3643_c0_g1,TRINITY_DN6951_c0_g1
Biological Process	GO:0014902	myotube differentiation	7	38	4.93E-03	9.72E-02	TRINITY_DN15196_c0_g1,TRINITY_DN19659_c0_g1,TRINITY_DN57109_c0_g1,TRINITY_DN1299_c0_g1,TRINITY_DN77736_c0_g1,TRINITY_DN17270_c0_g1,TRINITY_DN3641_c3_g1
Biological Process	GO:0015749	monosaccharide transport	7	40	6.61E-03	1.11E-01	TRINITY_DN5637_c0_g1,TRINITY_DN9069_c1_g3,TRINITY_DN4219_c0_g1,TRINITY_DN16512_c0_g1,TRINITY_DN11960_c0_g1,TRINITY_DN3643_c0_g1,TRINITY_DN6951_c0_g1
Biological Process	GO:0030278	regulation of ossification	7	42	8.67E-03	1.24E-01	TRINITY_DN1299_c0_g1,TRINITY_DN4219_c0_g1,TRINITY_DN19018_c0_g1,TRINITY_DN23770_c0_g1,TRINITY_DN25763_c0_g1,TRINITY_DN18785_c0_g1,TRINITY_DN14735_c0_g1
Biological Process	GO:0061138	morphogenesis of a branching epithelium	7	45	1.26E-02	1.53E-01	TRINITY_DN16396_c0_g1,TRINITY_DN4528_c0_g1,TRINITY_DN5181_c0_g2,TRINITY_DN6986_c0_g1,TRINITY_DN23770_c0_g1,TRINITY_DN9069_c1_g3,TRINITY_DN15240_c0_g1
Biological Process	GO:0046434	organophosphate catabolic process	7	48	1.77E-02	1.77E-01	TRINITY_DN4219_c0_g1,TRINITY_DN6099_c0_g1,TRINITY_DN6951_c0_g1,TRINITY_DN5637_c0_g1,TRINITY_DN10478_c0_g1,TRINITY_DN16285_c0_g2,TRINITY_DN12791_c2_g1
Biological Process	GO:0001763	morphogenesis of a branching structure	7	51	2.40E-02	2.15E-01	TRINITY_DN6986_c0_g1,TRINITY_DN5181_c0_g2,TRINITY_DN4528_c0_g1,TRINITY_DN16396_c0_g1,TRINITY_DN23770_c0_g1,TRINITY_DN9069_c1_g3,TRINITY_DN15240_c0_g1
Biological Process	GO:0007162	negative regulation of cell adhesion	7	51	2.40E-02	2.15E-01	TRINITY_DN14735_c0_g1,TRINITY_DN25763_c0_g1,TRINITY_DN6951_c0_g1,TRINITY_DN15240_c0_g1,TRINITY_DN40989_c0_g1,TRINITY_DN412_c0_g2,TRINITY_DN5637_c0_g1
Biological Process	GO:0009636	response to toxic substance	7	52	2.65E-02	2.27E-01	TRINITY_DN12085_c0_g3,TRINITY_DN4254_c0_g1,TRINITY_DN31102_c0_g1,TRINITY_DN3746_c1_g1,TRINITY_DN4352_c6_g1,TRINITY_DN25323_c0_g1,TRINITY_DN160_c0_g2
Biological Process	GO:0060491	regulation of cell projection assembly	7	52	2.65E-02	2.27E-01	TRINITY_DN908_c1_g1,TRINITY_DN2940_c0_g1,TRINITY_DN6951_c0_g1,TRINITY_DN5637_c0_g1,TRINITY_DN79056_c0_g1,TRINITY_DN56098_c0_g1,TRINITY_DN35_c0_g1
Biological Process	GO:0120032	regulation of plasma membrane bounded cell projection assembly	7	52	2.65E-02	2.27E-01	TRINITY_DN908_c1_g1,TRINITY_DN6951_c0_g1,TRINITY_DN2940_c0_g1,TRINITY_DN5637_c0_g1,TRINITY_DN35_c0_g1,TRINITY_DN79056_c0_g1,TRINITY_DN56098_c0_g1
Biological Process	GO:0010810	regulation of cell-substrate adhesion	7	53	2.91E-02	2.28E-01	TRINITY_DN4537_c0_g1,TRINITY_DN1244_c3_g1,TRINITY_DN23770_c0_g1,TRINITY_DN21282_c0_g1,TRINITY_DN40989_c0_g1,TRINITY_DN2962_c0_g3,TRINITY_DN412_c0_g2
Biological Process	GO:0048738	cardiac muscle tissue development	7	55	3.48E-02	2.54E-01	TRINITY_DN14688_c0_g1,TRINITY_DN26510_c0_g1,TRINITY_DN5957_c0_g1,TRINITY_DN1299_c0_g1,TRINITY_DN36968_c0_g1,TRINITY_DN7818_c0_g2,TRINITY_DN23770_c0_g1
Biological Process	GO:0060326	cell chemotaxis	7	55	3.48E-02	2.54E-01	TRINITY_DN23770_c0_g1,TRINITY_DN3643_c0_g1,TRINITY_DN6951_c0_g1,TRINITY_DN6924_c0_g1,TRINITY_DN5637_c0_g1,TRINITY_DN7941_c0_g1,TRINITY_DN5458_c0_g1
Biological Process	GO:0030198	extracellular matrix organization	7	58	4.46E-02	2.54E-01	TRINITY_DN2962_c0_g3,TRINITY_DN19659_c0_g1,TRINITY_DN2390_c1_g1,TRINITY_DN23770_c0_g1,TRINITY_DN15240_c0_g1,TRINITY_DN1244_c3_g1,TRINITY_DN25763_c0_g1
Biological Process	GO:0043062	extracellular structure organization	7	58	4.46E-02	2.54E-01	TRINITY_DN23770_c0_g1,TRINITY_DN2390_c1_g1,TRINITY_DN15240_c0_g1,TRINITY_DN1244_c3_g1,TRINITY_DN25763_c0_g1,TRINITY_DN2962_c0_g3,TRINITY_DN19659_c0_g1
Biological Process	GO:0006664	glycolipid metabolic process	7	59	4.82E-02	2.54E-01	TRINITY_DN6951_c0_g1,TRINITY_DN101_c2_g2,TRINITY_DN18277_c0_g1,TRINITY_DN27600_c0_g1,TRINITY_DN5637_c0_g1,TRINITY_DN10478_c0_g1,TRINITY_DN13310_c0_g1
Biological Process	GO:0021953	central nervous system neuron differentiation	7	59	4.82E-02	2.54E-01	TRINITY_DN514_c0_g1,TRINITY_DN3089_c2_g2,TRINITY_DN1866_c0_g1,TRINITY_DN4933_c9_g1,TRINITY_DN12734_c0_g1,TRINITY_DN2068_c3_g1,TRINITY_DN753_c3_g1
Biological Process	GO:0030336	negative regulation of cell migration	7	59	4.82E-02	2.54E-01	TRINITY_DN4351_c0_g1,TRINITY_DN412_c0_g2,TRINITY_DN31534_c0_g1,TRINITY_DN35_c0_g1,TRINITY_DN23770_c0_g1,TRINITY_DN9419_c0_g1,TRINITY_DN25763_c0_g1
Biological Process	GO:0033500	carbohydrate homeostasis	7	59	4.82E-02	2.54E-01	TRINITY_DN40733_c0_g1,TRINITY_DN40018_c0_g1,TRINITY_DN1299_c0_g1,TRINITY_DN28764_c0_g1,TRINITY_DN21339_c0_g1,TRINITY_DN82705_c0_g1,TRINITY_DN11960_c0_g1
Biological Process	GO:0042593	glucose homeostasis	7	59	4.82E-02	2.54E-01	TRINITY_DN40733_c0_g1,TRINITY_DN40018_c0_g1,TRINITY_DN1299_c0_g1,TRINITY_DN21339_c0_g1,TRINITY_DN28764_c0_g1,TRINITY_DN82705_c0_g1,TRINITY_DN11960_c0_g1
Biological Process	GO:1903509	liposaccharide metabolic process	7	59	4.82E-02	2.54E-01	TRINITY_DN6951_c0_g1,TRINITY_DN101_c2_g2,TRINITY_DN18277_c0_g1,TRINITY_DN27600_c0_g1,TRINITY_DN5637_c0_g1,TRINITY_DN10478_c0_g1,TRINITY_DN13310_c0_g1
Biological Process	GO:0003208	cardiac ventricle morphogenesis	6	21	8.45E-04	3.61E-02	TRINITY_DN5957_c0_g1,TRINITY_DN1299_c0_g1,TRINITY_DN36968_c0_g1,TRINITY_DN14688_c0_g1,TRINITY_DN16396_c0_g1,TRINITY_DN36728_c0_g1
Biological Process	GO:0048644	muscle organ morphogenesis	6	21	8.45E-04	3.61E-02	TRINITY_DN32042_c0_g1,TRINITY_DN5957_c0_g1,TRINITY_DN36968_c0_g1,TRINITY_DN26128_c0_g1,TRINITY_DN6831_c0_g4,TRINITY_DN14688_c0_g1
Biological Process	GO:0006937	regulation of muscle contraction	6	22	1.11E-03	4.17E-02	TRINITY_DN799_c2_g1,TRINITY_DN25764_c0_g1,TRINITY_DN6362_c0_g1,TRINITY_DN32359_c0_g1,TRINITY_DN14688_c0_g1,TRINITY_DN58786_c0_g1
Biological Process	GO:0007631	feeding behavior	6	22	1.11E-03	4.17E-02	TRINITY_DN32359_c0_g1,TRINITY_DN40733_c0_g1,TRINITY_DN2097_c1_g2,TRINITY_DN40018_c0_g1,TRINITY_DN11554_c0_g1,TRINITY_DN82705_c0_g1
Biological Process	GO:0042129	regulation of T cell proliferation	6	23	1.43E-03	5.12E-02	TRINITY_DN3540_c0_g1,TRINITY_DN6951_c0_g1,TRINITY_DN16074_c0_g1,TRINITY_DN15240_c0_g1,TRINITY_DN3360_c0_g1,TRINITY_DN2961_c7_g1
Biological Process	GO:0003279	cardiac septum development	6	27	3.45E-03	7.66E-02	TRINITY_DN5957_c0_g1,TRINITY_DN6831_c0_g4,TRINITY_DN5181_c0_g2,TRINITY_DN6362_c0_g1,TRINITY_DN32042_c0_g1,TRINITY_DN4537_c0_g1
Biological Process	GO:0016202	regulation of striated muscle tissue development	6	27	3.45E-03	7.66E-02	TRINITY_DN6898_c0_g1,TRINITY_DN23770_c0_g1,TRINITY_DN25763_c0_g1,TRINITY_DN1454_c0_g1,TRINITY_DN1299_c0_g1,TRINITY_DN26510_c0_g1
Biological Process	GO:0006941	striated muscle contraction	6	29	5.02E-03	9.72E-02	TRINITY_DN58786_c0_g1,TRINITY_DN6362_c0_g1,TRINITY_DN32359_c0_g1,TRINITY_DN14688_c0_g1,TRINITY_DN21795_c0_g1,TRINITY_DN21771_c0_g1
Biological Process	GO:0009308	amine metabolic process	6	29	5.02E-03	9.72E-02	TRINITY_DN24425_c0_g2,TRINITY_DN5976_c1_g1,TRINITY_DN3030_c0_g1,TRINITY_DN7835_c0_g1,TRINITY_DN1190_c0_g2,TRINITY_DN23974_c0_g1
Biological Process	GO:0048634	regulation of muscle organ development	6	29	5.02E-03	9.72E-02	TRINITY_DN26510_c0_g1,TRINITY_DN1299_c0_g1,TRINITY_DN23770_c0_g1,TRINITY_DN6898_c0_g1,TRINITY_DN1454_c0_g1,TRINITY_DN25763_c0_g1
Biological Process	GO:0021549	cerebellum development	6	30	5.99E-03	1.06E-01	TRINITY_DN753_c3_g1,TRINITY_DN24692_c1_g1,TRINITY_DN1866_c0_g1,TRINITY_DN7105_c0_g1,TRINITY_DN3089_c2_g2,TRINITY_DN514_c0_g1
Biological Process	GO:0030837	negative regulation of actin filament polymerization	6	30	5.99E-03	1.06E-01	TRINITY_DN35_c0_g1,TRINITY_DN10478_c0_g1,TRINITY_DN5637_c0_g1,TRINITY_DN6951_c0_g1,TRINITY_DN450_c1_g1,TRINITY_DN6099_c0_g1
Biological Process	GO:1901861	regulation of muscle tissue development	6	30	5.99E-03	1.06E-01	TRINITY_DN23770_c0_g1,TRINITY_DN6898_c0_g1,TRINITY_DN25763_c0_g1,TRINITY_DN1454_c0_g1,TRINITY_DN1299_c0_g1,TRINITY_DN26510_c0_g1
Biological Process	GO:0008217	regulation of blood pressure	6	32	8.30E-03	1.24E-01	TRINITY_DN4351_c0_g1,TRINITY_DN58786_c0_g1,TRINITY_DN32359_c0_g1,TRINITY_DN9069_c1_g3,TRINITY_DN8521_c0_g1,TRINITY_DN799_c2_g1
Biological Process	GO:0022037	metencephalon development	6	32	8.30E-03	1.24E-01	TRINITY_DN514_c0_g1,TRINITY_DN3089_c2_g2,TRINITY_DN7105_c0_g1,TRINITY_DN1866_c0_g1,TRINITY_DN24692_c1_g1,TRINITY_DN753_c3_g1
Biological Process	GO:0048565	digestive tract development	6	32	8.30E-03	1.24E-01	TRINITY_DN15240_c0_g1,TRINITY_DN3643_c0_g1,TRINITY_DN7818_c0_g2,TRINITY_DN12690_c1_g1,TRINITY_DN5957_c0_g1,TRINITY_DN7353_c0_g1
Biological Process	GO:0030282	bone mineralization	6	33	9.67E-03	1.27E-01	TRINITY_DN18785_c0_g1,TRINITY_DN25763_c0_g1,TRINITY_DN42274_c0_g1,TRINITY_DN23770_c0_g1,TRINITY_DN28716_c0_g1,TRINITY_DN1299_c0_g1
Biological Process	GO:0032272	negative regulation of protein polymerization	6	34	1.12E-02	1.44E-01	TRINITY_DN10478_c0_g1,TRINITY_DN5637_c0_g1,TRINITY_DN35_c0_g1,TRINITY_DN6099_c0_g1,TRINITY_DN450_c1_g1,TRINITY_DN6951_c0_g1
Biological Process	GO:0048771	tissue remodeling	6	34	1.12E-02	1.44E-01	TRINITY_DN1299_c0_g1,TRINITY_DN16396_c0_g1,TRINITY_DN4219_c0_g1,TRINITY_DN23770_c0_g1,TRINITY_DN15240_c0_g1,TRINITY_DN25763_c0_g1
Biological Process	GO:0006109	regulation of carbohydrate metabolic process	6	35	1.29E-02	1.54E-01	TRINITY_DN47953_c0_g1,TRINITY_DN4219_c0_g1,TRINITY_DN56874_c0_g1,TRINITY_DN79390_c0_g1,TRINITY_DN25763_c0_g1,TRINITY_DN17967_c0_g3
Biological Process	GO:0008016	regulation of heart contraction	6	35	1.29E-02	1.54E-01	TRINITY_DN6362_c0_g1,TRINITY_DN32359_c0_g1,TRINITY_DN14688_c0_g1,TRINITY_DN58786_c0_g1,TRINITY_DN21771_c0_g1,TRINITY_DN21795_c0_g1
Biological Process	GO:0046890	regulation of lipid biosynthetic process	6	38	1.90E-02	1.87E-01	TRINITY_DN6951_c0_g1,TRINITY_DN34602_c0_g1,TRINITY_DN19483_c0_g1,TRINITY_DN15240_c0_g1,TRINITY_DN32805_c0_g2,TRINITY_DN5637_c0_g1
Biological Process	GO:0014032	neural crest cell development	6	39	2.14E-02	1.97E-01	TRINITY_DN4933_c9_g1,TRINITY_DN14735_c0_g1,TRINITY_DN23770_c0_g1,TRINITY_DN16396_c0_g1,TRINITY_DN7864_c0_g1,TRINITY_DN2015_c0_g2
Biological Process	GO:0014031	mesenchymal cell development	6	40	2.40E-02	2.15E-01	TRINITY_DN16396_c0_g1,TRINITY_DN7864_c0_g1,TRINITY_DN2015_c0_g2,TRINITY_DN14735_c0_g1,TRINITY_DN4933_c9_g1,TRINITY_DN23770_c0_g1
Biological Process	GO:0048864	stem cell development	6	40	2.40E-02	2.15E-01	TRINITY_DN4933_c9_g1,TRINITY_DN14735_c0_g1,TRINITY_DN23770_c0_g1,TRINITY_DN16396_c0_g1,TRINITY_DN7864_c0_g1,TRINITY_DN2015_c0_g2
Biological Process	GO:0055123	digestive system development	6	40	2.40E-02	2.15E-01	TRINITY_DN5957_c0_g1,TRINITY_DN7353_c0_g1,TRINITY_DN3643_c0_g1,TRINITY_DN7818_c0_g2,TRINITY_DN12690_c1_g1,TRINITY_DN15240_c0_g1
Biological Process	GO:0034250	positive regulation of cellular amide metabolic process	6	41	2.68E-02	2.27E-01	TRINITY_DN10478_c0_g1,TRINITY_DN5637_c0_g1,TRINITY_DN26510_c0_g1,TRINITY_DN6099_c0_g1,TRINITY_DN852_c0_g3,TRINITY_DN6951_c0_g1
Biological Process	GO:0043524	negative regulation of neuron apoptotic process	6	41	2.68E-02	2.27E-01	TRINITY_DN1299_c0_g1,TRINITY_DN1010_c0_g1,TRINITY_DN5458_c0_g1,TRINITY_DN21003_c0_g1,TRINITY_DN4340_c8_g1,TRINITY_DN24277_c0_g1
Biological Process	GO:0046128	purine ribonucleoside metabolic process	6	43	3.31E-02	2.52E-01	TRINITY_DN16074_c0_g1,TRINITY_DN7121_c0_g2,TRINITY_DN9917_c0_g1,TRINITY_DN8153_c0_g1,TRINITY_DN30868_c0_g1,TRINITY_DN11168_c0_g1
Biological Process	GO:0048469	cell maturation	6	43	3.31E-02	2.52E-01	TRINITY_DN6986_c0_g1,TRINITY_DN2015_c0_g2,TRINITY_DN15945_c0_g1,TRINITY_DN29338_c0_g1,TRINITY_DN19115_c0_g1,TRINITY_DN15240_c0_g1
Biological Process	GO:0001171	reverse transcription	6	44	3.65E-02	2.54E-01	TRINITY_DN20014_c0_g1,TRINITY_DN13138_c0_g2,TRINITY_DN1225_c4_g1,TRINITY_DN32005_c0_g1,TRINITY_DN41819_c0_g1,TRINITY_DN3151_c0_g5
Biological Process	GO:0009187	cyclic nucleotide metabolic process	6	44	3.65E-02	2.54E-01	TRINITY_DN799_c2_g1,TRINITY_DN29338_c0_g1,TRINITY_DN31047_c0_g1,TRINITY_DN12791_c2_g1,TRINITY_DN17355_c0_g1,TRINITY_DN6831_c0_g4
Biological Process	GO:0017156	calcium ion regulated exocytosis	6	44	3.65E-02	2.54E-01	TRINITY_DN35_c0_g1,TRINITY_DN1985_c0_g6,TRINITY_DN11479_c0_g1,TRINITY_DN13724_c0_g1,TRINITY_DN4340_c8_g1,TRINITY_DN62939_c0_g1
Biological Process	GO:0032197	transposition, RNA-mediated	6	44	3.65E-02	2.54E-01	TRINITY_DN1225_c4_g1,TRINITY_DN32005_c0_g1,TRINITY_DN3151_c0_g5,TRINITY_DN41819_c0_g1,TRINITY_DN20014_c0_g1,TRINITY_DN13138_c0_g2
Biological Process	GO:0032199	reverse transcription involved in RNA-mediated transposition	6	44	3.65E-02	2.54E-01	TRINITY_DN13138_c0_g2,TRINITY_DN20014_c0_g1,TRINITY_DN3151_c0_g5,TRINITY_DN41819_c0_g1,TRINITY_DN32005_c0_g1,TRINITY_DN1225_c4_g1
Biological Process	GO:0042278	purine nucleoside metabolic process	6	44	3.65E-02	2.54E-01	TRINITY_DN7121_c0_g2,TRINITY_DN9917_c0_g1,TRINITY_DN11168_c0_g1,TRINITY_DN30868_c0_g1,TRINITY_DN8153_c0_g1,TRINITY_DN16074_c0_g1
Biological Process	GO:0032412	regulation of ion transmembrane transporter activity	6	45	4.02E-02	2.54E-01	TRINITY_DN5402_c0_g1,TRINITY_DN6362_c0_g1,TRINITY_DN1299_c0_g1,TRINITY_DN36968_c0_g1,TRINITY_DN21771_c0_g1,TRINITY_DN47980_c0_g1
Biological Process	GO:0035303	regulation of dephosphorylation	6	46	4.41E-02	2.54E-01	TRINITY_DN5637_c0_g1,TRINITY_DN1299_c0_g1,TRINITY_DN7941_c0_g1,TRINITY_DN6951_c0_g1,TRINITY_DN3705_c1_g1,TRINITY_DN25763_c0_g1
Biological Process	GO:0043542	endothelial cell migration	6	46	4.41E-02	2.54E-01	TRINITY_DN7996_c0_g2,TRINITY_DN31534_c0_g1,TRINITY_DN5181_c0_g2,TRINITY_DN9903_c0_g1,TRINITY_DN25763_c0_g1,TRINITY_DN23770_c0_g1
Biological Process	GO:0007292	female gamete generation	6	47	4.83E-02	2.54E-01	TRINITY_DN12791_c2_g1,TRINITY_DN29338_c0_g1,TRINITY_DN63677_c0_g1,TRINITY_DN19115_c0_g1,TRINITY_DN4215_c0_g1,TRINITY_DN15240_c0_g1
Biological Process	GO:0071901	negative regulation of protein serine/threonine kinase activity	6	47	4.83E-02	2.54E-01	TRINITY_DN14031_c0_g1,TRINITY_DN6951_c0_g1,TRINITY_DN3641_c3_g1,TRINITY_DN6099_c0_g1,TRINITY_DN10478_c0_g1,TRINITY_DN5637_c0_g1
Biological Process	GO:1903522	regulation of blood circulation	6	47	4.83E-02	2.54E-01	TRINITY_DN6362_c0_g1,TRINITY_DN14688_c0_g1,TRINITY_DN32359_c0_g1,TRINITY_DN58786_c0_g1,TRINITY_DN21771_c0_g1,TRINITY_DN21795_c0_g1
Biological Process	GO:1905038	regulation of membrane lipid metabolic process	5	9	6.00E-05	6.26E-03	TRINITY_DN6099_c0_g1,TRINITY_DN34602_c0_g1,TRINITY_DN6951_c0_g1,TRINITY_DN5637_c0_g1,TRINITY_DN10478_c0_g1
Biological Process	GO:0032104	regulation of response to extracellular stimulus	5	10	1.14E-04	1.03E-02	TRINITY_DN14735_c0_g1,TRINITY_DN82705_c0_g1,TRINITY_DN40733_c0_g1,TRINITY_DN40018_c0_g1,TRINITY_DN28716_c0_g1
Biological Process	GO:0032107	regulation of response to nutrient levels	5	10	1.14E-04	1.03E-02	TRINITY_DN14735_c0_g1,TRINITY_DN82705_c0_g1,TRINITY_DN40018_c0_g1,TRINITY_DN40733_c0_g1,TRINITY_DN28716_c0_g1
Biological Process	GO:0000038	very long-chain fatty acid metabolic process	5	12	3.27E-04	2.00E-02	TRINITY_DN33970_c0_g1,TRINITY_DN32102_c0_g2,TRINITY_DN389_c1_g1,TRINITY_DN389_c0_g1,TRINITY_DN389_c0_g2
Biological Process	GO:0050871	positive regulation of B cell activation	5	14	7.52E-04	3.39E-02	TRINITY_DN2961_c7_g1,TRINITY_DN4528_c0_g1,TRINITY_DN1299_c0_g1,TRINITY_DN25559_c0_g1,TRINITY_DN25763_c0_g1
Biological Process	GO:0035306	positive regulation of dephosphorylation	5	15	1.08E-03	4.17E-02	TRINITY_DN6951_c0_g1,TRINITY_DN25763_c0_g1,TRINITY_DN5637_c0_g1,TRINITY_DN1299_c0_g1,TRINITY_DN7941_c0_g1
Biological Process	GO:0042100	B cell proliferation	5	17	2.02E-03	6.14E-02	TRINITY_DN6951_c0_g1,TRINITY_DN2961_c7_g1,TRINITY_DN1299_c0_g1,TRINITY_DN5637_c0_g1,TRINITY_DN10478_c0_g1
Biological Process	GO:0061045	negative regulation of wound healing	5	17	2.02E-03	6.14E-02	TRINITY_DN5637_c0_g1,TRINITY_DN228_c0_g1,TRINITY_DN21282_c0_g1,TRINITY_DN30365_c0_g1,TRINITY_DN6951_c0_g1
Biological Process	GO:0030149	sphingolipid catabolic process	5	18	2.66E-03	7.37E-02	TRINITY_DN5637_c0_g1,TRINITY_DN10478_c0_g1,TRINITY_DN6951_c0_g1,TRINITY_DN27600_c0_g1,TRINITY_DN6099_c0_g1
Biological Process	GO:0046466	membrane lipid catabolic process	5	18	2.66E-03	7.37E-02	TRINITY_DN6099_c0_g1,TRINITY_DN27600_c0_g1,TRINITY_DN6951_c0_g1,TRINITY_DN5637_c0_g1,TRINITY_DN10478_c0_g1
Biological Process	GO:0051153	regulation of striated muscle cell differentiation	5	18	2.66E-03	7.37E-02	TRINITY_DN26510_c0_g1,TRINITY_DN1299_c0_g1,TRINITY_DN57109_c0_g1,TRINITY_DN15196_c0_g1,TRINITY_DN23770_c0_g1
Biological Process	GO:0060415	muscle tissue morphogenesis	5	18	2.66E-03	7.37E-02	TRINITY_DN14688_c0_g1,TRINITY_DN36968_c0_g1,TRINITY_DN5957_c0_g1,TRINITY_DN6831_c0_g4,TRINITY_DN32042_c0_g1
Biological Process	GO:0006576	cellular biogenic amine metabolic process	5	19	3.45E-03	7.66E-02	TRINITY_DN1190_c0_g2,TRINITY_DN7835_c0_g1,TRINITY_DN23974_c0_g1,TRINITY_DN24425_c0_g2,TRINITY_DN3030_c0_g1
Biological Process	GO:0050671	positive regulation of lymphocyte proliferation	5	19	3.45E-03	7.66E-02	TRINITY_DN6951_c0_g1,TRINITY_DN16074_c0_g1,TRINITY_DN3360_c0_g1,TRINITY_DN2961_c7_g1,TRINITY_DN1299_c0_g1
Biological Process	GO:1903035	negative regulation of response to wounding	5	19	3.45E-03	7.66E-02	TRINITY_DN6951_c0_g1,TRINITY_DN30365_c0_g1,TRINITY_DN21282_c0_g1,TRINITY_DN5637_c0_g1,TRINITY_DN228_c0_g1
Biological Process	GO:0032946	positive regulation of mononuclear cell proliferation	5	20	4.38E-03	9.24E-02	TRINITY_DN1299_c0_g1,TRINITY_DN2961_c7_g1,TRINITY_DN16074_c0_g1,TRINITY_DN3360_c0_g1,TRINITY_DN6951_c0_g1
Biological Process	GO:0033619	membrane protein proteolysis	5	20	4.38E-03	9.24E-02	TRINITY_DN3360_c0_g1,TRINITY_DN6951_c0_g1,TRINITY_DN25763_c0_g1,TRINITY_DN6924_c0_g1,TRINITY_DN5458_c0_g1
Biological Process	GO:0060021	palate development	5	20	4.38E-03	9.24E-02	TRINITY_DN18785_c0_g1,TRINITY_DN14735_c0_g1,TRINITY_DN33720_c0_g1,TRINITY_DN6831_c0_g4,TRINITY_DN1299_c0_g1
Biological Process	GO:0070665	positive regulation of leukocyte proliferation	5	20	4.38E-03	9.24E-02	TRINITY_DN16074_c0_g1,TRINITY_DN3360_c0_g1,TRINITY_DN6951_c0_g1,TRINITY_DN1299_c0_g1,TRINITY_DN2961_c7_g1
Biological Process	GO:0050864	regulation of B cell activation	5	21	5.49E-03	9.88E-02	TRINITY_DN25559_c0_g1,TRINITY_DN1299_c0_g1,TRINITY_DN2961_c7_g1,TRINITY_DN4528_c0_g1,TRINITY_DN25763_c0_g1
Biological Process	GO:0032526	response to retinoic acid	5	22	6.78E-03	1.12E-01	TRINITY_DN7947_c7_g1,TRINITY_DN5957_c0_g1,TRINITY_DN40989_c0_g1,TRINITY_DN1299_c0_g1,TRINITY_DN9310_c0_g2
Biological Process	GO:0051148	negative regulation of muscle cell differentiation	5	22	6.78E-03	1.12E-01	TRINITY_DN25763_c0_g1,TRINITY_DN57109_c0_g1,TRINITY_DN10875_c0_g1,TRINITY_DN15196_c0_g1,TRINITY_DN2015_c0_g2
Biological Process	GO:0051963	regulation of synapse assembly	5	23	8.26E-03	1.24E-01	TRINITY_DN3279_c1_g1,TRINITY_DN3089_c2_g2,TRINITY_DN7996_c0_g2,TRINITY_DN1299_c0_g1,TRINITY_DN77655_c0_g1
Biological Process	GO:0060349	bone morphogenesis	5	23	8.26E-03	1.24E-01	TRINITY_DN1299_c0_g1,TRINITY_DN4528_c0_g1,TRINITY_DN518_c0_g1,TRINITY_DN15240_c0_g1,TRINITY_DN18785_c0_g1
Biological Process	GO:0060048	cardiac muscle contraction	5	24	9.96E-03	1.30E-01	TRINITY_DN58786_c0_g1,TRINITY_DN6362_c0_g1,TRINITY_DN14688_c0_g1,TRINITY_DN32359_c0_g1,TRINITY_DN21771_c0_g1
Biological Process	GO:0003151	outflow tract morphogenesis	5	25	1.19E-02	1.46E-01	TRINITY_DN5181_c0_g2,TRINITY_DN16396_c0_g1,TRINITY_DN1299_c0_g1,TRINITY_DN6831_c0_g4,TRINITY_DN32042_c0_g1
Biological Process	GO:0009311	oligosaccharide metabolic process	5	25	1.19E-02	1.46E-01	TRINITY_DN101_c2_g2,TRINITY_DN18277_c0_g1,TRINITY_DN27600_c0_g1,TRINITY_DN13310_c0_g1,TRINITY_DN21416_c0_g1
Biological Process	GO:0044106	cellular amine metabolic process	5	26	1.40E-02	1.62E-01	TRINITY_DN23974_c0_g1,TRINITY_DN7835_c0_g1,TRINITY_DN1190_c0_g2,TRINITY_DN3030_c0_g1,TRINITY_DN24425_c0_g2
Biological Process	GO:0048066	developmental pigmentation	5	26	1.40E-02	1.62E-01	TRINITY_DN4933_c9_g1,TRINITY_DN15240_c0_g1,TRINITY_DN20054_c0_g1,TRINITY_DN72347_c0_g1,TRINITY_DN1299_c0_g1
Biological Process	GO:0007218	neuropeptide signaling pathway	5	27	1.65E-02	1.77E-01	TRINITY_DN20958_c0_g1,TRINITY_DN11554_c0_g1,TRINITY_DN39670_c0_g1,TRINITY_DN36020_c0_g1,TRINITY_DN80016_c0_g1
Biological Process	GO:0045445	myoblast differentiation	5	27	1.65E-02	1.77E-01	TRINITY_DN10875_c0_g1,TRINITY_DN2015_c0_g2,TRINITY_DN1299_c0_g1,TRINITY_DN25763_c0_g1,TRINITY_DN23770_c0_g1
Biological Process	GO:0035637	multicellular organismal signaling	5	28	1.91E-02	1.87E-01	TRINITY_DN6362_c0_g1,TRINITY_DN32359_c0_g1,TRINITY_DN21771_c0_g1,TRINITY_DN15945_c0_g1,TRINITY_DN21795_c0_g1
Biological Process	GO:0046513	ceramide biosynthetic process	5	28	1.91E-02	1.87E-01	TRINITY_DN6951_c0_g1,TRINITY_DN18277_c0_g1,TRINITY_DN101_c2_g2,TRINITY_DN5637_c0_g1,TRINITY_DN13310_c0_g1
Biological Process	GO:0050870	positive regulation of T cell activation	5	28	1.91E-02	1.87E-01	TRINITY_DN16074_c0_g1,TRINITY_DN15240_c0_g1,TRINITY_DN3360_c0_g1,TRINITY_DN6951_c0_g1,TRINITY_DN2961_c7_g1
Biological Process	GO:0010675	regulation of cellular carbohydrate metabolic process	5	30	2.53E-02	2.23E-01	TRINITY_DN56874_c0_g1,TRINITY_DN79390_c0_g1,TRINITY_DN4219_c0_g1,TRINITY_DN47953_c0_g1,TRINITY_DN17967_c0_g3
Biological Process	GO:1903039	positive regulation of leukocyte cell-cell adhesion	5	30	2.53E-02	2.23E-01	TRINITY_DN2961_c7_g1,TRINITY_DN3360_c0_g1,TRINITY_DN15240_c0_g1,TRINITY_DN16074_c0_g1,TRINITY_DN6951_c0_g1
Biological Process	GO:1903510	mucopolysaccharide metabolic process	5	30	2.53E-02	2.23E-01	TRINITY_DN43054_c0_g1,TRINITY_DN2465_c0_g1,TRINITY_DN22275_c0_g1,TRINITY_DN1244_c3_g1,TRINITY_DN25763_c0_g1
Biological Process	GO:0001755	neural crest cell migration	5	31	2.88E-02	2.27E-01	TRINITY_DN16396_c0_g1,TRINITY_DN7864_c0_g1,TRINITY_DN2015_c0_g2,TRINITY_DN4933_c9_g1,TRINITY_DN14735_c0_g1
Biological Process	GO:0002685	regulation of leukocyte migration	5	32	3.26E-02	2.51E-01	TRINITY_DN23770_c0_g1,TRINITY_DN3643_c0_g1,TRINITY_DN412_c0_g2,TRINITY_DN4351_c0_g1,TRINITY_DN5458_c0_g1
Biological Process	GO:0022409	positive regulation of cell-cell adhesion	5	33	3.67E-02	2.54E-01	TRINITY_DN15240_c0_g1,TRINITY_DN16074_c0_g1,TRINITY_DN3360_c0_g1,TRINITY_DN6951_c0_g1,TRINITY_DN2961_c7_g1
Biological Process	GO:0048477	oogenesis	5	33	3.67E-02	2.54E-01	TRINITY_DN29338_c0_g1,TRINITY_DN15240_c0_g1,TRINITY_DN19115_c0_g1,TRINITY_DN4215_c0_g1,TRINITY_DN12791_c2_g1
Biological Process	GO:0006694	steroid biosynthetic process	5	34	4.10E-02	2.54E-01	TRINITY_DN19483_c0_g1,TRINITY_DN47953_c0_g1,TRINITY_DN15240_c0_g1,TRINITY_DN11251_c0_g1,TRINITY_DN325_c6_g1
Biological Process	GO:0061041	regulation of wound healing	5	34	4.10E-02	2.54E-01	TRINITY_DN6951_c0_g1,TRINITY_DN30365_c0_g1,TRINITY_DN228_c0_g1,TRINITY_DN5637_c0_g1,TRINITY_DN21282_c0_g1
Biological Process	GO:0003018	vascular process in circulatory system	5	35	4.57E-02	2.54E-01	TRINITY_DN9069_c1_g3,TRINITY_DN793_c2_g2,TRINITY_DN799_c2_g1,TRINITY_DN58786_c0_g1,TRINITY_DN12791_c2_g1
Biological Process	GO:0043407	negative regulation of MAP kinase activity	5	35	4.57E-02	2.54E-01	TRINITY_DN6951_c0_g1,TRINITY_DN3641_c3_g1,TRINITY_DN6099_c0_g1,TRINITY_DN10478_c0_g1,TRINITY_DN5637_c0_g1
Biological Process	GO:0060697	positive regulation of phospholipid catabolic process	4	5	4.89E-05	5.41E-03	TRINITY_DN6951_c0_g1,TRINITY_DN6099_c0_g1,TRINITY_DN10478_c0_g1,TRINITY_DN5637_c0_g1
Biological Process	GO:2000754	regulation of sphingomyelin catabolic process	4	5	4.89E-05	5.41E-03	TRINITY_DN6099_c0_g1,TRINITY_DN6951_c0_g1,TRINITY_DN10478_c0_g1,TRINITY_DN5637_c0_g1
Biological Process	GO:2000755	positive regulation of sphingomyelin catabolic process	4	5	4.89E-05	5.41E-03	TRINITY_DN10478_c0_g1,TRINITY_DN5637_c0_g1,TRINITY_DN6951_c0_g1,TRINITY_DN6099_c0_g1
Biological Process	GO:0060696	regulation of phospholipid catabolic process	4	6	1.40E-04	1.15E-02	TRINITY_DN6099_c0_g1,TRINITY_DN6951_c0_g1,TRINITY_DN5637_c0_g1,TRINITY_DN10478_c0_g1
Biological Process	GO:0030497	fatty acid elongation	4	7	3.12E-04	1.99E-02	TRINITY_DN32102_c0_g2,TRINITY_DN389_c1_g1,TRINITY_DN389_c0_g1,TRINITY_DN389_c0_g2
Biological Process	GO:0032105	negative regulation of response to extracellular stimulus	4	7	3.12E-04	1.99E-02	TRINITY_DN40018_c0_g1,TRINITY_DN40733_c0_g1,TRINITY_DN82705_c0_g1,TRINITY_DN14735_c0_g1
Biological Process	GO:0032108	negative regulation of response to nutrient levels	4	7	3.12E-04	1.99E-02	TRINITY_DN40018_c0_g1,TRINITY_DN40733_c0_g1,TRINITY_DN14735_c0_g1,TRINITY_DN82705_c0_g1
Biological Process	GO:0042761	very long-chain fatty acid biosynthetic process	4	7	3.12E-04	1.99E-02	TRINITY_DN389_c0_g2,TRINITY_DN389_c1_g1,TRINITY_DN389_c0_g1,TRINITY_DN32102_c0_g2
Biological Process	GO:0006596	polyamine biosynthetic process	4	8	5.96E-04	2.94E-02	TRINITY_DN23974_c0_g1,TRINITY_DN7835_c0_g1,TRINITY_DN1190_c0_g2,TRINITY_DN3030_c0_g1
Biological Process	GO:0006685	sphingomyelin catabolic process	4	8	5.96E-04	2.94E-02	TRINITY_DN10478_c0_g1,TRINITY_DN5637_c0_g1,TRINITY_DN6099_c0_g1,TRINITY_DN6951_c0_g1
Biological Process	GO:0033687	osteoblast proliferation	4	8	5.96E-04	2.94E-02	TRINITY_DN2015_c0_g2,TRINITY_DN23770_c0_g1,TRINITY_DN4537_c0_g1,TRINITY_DN18785_c0_g1
Biological Process	GO:0006595	polyamine metabolic process	4	9	1.02E-03	4.08E-02	TRINITY_DN23974_c0_g1,TRINITY_DN1190_c0_g2,TRINITY_DN7835_c0_g1,TRINITY_DN3030_c0_g1
Biological Process	GO:0006942	regulation of striated muscle contraction	4	9	1.02E-03	4.08E-02	TRINITY_DN58786_c0_g1,TRINITY_DN32359_c0_g1,TRINITY_DN6362_c0_g1,TRINITY_DN14688_c0_g1
Biological Process	GO:0035988	chondrocyte proliferation	4	9	1.02E-03	4.08E-02	TRINITY_DN4528_c0_g1,TRINITY_DN31534_c0_g1,TRINITY_DN15240_c0_g1,TRINITY_DN6213_c0_g1
Biological Process	GO:0009309	amine biosynthetic process	4	10	1.63E-03	5.43E-02	TRINITY_DN3030_c0_g1,TRINITY_DN7835_c0_g1,TRINITY_DN1190_c0_g2,TRINITY_DN23974_c0_g1
Biological Process	GO:0032098	regulation of appetite	4	10	1.63E-03	5.43E-02	TRINITY_DN40018_c0_g1,TRINITY_DN40733_c0_g1,TRINITY_DN82705_c0_g1,TRINITY_DN11554_c0_g1
Biological Process	GO:0042401	cellular biogenic amine biosynthetic process	4	10	1.63E-03	5.43E-02	TRINITY_DN7835_c0_g1,TRINITY_DN1190_c0_g2,TRINITY_DN23974_c0_g1,TRINITY_DN3030_c0_g1
Biological Process	GO:0007435	salivary gland morphogenesis	4	11	2.45E-03	7.08E-02	TRINITY_DN16396_c0_g1,TRINITY_DN6986_c0_g1,TRINITY_DN25763_c0_g1,TRINITY_DN2068_c3_g1
Biological Process	GO:0032615	interleukin-12 production	4	11	2.45E-03	7.08E-02	TRINITY_DN10478_c0_g1,TRINITY_DN5637_c0_g1,TRINITY_DN6951_c0_g1,TRINITY_DN6099_c0_g1
Biological Process	GO:0032623	interleukin-2 production	4	11	2.45E-03	7.08E-02	TRINITY_DN16074_c0_g1,TRINITY_DN3360_c0_g1,TRINITY_DN6951_c0_g1,TRINITY_DN6924_c0_g1
Biological Process	GO:0042102	positive regulation of T cell proliferation	4	12	3.51E-03	7.74E-02	TRINITY_DN2961_c7_g1,TRINITY_DN16074_c0_g1,TRINITY_DN3360_c0_g1,TRINITY_DN6951_c0_g1
Biological Process	GO:0046514	ceramide catabolic process	4	12	3.51E-03	7.74E-02	TRINITY_DN10478_c0_g1,TRINITY_DN5637_c0_g1,TRINITY_DN6951_c0_g1,TRINITY_DN27600_c0_g1
Biological Process	GO:0006684	sphingomyelin metabolic process	4	13	4.85E-03	9.72E-02	TRINITY_DN5637_c0_g1,TRINITY_DN10478_c0_g1,TRINITY_DN6099_c0_g1,TRINITY_DN6951_c0_g1
Biological Process	GO:0007431	salivary gland development	4	13	4.85E-03	9.72E-02	TRINITY_DN16396_c0_g1,TRINITY_DN6986_c0_g1,TRINITY_DN25763_c0_g1,TRINITY_DN2068_c3_g1
Biological Process	GO:0019377	glycolipid catabolic process	4	13	4.85E-03	9.72E-02	TRINITY_DN5637_c0_g1,TRINITY_DN10478_c0_g1,TRINITY_DN6951_c0_g1,TRINITY_DN27600_c0_g1
Biological Process	GO:0030279	negative regulation of ossification	4	13	4.85E-03	9.72E-02	TRINITY_DN19018_c0_g1,TRINITY_DN4219_c0_g1,TRINITY_DN23770_c0_g1,TRINITY_DN1299_c0_g1
Biological Process	GO:0035307	positive regulation of protein dephosphorylation	4	13	4.85E-03	9.72E-02	TRINITY_DN7941_c0_g1,TRINITY_DN5637_c0_g1,TRINITY_DN6951_c0_g1,TRINITY_DN25763_c0_g1
Biological Process	GO:0046479	glycosphingolipid catabolic process	4	13	4.85E-03	9.72E-02	TRINITY_DN6951_c0_g1,TRINITY_DN27600_c0_g1,TRINITY_DN10478_c0_g1,TRINITY_DN5637_c0_g1
Biological Process	GO:0048641	regulation of skeletal muscle tissue development	4	13	4.85E-03	9.72E-02	TRINITY_DN6898_c0_g1,TRINITY_DN1454_c0_g1,TRINITY_DN25763_c0_g1,TRINITY_DN1299_c0_g1
Biological Process	GO:0060350	endochondral bone morphogenesis	4	13	4.85E-03	9.72E-02	TRINITY_DN518_c0_g1,TRINITY_DN4528_c0_g1,TRINITY_DN1299_c0_g1,TRINITY_DN15240_c0_g1
Biological Process	GO:0090218	positive regulation of lipid kinase activity	4	13	4.85E-03	9.72E-02	TRINITY_DN25763_c0_g1,TRINITY_DN37254_c0_g1,TRINITY_DN7941_c0_g1,TRINITY_DN9672_c1_g1
Biological Process	GO:0001573	ganglioside metabolic process	4	14	6.49E-03	1.11E-01	TRINITY_DN13310_c0_g1,TRINITY_DN101_c2_g2,TRINITY_DN18277_c0_g1,TRINITY_DN27600_c0_g1
Biological Process	GO:0030195	negative regulation of blood coagulation	4	14	6.49E-03	1.11E-01	TRINITY_DN21282_c0_g1,TRINITY_DN228_c0_g1,TRINITY_DN5637_c0_g1,TRINITY_DN6951_c0_g1
Biological Process	GO:0035412	regulation of catenin import into nucleus	4	14	6.49E-03	1.11E-01	TRINITY_DN48111_c0_g1,TRINITY_DN73893_c0_g1,TRINITY_DN32042_c0_g1,TRINITY_DN14735_c0_g1
Biological Process	GO:0046068	cGMP metabolic process	4	14	6.49E-03	1.11E-01	TRINITY_DN6831_c0_g4,TRINITY_DN17355_c0_g1,TRINITY_DN799_c2_g1,TRINITY_DN29338_c0_g1
Biological Process	GO:1900047	negative regulation of hemostasis	4	14	6.49E-03	1.11E-01	TRINITY_DN6951_c0_g1,TRINITY_DN228_c0_g1,TRINITY_DN5637_c0_g1,TRINITY_DN21282_c0_g1
Biological Process	GO:0003073	regulation of systemic arterial blood pressure	4	15	8.45E-03	1.24E-01	TRINITY_DN8521_c0_g1,TRINITY_DN32359_c0_g1,TRINITY_DN58786_c0_g1,TRINITY_DN4351_c0_g1
Biological Process	GO:0006509	membrane protein ectodomain proteolysis	4	15	8.45E-03	1.24E-01	TRINITY_DN6924_c0_g1,TRINITY_DN5458_c0_g1,TRINITY_DN3360_c0_g1,TRINITY_DN6951_c0_g1
Biological Process	GO:0035411	catenin import into nucleus	4	15	8.45E-03	1.24E-01	TRINITY_DN32042_c0_g1,TRINITY_DN73893_c0_g1,TRINITY_DN14735_c0_g1,TRINITY_DN48111_c0_g1
Biological Process	GO:0061337	cardiac conduction	4	15	8.45E-03	1.24E-01	TRINITY_DN21771_c0_g1,TRINITY_DN21795_c0_g1,TRINITY_DN32359_c0_g1,TRINITY_DN6362_c0_g1
Biological Process	GO:0030500	regulation of bone mineralization	4	16	1.08E-02	1.39E-01	TRINITY_DN25763_c0_g1,TRINITY_DN18785_c0_g1,TRINITY_DN23770_c0_g1,TRINITY_DN1299_c0_g1
Biological Process	GO:2000573	positive regulation of DNA biosynthetic process	4	16	1.08E-02	1.39E-01	TRINITY_DN23770_c0_g1,TRINITY_DN28764_c0_g1,TRINITY_DN6924_c0_g1,TRINITY_DN26510_c0_g1
Biological Process	GO:0033273	response to vitamin	4	17	1.35E-02	1.57E-01	TRINITY_DN14735_c0_g1,TRINITY_DN518_c0_g1,TRINITY_DN28716_c0_g1,TRINITY_DN1299_c0_g1
Biological Process	GO:0043550	regulation of lipid kinase activity	4	17	1.35E-02	1.57E-01	TRINITY_DN25763_c0_g1,TRINITY_DN37254_c0_g1,TRINITY_DN9672_c1_g1,TRINITY_DN7941_c0_g1
Biological Process	GO:0050819	negative regulation of coagulation	4	17	1.35E-02	1.57E-01	TRINITY_DN21282_c0_g1,TRINITY_DN5637_c0_g1,TRINITY_DN228_c0_g1,TRINITY_DN6951_c0_g1
Biological Process	GO:0070167	regulation of biomineral tissue development	4	17	1.35E-02	1.57E-01	TRINITY_DN23770_c0_g1,TRINITY_DN18785_c0_g1,TRINITY_DN25763_c0_g1,TRINITY_DN1299_c0_g1
Biological Process	GO:0009395	phospholipid catabolic process	4	18	1.66E-02	1.77E-01	TRINITY_DN10478_c0_g1,TRINITY_DN5637_c0_g1,TRINITY_DN6099_c0_g1,TRINITY_DN6951_c0_g1
Biological Process	GO:0035272	exocrine system development	4	18	1.66E-02	1.77E-01	TRINITY_DN6986_c0_g1,TRINITY_DN16396_c0_g1,TRINITY_DN2068_c3_g1,TRINITY_DN25763_c0_g1
Biological Process	GO:0072523	purine-containing compound catabolic process	4	18	1.66E-02	1.77E-01	TRINITY_DN16074_c0_g1,TRINITY_DN12791_c2_g1,TRINITY_DN7121_c0_g2,TRINITY_DN11168_c0_g1
Biological Process	GO:0035914	skeletal muscle cell differentiation	4	19	2.01E-02	1.91E-01	TRINITY_DN77736_c0_g1,TRINITY_DN1299_c0_g1,TRINITY_DN18528_c0_g2,TRINITY_DN6898_c0_g1
Biological Process	GO:0046324	regulation of glucose import	4	19	2.01E-02	1.91E-01	TRINITY_DN4219_c0_g1,TRINITY_DN3643_c0_g1,TRINITY_DN6951_c0_g1,TRINITY_DN5637_c0_g1
Biological Process	GO:0051965	positive regulation of synapse assembly	4	19	2.01E-02	1.91E-01	TRINITY_DN3279_c1_g1,TRINITY_DN7996_c0_g2,TRINITY_DN3089_c2_g2,TRINITY_DN77655_c0_g1
Biological Process	GO:0090398	cellular senescence	4	19	2.01E-02	1.91E-01	TRINITY_DN10478_c0_g1,TRINITY_DN5637_c0_g1,TRINITY_DN6951_c0_g1,TRINITY_DN6099_c0_g1
Biological Process	GO:0045661	regulation of myoblast differentiation	4	20	2.40E-02	2.15E-01	TRINITY_DN1299_c0_g1,TRINITY_DN2015_c0_g2,TRINITY_DN10875_c0_g1,TRINITY_DN25763_c0_g1
Biological Process	GO:0051489	regulation of filopodium assembly	4	20	2.40E-02	2.15E-01	TRINITY_DN5637_c0_g1,TRINITY_DN79056_c0_g1,TRINITY_DN56098_c0_g1,TRINITY_DN6951_c0_g1
Biological Process	GO:0034109	homotypic cell-cell adhesion	4	21	2.83E-02	2.27E-01	TRINITY_DN5637_c0_g1,TRINITY_DN6898_c0_g1,TRINITY_DN4352_c6_g1,TRINITY_DN6951_c0_g1
Biological Process	GO:2000278	regulation of DNA biosynthetic process	4	21	2.83E-02	2.27E-01	TRINITY_DN6924_c0_g1,TRINITY_DN26510_c0_g1,TRINITY_DN23770_c0_g1,TRINITY_DN28764_c0_g1
Biological Process	GO:0003341	cilium movement	4	22	3.31E-02	2.52E-01	TRINITY_DN2636_c0_g1,TRINITY_DN30868_c0_g1,TRINITY_DN39186_c0_g1,TRINITY_DN5782_c0_g1
Biological Process	GO:0007584	response to nutrient	4	22	3.31E-02	2.52E-01	TRINITY_DN518_c0_g1,TRINITY_DN1299_c0_g1,TRINITY_DN28716_c0_g1,TRINITY_DN14735_c0_g1
Biological Process	GO:0010827	regulation of glucose transport	4	22	3.31E-02	2.52E-01	TRINITY_DN5637_c0_g1,TRINITY_DN4219_c0_g1,TRINITY_DN6951_c0_g1,TRINITY_DN3643_c0_g1
Biological Process	GO:0035304	regulation of protein dephosphorylation	4	22	3.31E-02	2.52E-01	TRINITY_DN5637_c0_g1,TRINITY_DN7941_c0_g1,TRINITY_DN25763_c0_g1,TRINITY_DN6951_c0_g1
Biological Process	GO:0046323	glucose import	4	22	3.31E-02	2.52E-01	TRINITY_DN5637_c0_g1,TRINITY_DN6951_c0_g1,TRINITY_DN3643_c0_g1,TRINITY_DN4219_c0_g1
Biological Process	GO:0050931	pigment cell differentiation	4	22	3.31E-02	2.52E-01	TRINITY_DN72347_c0_g1,TRINITY_DN20054_c0_g1,TRINITY_DN4933_c9_g1,TRINITY_DN1299_c0_g1
Biological Process	GO:0030193	regulation of blood coagulation	4	23	3.83E-02	2.54E-01	TRINITY_DN6951_c0_g1,TRINITY_DN21282_c0_g1,TRINITY_DN228_c0_g1,TRINITY_DN5637_c0_g1
Biological Process	GO:0051149	positive regulation of muscle cell differentiation	4	23	3.83E-02	2.54E-01	TRINITY_DN9302_c0_g1,TRINITY_DN23770_c0_g1,TRINITY_DN26510_c0_g1,TRINITY_DN1299_c0_g1
Biological Process	GO:1900046	regulation of hemostasis	4	23	3.83E-02	2.54E-01	TRINITY_DN228_c0_g1,TRINITY_DN5637_c0_g1,TRINITY_DN21282_c0_g1,TRINITY_DN6951_c0_g1
Biological Process	GO:0007200	phospholipase C-activating G-protein coupled receptor signaling pathway	4	24	4.40E-02	2.54E-01	TRINITY_DN36020_c0_g1,TRINITY_DN58786_c0_g1,TRINITY_DN9845_c1_g2,TRINITY_DN12792_c2_g1
Biological Process	GO:0045766	positive regulation of angiogenesis	4	24	4.40E-02	2.54E-01	TRINITY_DN9903_c0_g1,TRINITY_DN7996_c0_g2,TRINITY_DN7267_c2_g1,TRINITY_DN23770_c0_g1
Biological Process	GO:0046847	filopodium assembly	4	24	4.40E-02	2.54E-01	TRINITY_DN6951_c0_g1,TRINITY_DN79056_c0_g1,TRINITY_DN56098_c0_g1,TRINITY_DN5637_c0_g1
Biological Process	GO:0051701	interaction with host	4	24	4.40E-02	2.54E-01	TRINITY_DN26510_c0_g1,TRINITY_DN25763_c0_g1,TRINITY_DN799_c2_g1,TRINITY_DN6887_c0_g1
Biological Process	GO:0071447	cellular response to hydroperoxide	3	3	1.81E-04	1.36E-02	TRINITY_DN6951_c0_g1,TRINITY_DN12085_c0_g3,TRINITY_DN5637_c0_g1
Biological Process	GO:2000752	regulation of glucosylceramide catabolic process	3	3	1.81E-04	1.36E-02	TRINITY_DN6951_c0_g1,TRINITY_DN5637_c0_g1,TRINITY_DN10478_c0_g1
Biological Process	GO:2000753	positive regulation of glucosylceramide catabolic process	3	3	1.81E-04	1.36E-02	TRINITY_DN6951_c0_g1,TRINITY_DN10478_c0_g1,TRINITY_DN5637_c0_g1
Biological Process	GO:0006680	glucosylceramide catabolic process	3	4	6.95E-04	3.22E-02	TRINITY_DN6951_c0_g1,TRINITY_DN10478_c0_g1,TRINITY_DN5637_c0_g1
Biological Process	GO:0002576	platelet degranulation	3	5	1.66E-03	5.43E-02	TRINITY_DN4340_c8_g1,TRINITY_DN3643_c0_g1,TRINITY_DN19735_c0_g1
Biological Process	GO:0006678	glucosylceramide metabolic process	3	5	1.66E-03	5.43E-02	TRINITY_DN6951_c0_g1,TRINITY_DN5637_c0_g1,TRINITY_DN10478_c0_g1
Biological Process	GO:0008343	adult feeding behavior	3	5	1.66E-03	5.43E-02	TRINITY_DN40733_c0_g1,TRINITY_DN40018_c0_g1,TRINITY_DN82705_c0_g1
Biological Process	GO:0019368	fatty acid elongation, unsaturated fatty acid	3	5	1.66E-03	5.43E-02	TRINITY_DN389_c0_g1,TRINITY_DN389_c1_g1,TRINITY_DN389_c0_g2
Biological Process	GO:0042094	interleukin-2 biosynthetic process	3	5	1.66E-03	5.43E-02	TRINITY_DN3360_c0_g1,TRINITY_DN6951_c0_g1,TRINITY_DN6924_c0_g1
Biological Process	GO:0045076	regulation of interleukin-2 biosynthetic process	3	5	1.66E-03	5.43E-02	TRINITY_DN6951_c0_g1,TRINITY_DN3360_c0_g1,TRINITY_DN6924_c0_g1
Biological Process	GO:0045086	positive regulation of interleukin-2 biosynthetic process	3	5	1.66E-03	5.43E-02	TRINITY_DN6924_c0_g1,TRINITY_DN6951_c0_g1,TRINITY_DN3360_c0_g1
Biological Process	GO:0030501	positive regulation of bone mineralization	3	6	3.19E-03	7.37E-02	TRINITY_DN25763_c0_g1,TRINITY_DN18785_c0_g1,TRINITY_DN1299_c0_g1
Biological Process	GO:0032096	negative regulation of response to food	3	6	3.19E-03	7.37E-02	TRINITY_DN40018_c0_g1,TRINITY_DN40733_c0_g1,TRINITY_DN82705_c0_g1
Biological Process	GO:0032099	negative regulation of appetite	3	6	3.19E-03	7.37E-02	TRINITY_DN40018_c0_g1,TRINITY_DN40733_c0_g1,TRINITY_DN82705_c0_g1
Biological Process	GO:0090153	regulation of sphingolipid biosynthetic process	3	6	3.19E-03	7.37E-02	TRINITY_DN34602_c0_g1,TRINITY_DN6951_c0_g1,TRINITY_DN5637_c0_g1
Biological Process	GO:0098801	regulation of renal system process	3	6	3.19E-03	7.37E-02	TRINITY_DN4351_c0_g1,TRINITY_DN4703_c0_g1,TRINITY_DN31534_c0_g1
Biological Process	GO:1903779	regulation of cardiac conduction	3	6	3.19E-03	7.37E-02	TRINITY_DN6362_c0_g1,TRINITY_DN32359_c0_g1,TRINITY_DN21795_c0_g1
Biological Process	GO:2000727	positive regulation of cardiac muscle cell differentiation	3	6	3.19E-03	7.37E-02	TRINITY_DN23770_c0_g1,TRINITY_DN26510_c0_g1,TRINITY_DN1299_c0_g1
Biological Process	GO:0002686	negative regulation of leukocyte migration	3	7	5.34E-03	9.72E-02	TRINITY_DN4351_c0_g1,TRINITY_DN412_c0_g2,TRINITY_DN23770_c0_g1
Biological Process	GO:0006152	purine nucleoside catabolic process	3	7	5.34E-03	9.72E-02	TRINITY_DN16074_c0_g1,TRINITY_DN7121_c0_g2,TRINITY_DN11168_c0_g1
Biological Process	GO:0007130	synaptonemal complex assembly	3	7	5.34E-03	9.72E-02	TRINITY_DN40120_c0_g1,TRINITY_DN16081_c0_g1,TRINITY_DN4215_c0_g1
Biological Process	GO:0030212	hyaluronan metabolic process	3	7	5.34E-03	9.72E-02	TRINITY_DN22275_c0_g1,TRINITY_DN2465_c0_g1,TRINITY_DN25763_c0_g1
Biological Process	GO:0032095	regulation of response to food	3	7	5.34E-03	9.72E-02	TRINITY_DN40733_c0_g1,TRINITY_DN40018_c0_g1,TRINITY_DN82705_c0_g1
Biological Process	GO:0033194	response to hydroperoxide	3	7	5.34E-03	9.72E-02	TRINITY_DN5637_c0_g1,TRINITY_DN12085_c0_g3,TRINITY_DN6951_c0_g1
Biological Process	GO:0033688	regulation of osteoblast proliferation	3	7	5.34E-03	9.72E-02	TRINITY_DN23770_c0_g1,TRINITY_DN4537_c0_g1,TRINITY_DN2015_c0_g2
Biological Process	GO:0045912	negative regulation of carbohydrate metabolic process	3	7	5.34E-03	9.72E-02	TRINITY_DN4219_c0_g1,TRINITY_DN25763_c0_g1,TRINITY_DN17967_c0_g3
Biological Process	GO:0046085	adenosine metabolic process	3	7	5.34E-03	9.72E-02	TRINITY_DN8153_c0_g1,TRINITY_DN11168_c0_g1,TRINITY_DN7121_c0_g2
Biological Process	GO:0046130	purine ribonucleoside catabolic process	3	7	5.34E-03	9.72E-02	TRINITY_DN16074_c0_g1,TRINITY_DN11168_c0_g1,TRINITY_DN7121_c0_g2
Biological Process	GO:0055117	regulation of cardiac muscle contraction	3	7	5.34E-03	9.72E-02	TRINITY_DN6362_c0_g1,TRINITY_DN32359_c0_g1,TRINITY_DN58786_c0_g1
Biological Process	GO:0070169	positive regulation of biomineral tissue development	3	7	5.34E-03	9.72E-02	TRINITY_DN1299_c0_g1,TRINITY_DN18785_c0_g1,TRINITY_DN25763_c0_g1
Biological Process	GO:0086010	membrane depolarization during action potential	3	7	5.34E-03	9.72E-02	TRINITY_DN6362_c0_g1,TRINITY_DN21771_c0_g1,TRINITY_DN47980_c0_g1
Biological Process	GO:0120033	negative regulation of plasma membrane bounded cell projection assembly	3	7	5.34E-03	9.72E-02	TRINITY_DN5637_c0_g1,TRINITY_DN35_c0_g1,TRINITY_DN6951_c0_g1
Biological Process	GO:1905209	positive regulation of cardiocyte differentiation	3	7	5.34E-03	9.72E-02	TRINITY_DN1299_c0_g1,TRINITY_DN26510_c0_g1,TRINITY_DN23770_c0_g1
Biological Process	GO:0032094	response to food	3	8	8.19E-03	1.24E-01	TRINITY_DN82705_c0_g1,TRINITY_DN40733_c0_g1,TRINITY_DN40018_c0_g1
Biological Process	GO:0032743	positive regulation of interleukin-2 production	3	8	8.19E-03	1.24E-01	TRINITY_DN6924_c0_g1,TRINITY_DN6951_c0_g1,TRINITY_DN3360_c0_g1
Biological Process	GO:0042454	ribonucleoside catabolic process	3	8	8.19E-03	1.24E-01	TRINITY_DN7121_c0_g2,TRINITY_DN11168_c0_g1,TRINITY_DN16074_c0_g1
Biological Process	GO:0051155	positive regulation of striated muscle cell differentiation	3	8	8.19E-03	1.24E-01	TRINITY_DN23770_c0_g1,TRINITY_DN26510_c0_g1,TRINITY_DN1299_c0_g1
Biological Process	GO:0055025	positive regulation of cardiac muscle tissue development	3	8	8.19E-03	1.24E-01	TRINITY_DN23770_c0_g1,TRINITY_DN1299_c0_g1,TRINITY_DN26510_c0_g1
Biological Process	GO:0055090	acylglycerol homeostasis	3	8	8.19E-03	1.24E-01	TRINITY_DN7028_c0_g1,TRINITY_DN11260_c0_g1,TRINITY_DN32805_c0_g2
Biological Process	GO:0070193	synaptonemal complex organization	3	8	8.19E-03	1.24E-01	TRINITY_DN40120_c0_g1,TRINITY_DN16081_c0_g1,TRINITY_DN4215_c0_g1
Biological Process	GO:0070328	triglyceride homeostasis	3	8	8.19E-03	1.24E-01	TRINITY_DN32805_c0_g2,TRINITY_DN11260_c0_g1,TRINITY_DN7028_c0_g1
Biological Process	GO:0085029	extracellular matrix assembly	3	8	8.19E-03	1.24E-01	TRINITY_DN25763_c0_g1,TRINITY_DN15240_c0_g1,TRINITY_DN2390_c1_g1
Biological Process	GO:2000725	regulation of cardiac muscle cell differentiation	3	8	8.19E-03	1.24E-01	TRINITY_DN23770_c0_g1,TRINITY_DN26510_c0_g1,TRINITY_DN1299_c0_g1
Biological Process	GO:0001958	endochondral ossification	3	9	1.18E-02	1.46E-01	TRINITY_DN1299_c0_g1,TRINITY_DN4528_c0_g1,TRINITY_DN518_c0_g1
Biological Process	GO:0006706	steroid catabolic process	3	9	1.18E-02	1.46E-01	TRINITY_DN28716_c0_g1,TRINITY_DN47980_c0_g1,TRINITY_DN47953_c0_g1
Biological Process	GO:0008211	glucocorticoid metabolic process	3	9	1.18E-02	1.46E-01	TRINITY_DN47980_c0_g1,TRINITY_DN47953_c0_g1,TRINITY_DN19483_c0_g1
Biological Process	GO:0009164	nucleoside catabolic process	3	9	1.18E-02	1.46E-01	TRINITY_DN16074_c0_g1,TRINITY_DN7121_c0_g2,TRINITY_DN11168_c0_g1
Biological Process	GO:0032663	regulation of interleukin-2 production	3	9	1.18E-02	1.46E-01	TRINITY_DN6924_c0_g1,TRINITY_DN3360_c0_g1,TRINITY_DN6951_c0_g1
Biological Process	GO:0036075	replacement ossification	3	9	1.18E-02	1.46E-01	TRINITY_DN4528_c0_g1,TRINITY_DN518_c0_g1,TRINITY_DN1299_c0_g1
Biological Process	GO:0046326	positive regulation of glucose import	3	9	1.18E-02	1.46E-01	TRINITY_DN3643_c0_g1,TRINITY_DN6951_c0_g1,TRINITY_DN5637_c0_g1
Biological Process	GO:0046477	glycosylceramide catabolic process	3	9	1.18E-02	1.46E-01	TRINITY_DN5637_c0_g1,TRINITY_DN10478_c0_g1,TRINITY_DN6951_c0_g1
Biological Process	GO:0060897	neural plate regionalization	3	9	1.18E-02	1.46E-01	TRINITY_DN12734_c0_g1,TRINITY_DN24692_c1_g1,TRINITY_DN26128_c0_g1
Biological Process	GO:0001574	ganglioside biosynthetic process	3	10	1.61E-02	1.77E-01	TRINITY_DN18277_c0_g1,TRINITY_DN101_c2_g2,TRINITY_DN13310_c0_g1
Biological Process	GO:0014036	neural crest cell fate specification	3	10	1.61E-02	1.77E-01	TRINITY_DN14735_c0_g1,TRINITY_DN7864_c0_g1,TRINITY_DN26128_c0_g1
Biological Process	GO:0021533	cell differentiation in hindbrain	3	10	1.61E-02	1.77E-01	TRINITY_DN753_c3_g1,TRINITY_DN1866_c0_g1,TRINITY_DN3089_c2_g2
Biological Process	GO:0033280	response to vitamin D	3	10	1.61E-02	1.77E-01	TRINITY_DN14735_c0_g1,TRINITY_DN28716_c0_g1,TRINITY_DN518_c0_g1
Biological Process	GO:0043455	regulation of secondary metabolic process	3	10	1.61E-02	1.77E-01	TRINITY_DN4933_c9_g1,TRINITY_DN79390_c0_g1,TRINITY_DN47953_c0_g1
Biological Process	GO:0048866	stem cell fate specification	3	10	1.61E-02	1.77E-01	TRINITY_DN14735_c0_g1,TRINITY_DN7864_c0_g1,TRINITY_DN26128_c0_g1
Biological Process	GO:0060896	neural plate pattern specification	3	10	1.61E-02	1.77E-01	TRINITY_DN26128_c0_g1,TRINITY_DN24692_c1_g1,TRINITY_DN12734_c0_g1
Biological Process	GO:1905207	regulation of cardiocyte differentiation	3	10	1.61E-02	1.77E-01	TRINITY_DN26510_c0_g1,TRINITY_DN1299_c0_g1,TRINITY_DN23770_c0_g1
Biological Process	GO:0006636	unsaturated fatty acid biosynthetic process	3	11	2.12E-02	1.96E-01	TRINITY_DN389_c0_g2,TRINITY_DN38370_c0_g1,TRINITY_DN389_c0_g1
Biological Process	GO:0006677	glycosylceramide metabolic process	3	11	2.12E-02	1.96E-01	TRINITY_DN10478_c0_g1,TRINITY_DN5637_c0_g1,TRINITY_DN6951_c0_g1
Biological Process	GO:0010828	positive regulation of glucose transport	3	11	2.12E-02	1.96E-01	TRINITY_DN5637_c0_g1,TRINITY_DN6951_c0_g1,TRINITY_DN3643_c0_g1
Biological Process	GO:0019935	cyclic-nucleotide-mediated signaling	3	11	2.12E-02	1.96E-01	TRINITY_DN17355_c0_g1,TRINITY_DN12791_c2_g1,TRINITY_DN9845_c1_g2
Biological Process	GO:0021587	cerebellum morphogenesis	3	11	2.12E-02	1.96E-01	TRINITY_DN753_c3_g1,TRINITY_DN1866_c0_g1,TRINITY_DN3089_c2_g2
Biological Process	GO:0021696	cerebellar cortex morphogenesis	3	11	2.12E-02	1.96E-01	TRINITY_DN1866_c0_g1,TRINITY_DN753_c3_g1,TRINITY_DN3089_c2_g2
Biological Process	GO:0021697	cerebellar cortex formation	3	11	2.12E-02	1.96E-01	TRINITY_DN3089_c2_g2,TRINITY_DN753_c3_g1,TRINITY_DN1866_c0_g1
Biological Process	GO:0045662	negative regulation of myoblast differentiation	3	11	2.12E-02	1.96E-01	TRINITY_DN2015_c0_g2,TRINITY_DN10875_c0_g1,TRINITY_DN25763_c0_g1
Biological Process	GO:0045844	positive regulation of striated muscle tissue development	3	11	2.12E-02	1.96E-01	TRINITY_DN23770_c0_g1,TRINITY_DN26510_c0_g1,TRINITY_DN1299_c0_g1
Biological Process	GO:0048636	positive regulation of muscle organ development	3	11	2.12E-02	1.96E-01	TRINITY_DN1299_c0_g1,TRINITY_DN26510_c0_g1,TRINITY_DN23770_c0_g1
Biological Process	GO:0050873	brown fat cell differentiation	3	11	2.12E-02	1.96E-01	TRINITY_DN3643_c0_g1,TRINITY_DN30176_c0_g1,TRINITY_DN11960_c0_g1
Biological Process	GO:0055010	ventricular cardiac muscle tissue morphogenesis	3	11	2.12E-02	1.96E-01	TRINITY_DN14688_c0_g1,TRINITY_DN36968_c0_g1,TRINITY_DN5957_c0_g1
Biological Process	GO:1901658	glycosyl compound catabolic process	3	11	2.12E-02	1.96E-01	TRINITY_DN11168_c0_g1,TRINITY_DN7121_c0_g2,TRINITY_DN16074_c0_g1
Biological Process	GO:0003229	ventricular cardiac muscle tissue development	3	12	2.72E-02	2.27E-01	TRINITY_DN5957_c0_g1,TRINITY_DN36968_c0_g1,TRINITY_DN14688_c0_g1
Biological Process	GO:0006182	cGMP biosynthetic process	3	12	2.72E-02	2.27E-01	TRINITY_DN17355_c0_g1,TRINITY_DN799_c2_g1,TRINITY_DN29338_c0_g1
Biological Process	GO:0006688	glycosphingolipid biosynthetic process	3	12	2.72E-02	2.27E-01	TRINITY_DN13310_c0_g1,TRINITY_DN101_c2_g2,TRINITY_DN18277_c0_g1
Biological Process	GO:0035850	epithelial cell differentiation involved in kidney development	3	12	2.72E-02	2.27E-01	TRINITY_DN23770_c0_g1,TRINITY_DN1299_c0_g1,TRINITY_DN19659_c0_g1
Biological Process	GO:0043470	regulation of carbohydrate catabolic process	3	12	2.72E-02	2.27E-01	TRINITY_DN47953_c0_g1,TRINITY_DN79390_c0_g1,TRINITY_DN17967_c0_g3
Biological Process	GO:0051899	membrane depolarization	3	12	2.72E-02	2.27E-01	TRINITY_DN21771_c0_g1,TRINITY_DN47980_c0_g1,TRINITY_DN6362_c0_g1
Biological Process	GO:0060788	ectodermal placode formation	3	12	2.72E-02	2.27E-01	TRINITY_DN2015_c0_g1,TRINITY_DN12734_c0_g1,TRINITY_DN9310_c0_g2
Biological Process	GO:0070286	axonemal dynein complex assembly	3	12	2.72E-02	2.27E-01	TRINITY_DN57363_c0_g1,TRINITY_DN39186_c0_g1,TRINITY_DN33142_c0_g1
Biological Process	GO:2000242	negative regulation of reproductive process	3	12	2.72E-02	2.27E-01	TRINITY_DN29338_c0_g1,TRINITY_DN4215_c0_g1,TRINITY_DN9419_c0_g1
Biological Process	GO:0007129	synapsis	3	13	3.38E-02	2.54E-01	TRINITY_DN40120_c0_g1,TRINITY_DN16081_c0_g1,TRINITY_DN4215_c0_g1
Biological Process	GO:0021575	hindbrain morphogenesis	3	13	3.38E-02	2.54E-01	TRINITY_DN3089_c2_g2,TRINITY_DN753_c3_g1,TRINITY_DN1866_c0_g1
Biological Process	GO:0042108	positive regulation of cytokine biosynthetic process	3	13	3.38E-02	2.54E-01	TRINITY_DN6924_c0_g1,TRINITY_DN6951_c0_g1,TRINITY_DN3360_c0_g1
Biological Process	GO:0051193	regulation of cofactor metabolic process	3	13	3.38E-02	2.54E-01	TRINITY_DN47953_c0_g1,TRINITY_DN79390_c0_g1,TRINITY_DN17967_c0_g3
Biological Process	GO:0051196	regulation of coenzyme metabolic process	3	13	3.38E-02	2.54E-01	TRINITY_DN17967_c0_g3,TRINITY_DN79390_c0_g1,TRINITY_DN47953_c0_g1
Biological Process	GO:0055024	regulation of cardiac muscle tissue development	3	13	3.38E-02	2.54E-01	TRINITY_DN23770_c0_g1,TRINITY_DN26510_c0_g1,TRINITY_DN1299_c0_g1
Biological Process	GO:0061005	cell differentiation involved in kidney development	3	13	3.38E-02	2.54E-01	TRINITY_DN19659_c0_g1,TRINITY_DN1299_c0_g1,TRINITY_DN23770_c0_g1
Biological Process	GO:0071697	ectodermal placode morphogenesis	3	13	3.38E-02	2.54E-01	TRINITY_DN2015_c0_g1,TRINITY_DN12734_c0_g1,TRINITY_DN9310_c0_g2
Biological Process	GO:1901863	positive regulation of muscle tissue development	3	13	3.38E-02	2.54E-01	TRINITY_DN23770_c0_g1,TRINITY_DN1299_c0_g1,TRINITY_DN26510_c0_g1
Biological Process	GO:0014034	neural crest cell fate commitment	3	14	4.13E-02	2.54E-01	TRINITY_DN14735_c0_g1,TRINITY_DN26128_c0_g1,TRINITY_DN7864_c0_g1
Biological Process	GO:0018149	peptide cross-linking	3	14	4.13E-02	2.54E-01	TRINITY_DN1244_c3_g1,TRINITY_DN43054_c0_g1,TRINITY_DN22526_c0_g1
Biological Process	GO:0045621	positive regulation of lymphocyte differentiation	3	14	4.13E-02	2.54E-01	TRINITY_DN15240_c0_g1,TRINITY_DN2961_c7_g1,TRINITY_DN4528_c0_g1
Biological Process	GO:0048865	stem cell fate commitment	3	14	4.13E-02	2.54E-01	TRINITY_DN14735_c0_g1,TRINITY_DN7864_c0_g1,TRINITY_DN26128_c0_g1
Biological Process	GO:0055008	cardiac muscle tissue morphogenesis	3	14	4.13E-02	2.54E-01	TRINITY_DN36968_c0_g1,TRINITY_DN5957_c0_g1,TRINITY_DN14688_c0_g1
Biological Process	GO:0003014	renal system process	3	15	4.95E-02	2.54E-01	TRINITY_DN31534_c0_g1,TRINITY_DN4703_c0_g1,TRINITY_DN4351_c0_g1
Biological Process	GO:0021532	neural tube patterning	3	15	4.95E-02	2.54E-01	TRINITY_DN2961_c7_g1,TRINITY_DN26128_c0_g1,TRINITY_DN24692_c1_g1
Biological Process	GO:0021695	cerebellar cortex development	3	15	4.95E-02	2.54E-01	TRINITY_DN1866_c0_g1,TRINITY_DN753_c3_g1,TRINITY_DN3089_c2_g2
Biological Process	GO:0032330	regulation of chondrocyte differentiation	3	15	4.95E-02	2.54E-01	TRINITY_DN32372_c0_g1,TRINITY_DN15240_c0_g1,TRINITY_DN23770_c0_g1
Biological Process	GO:0045143	homologous chromosome segregation	3	15	4.95E-02	2.54E-01	TRINITY_DN40120_c0_g1,TRINITY_DN16081_c0_g1,TRINITY_DN4215_c0_g1
Biological Process	GO:0045778	positive regulation of ossification	3	15	4.95E-02	2.54E-01	TRINITY_DN18785_c0_g1,TRINITY_DN25763_c0_g1,TRINITY_DN1299_c0_g1
Biological Process	GO:0071696	ectodermal placode development	3	15	4.95E-02	2.54E-01	TRINITY_DN2015_c0_g1,TRINITY_DN9310_c0_g2,TRINITY_DN12734_c0_g1
Biological Process	GO:0001502	cartilage condensation	2	2	3.21E-03	7.37E-02	TRINITY_DN6213_c0_g1,TRINITY_DN17270_c0_g1
Biological Process	GO:0015766	disaccharide transport	2	2	3.21E-03	7.37E-02	TRINITY_DN2372_c0_g1,TRINITY_DN19851_c0_g1
Biological Process	GO:0015770	sucrose transport	2	2	3.21E-03	7.37E-02	TRINITY_DN19851_c0_g1,TRINITY_DN2372_c0_g1
Biological Process	GO:0015772	oligosaccharide transport	2	2	3.21E-03	7.37E-02	TRINITY_DN19851_c0_g1,TRINITY_DN2372_c0_g1
Biological Process	GO:0030238	male sex determination	2	2	3.21E-03	7.37E-02	TRINITY_DN12871_c0_g1,TRINITY_DN15240_c0_g1
Biological Process	GO:0032740	positive regulation of interleukin-17 production	2	2	3.21E-03	7.37E-02	TRINITY_DN6924_c0_g1,TRINITY_DN25763_c0_g1
Biological Process	GO:0033089	positive regulation of T cell differentiation in thymus	2	2	3.21E-03	7.37E-02	TRINITY_DN15240_c0_g1,TRINITY_DN2961_c7_g1
Biological Process	GO:0042346	positive regulation of NF-kappaB import into nucleus	2	2	3.21E-03	7.37E-02	TRINITY_DN19806_c0_g1,TRINITY_DN23770_c0_g1
Biological Process	GO:0042759	long-chain fatty acid biosynthetic process	2	2	3.21E-03	7.37E-02	TRINITY_DN389_c0_g1,TRINITY_DN389_c0_g2
Biological Process	GO:0044062	regulation of excretion	2	2	3.21E-03	7.37E-02	TRINITY_DN31534_c0_g1,TRINITY_DN4703_c0_g1
Biological Process	GO:0052173	response to defenses of other organism involved in symbiotic interaction	2	2	3.21E-03	7.37E-02	TRINITY_DN25763_c0_g1,TRINITY_DN799_c2_g1
Biological Process	GO:0052200	response to host defenses	2	2	3.21E-03	7.37E-02	TRINITY_DN25763_c0_g1,TRINITY_DN799_c2_g1
Biological Process	GO:0070305	response to cGMP	2	2	3.21E-03	7.37E-02	TRINITY_DN70036_c0_g1,TRINITY_DN12791_c2_g1
Biological Process	GO:0071321	cellular response to cGMP	2	2	3.21E-03	7.37E-02	TRINITY_DN70036_c0_g1,TRINITY_DN12791_c2_g1
Biological Process	GO:0075136	response to host	2	2	3.21E-03	7.37E-02	TRINITY_DN25763_c0_g1,TRINITY_DN799_c2_g1
Biological Process	GO:1900161	regulation of phospholipid scramblase activity	2	2	3.21E-03	7.37E-02	TRINITY_DN5637_c0_g1,TRINITY_DN6951_c0_g1
Biological Process	GO:1900163	positive regulation of phospholipid scramblase activity	2	2	3.21E-03	7.37E-02	TRINITY_DN6951_c0_g1,TRINITY_DN5637_c0_g1
Biological Process	GO:0006910	phagocytosis, recognition	2	3	9.26E-03	1.24E-01	TRINITY_DN25559_c0_g1,TRINITY_DN6898_c0_g1
Biological Process	GO:0009446	putrescine biosynthetic process	2	3	9.26E-03	1.24E-01	TRINITY_DN7835_c0_g1,TRINITY_DN23974_c0_g1
Biological Process	GO:0014719	skeletal muscle satellite cell activation	2	3	9.26E-03	1.24E-01	TRINITY_DN6898_c0_g1,TRINITY_DN18528_c0_g2
Biological Process	GO:0014816	skeletal muscle satellite cell differentiation	2	3	9.26E-03	1.24E-01	TRINITY_DN6898_c0_g1,TRINITY_DN18528_c0_g2
Biological Process	GO:0019934	cGMP-mediated signaling	2	3	9.26E-03	1.24E-01	TRINITY_DN12791_c2_g1,TRINITY_DN17355_c0_g1
Biological Process	GO:0023021	termination of signal transduction	2	3	9.26E-03	1.24E-01	TRINITY_DN6951_c0_g1,TRINITY_DN5637_c0_g1
Biological Process	GO:0031000	response to caffeine	2	3	9.26E-03	1.24E-01	TRINITY_DN21795_c0_g1,TRINITY_DN36968_c0_g1
Biological Process	GO:0032079	positive regulation of endodeoxyribonuclease activity	2	3	9.26E-03	1.24E-01	TRINITY_DN5637_c0_g1,TRINITY_DN6951_c0_g1
Biological Process	GO:0032660	regulation of interleukin-17 production	2	3	9.26E-03	1.24E-01	TRINITY_DN25763_c0_g1,TRINITY_DN6924_c0_g1
Biological Process	GO:0033387	putrescine biosynthetic process from ornithine	2	3	9.26E-03	1.24E-01	TRINITY_DN23974_c0_g1,TRINITY_DN7835_c0_g1
Biological Process	GO:0033690	positive regulation of osteoblast proliferation	2	3	9.26E-03	1.24E-01	TRINITY_DN4537_c0_g1,TRINITY_DN2015_c0_g2
Biological Process	GO:0035791	platelet-derived growth factor receptor-beta signaling pathway	2	3	9.26E-03	1.24E-01	TRINITY_DN7941_c0_g1,TRINITY_DN24187_c0_g1
Biological Process	GO:0036158	outer dynein arm assembly	2	3	9.26E-03	1.24E-01	TRINITY_DN57363_c0_g1,TRINITY_DN39186_c0_g1
Biological Process	GO:0042993	positive regulation of transcription factor import into nucleus	2	3	9.26E-03	1.24E-01	TRINITY_DN23770_c0_g1,TRINITY_DN19806_c0_g1
Biological Process	GO:0043252	sodium-independent organic anion transport	2	3	9.26E-03	1.24E-01	TRINITY_DN2892_c0_g1,TRINITY_DN8873_c0_g1
Biological Process	GO:0043567	regulation of insulin-like growth factor receptor signaling pathway	2	3	9.26E-03	1.24E-01	TRINITY_DN56874_c0_g1,TRINITY_DN15196_c0_g1
Biological Process	GO:0051490	negative regulation of filopodium assembly	2	3	9.26E-03	1.24E-01	TRINITY_DN6951_c0_g1,TRINITY_DN5637_c0_g1
Biological Process	GO:0060281	regulation of oocyte development	2	3	9.26E-03	1.24E-01	TRINITY_DN12791_c2_g1,TRINITY_DN29338_c0_g1
Biological Process	GO:0070562	regulation of vitamin D receptor signaling pathway	2	3	9.26E-03	1.24E-01	TRINITY_DN28716_c0_g1,TRINITY_DN14735_c0_g1
Biological Process	GO:0071692	protein localization to extracellular region	2	3	9.26E-03	1.24E-01	TRINITY_DN4570_c0_g1,TRINITY_DN23770_c0_g1
Biological Process	GO:0086091	regulation of heart rate by cardiac conduction	2	3	9.26E-03	1.24E-01	TRINITY_DN6362_c0_g1,TRINITY_DN21771_c0_g1
Biological Process	GO:0098743	cell aggregation	2	3	9.26E-03	1.24E-01	TRINITY_DN17270_c0_g1,TRINITY_DN6213_c0_g1
Biological Process	GO:1904385	cellular response to angiotensin	2	3	9.26E-03	1.24E-01	TRINITY_DN6951_c0_g1,TRINITY_DN5637_c0_g1
Biological Process	GO:1905879	regulation of oogenesis	2	3	9.26E-03	1.24E-01	TRINITY_DN29338_c0_g1,TRINITY_DN12791_c2_g1
Biological Process	GO:1990776	response to angiotensin	2	3	9.26E-03	1.24E-01	TRINITY_DN5637_c0_g1,TRINITY_DN6951_c0_g1
Biological Process	GO:0001975	response to amphetamine	2	4	1.78E-02	1.77E-01	TRINITY_DN18739_c0_g2,TRINITY_DN25323_c0_g1
Biological Process	GO:0002026	regulation of the force of heart contraction	2	4	1.78E-02	1.77E-01	TRINITY_DN58786_c0_g1,TRINITY_DN14688_c0_g1
Biological Process	GO:0006154	adenosine catabolic process	2	4	1.78E-02	1.77E-01	TRINITY_DN11168_c0_g1,TRINITY_DN7121_c0_g2
Biological Process	GO:0007588	excretion	2	4	1.78E-02	1.77E-01	TRINITY_DN4703_c0_g1,TRINITY_DN31534_c0_g1
Biological Process	GO:0009445	putrescine metabolic process	2	4	1.78E-02	1.77E-01	TRINITY_DN7835_c0_g1,TRINITY_DN23974_c0_g1
Biological Process	GO:0010677	negative regulation of cellular carbohydrate metabolic process	2	4	1.78E-02	1.77E-01	TRINITY_DN17967_c0_g3,TRINITY_DN4219_c0_g1
Biological Process	GO:0010832	negative regulation of myotube differentiation	2	4	1.78E-02	1.77E-01	TRINITY_DN15196_c0_g1,TRINITY_DN57109_c0_g1
Biological Process	GO:0014075	response to amine	2	4	1.78E-02	1.77E-01	TRINITY_DN18739_c0_g2,TRINITY_DN25323_c0_g1
Biological Process	GO:0014841	skeletal muscle satellite cell proliferation	2	4	1.78E-02	1.77E-01	TRINITY_DN6898_c0_g1,TRINITY_DN18528_c0_g2
Biological Process	GO:0015810	aspartate transport	2	4	1.78E-02	1.77E-01	TRINITY_DN6951_c0_g1,TRINITY_DN5637_c0_g1
Biological Process	GO:0015846	polyamine transport	2	4	1.78E-02	1.77E-01	TRINITY_DN3030_c0_g1,TRINITY_DN7835_c0_g1
Biological Process	GO:0032071	regulation of endodeoxyribonuclease activity	2	4	1.78E-02	1.77E-01	TRINITY_DN5637_c0_g1,TRINITY_DN6951_c0_g1
Biological Process	GO:0032077	positive regulation of deoxyribonuclease activity	2	4	1.78E-02	1.77E-01	TRINITY_DN5637_c0_g1,TRINITY_DN6951_c0_g1
Biological Process	GO:0032620	interleukin-17 production	2	4	1.78E-02	1.77E-01	TRINITY_DN25763_c0_g1,TRINITY_DN6924_c0_g1
Biological Process	GO:0032753	positive regulation of interleukin-4 production	2	4	1.78E-02	1.77E-01	TRINITY_DN3360_c0_g1,TRINITY_DN6951_c0_g1
Biological Process	GO:0033084	regulation of immature T cell proliferation in thymus	2	4	1.78E-02	1.77E-01	TRINITY_DN2961_c7_g1,TRINITY_DN15240_c0_g1
Biological Process	GO:0034350	regulation of glial cell apoptotic process	2	4	1.78E-02	1.77E-01	TRINITY_DN5637_c0_g1,TRINITY_DN6951_c0_g1
Biological Process	GO:0034351	negative regulation of glial cell apoptotic process	2	4	1.78E-02	1.77E-01	TRINITY_DN6951_c0_g1,TRINITY_DN5637_c0_g1
Biological Process	GO:0042474	middle ear morphogenesis	2	4	1.78E-02	1.77E-01	TRINITY_DN26128_c0_g1,TRINITY_DN18785_c0_g1
Biological Process	GO:0045109	intermediate filament organization	2	4	1.78E-02	1.77E-01	TRINITY_DN24277_c0_g1,TRINITY_DN22999_c0_g1
Biological Process	GO:0045652	regulation of megakaryocyte differentiation	2	4	1.78E-02	1.77E-01	TRINITY_DN450_c1_g1,TRINITY_DN1299_c0_g1
Biological Process	GO:0046102	inosine metabolic process	2	4	1.78E-02	1.77E-01	TRINITY_DN11168_c0_g1,TRINITY_DN16074_c0_g1
Biological Process	GO:0048642	negative regulation of skeletal muscle tissue development	2	4	1.78E-02	1.77E-01	TRINITY_DN25763_c0_g1,TRINITY_DN1454_c0_g1
Biological Process	GO:0060841	venous blood vessel development	2	4	1.78E-02	1.77E-01	TRINITY_DN16396_c0_g1,TRINITY_DN9903_c0_g1
Biological Process	GO:0070255	regulation of mucus secretion	2	4	1.78E-02	1.77E-01	TRINITY_DN12792_c2_g1,TRINITY_DN4351_c0_g1
Biological Process	GO:0070561	vitamin D receptor signaling pathway	2	4	1.78E-02	1.77E-01	TRINITY_DN28716_c0_g1,TRINITY_DN14735_c0_g1
Biological Process	GO:0090154	positive regulation of sphingolipid biosynthetic process	2	4	1.78E-02	1.77E-01	TRINITY_DN5637_c0_g1,TRINITY_DN6951_c0_g1
Biological Process	GO:1902047	polyamine transmembrane transport	2	4	1.78E-02	1.77E-01	TRINITY_DN3030_c0_g1,TRINITY_DN7835_c0_g1
Biological Process	GO:1902267	regulation of polyamine transmembrane transport	2	4	1.78E-02	1.77E-01	TRINITY_DN3030_c0_g1,TRINITY_DN7835_c0_g1
Biological Process	GO:1904659	glucose transmembrane transport	2	4	1.78E-02	1.77E-01	TRINITY_DN16512_c0_g1,TRINITY_DN11960_c0_g1
Biological Process	GO:2000303	regulation of ceramide biosynthetic process	2	4	1.78E-02	1.77E-01	TRINITY_DN5637_c0_g1,TRINITY_DN6951_c0_g1
Biological Process	GO:2000304	positive regulation of ceramide biosynthetic process	2	4	1.78E-02	1.77E-01	TRINITY_DN5637_c0_g1,TRINITY_DN6951_c0_g1
Biological Process	GO:2001138	regulation of phospholipid transport	2	4	1.78E-02	1.77E-01	TRINITY_DN6951_c0_g1,TRINITY_DN5637_c0_g1
Biological Process	GO:2001140	positive regulation of phospholipid transport	2	4	1.78E-02	1.77E-01	TRINITY_DN5637_c0_g1,TRINITY_DN6951_c0_g1
Biological Process	GO:0001974	blood vessel remodeling	2	5	2.86E-02	2.27E-01	TRINITY_DN1299_c0_g1,TRINITY_DN16396_c0_g1
Biological Process	GO:0003150	muscular septum morphogenesis	2	5	2.86E-02	2.27E-01	TRINITY_DN32042_c0_g1,TRINITY_DN6831_c0_g4
Biological Process	GO:0006713	glucocorticoid catabolic process	2	5	2.86E-02	2.27E-01	TRINITY_DN47953_c0_g1,TRINITY_DN47980_c0_g1
Biological Process	GO:0010714	positive regulation of collagen metabolic process	2	5	2.86E-02	2.27E-01	TRINITY_DN15240_c0_g1,TRINITY_DN25763_c0_g1
Biological Process	GO:0019800	peptide cross-linking via chondroitin 4-sulfate glycosaminoglycan	2	5	2.86E-02	2.27E-01	TRINITY_DN1244_c3_g1,TRINITY_DN43054_c0_g1
Biological Process	GO:0021542	dentate gyrus development	2	5	2.86E-02	2.27E-01	TRINITY_DN1299_c0_g1,TRINITY_DN514_c0_g1
Biological Process	GO:0021681	cerebellar granular layer development	2	5	2.86E-02	2.27E-01	TRINITY_DN3089_c2_g2,TRINITY_DN1866_c0_g1
Biological Process	GO:0021683	cerebellar granular layer morphogenesis	2	5	2.86E-02	2.27E-01	TRINITY_DN1866_c0_g1,TRINITY_DN3089_c2_g2
Biological Process	GO:0021684	cerebellar granular layer formation	2	5	2.86E-02	2.27E-01	TRINITY_DN3089_c2_g2,TRINITY_DN1866_c0_g1
Biological Process	GO:0021702	cerebellar Purkinje cell differentiation	2	5	2.86E-02	2.27E-01	TRINITY_DN753_c3_g1,TRINITY_DN1866_c0_g1
Biological Process	GO:0021707	cerebellar granule cell differentiation	2	5	2.86E-02	2.27E-01	TRINITY_DN1866_c0_g1,TRINITY_DN3089_c2_g2
Biological Process	GO:0030213	hyaluronan biosynthetic process	2	5	2.86E-02	2.27E-01	TRINITY_DN22275_c0_g1,TRINITY_DN25763_c0_g1
Biological Process	GO:0030224	monocyte differentiation	2	5	2.86E-02	2.27E-01	TRINITY_DN1299_c0_g1,TRINITY_DN412_c0_g2
Biological Process	GO:0030539	male genitalia development	2	5	2.86E-02	2.27E-01	TRINITY_DN2710_c2_g1,TRINITY_DN19483_c0_g1
Biological Process	GO:0030823	regulation of cGMP metabolic process	2	5	2.86E-02	2.27E-01	TRINITY_DN799_c2_g1,TRINITY_DN6831_c0_g4
Biological Process	GO:0030825	positive regulation of cGMP metabolic process	2	5	2.86E-02	2.27E-01	TRINITY_DN799_c2_g1,TRINITY_DN6831_c0_g4
Biological Process	GO:0032070	regulation of deoxyribonuclease activity	2	5	2.86E-02	2.27E-01	TRINITY_DN6951_c0_g1,TRINITY_DN5637_c0_g1
Biological Process	GO:0032964	collagen biosynthetic process	2	5	2.86E-02	2.27E-01	TRINITY_DN25763_c0_g1,TRINITY_DN15240_c0_g1
Biological Process	GO:0032965	regulation of collagen biosynthetic process	2	5	2.86E-02	2.27E-01	TRINITY_DN25763_c0_g1,TRINITY_DN15240_c0_g1
Biological Process	GO:0032967	positive regulation of collagen biosynthetic process	2	5	2.86E-02	2.27E-01	TRINITY_DN25763_c0_g1,TRINITY_DN15240_c0_g1
Biological Process	GO:0033080	immature T cell proliferation in thymus	2	5	2.86E-02	2.27E-01	TRINITY_DN15240_c0_g1,TRINITY_DN2961_c7_g1
Biological Process	GO:0033081	regulation of T cell differentiation in thymus	2	5	2.86E-02	2.27E-01	TRINITY_DN15240_c0_g1,TRINITY_DN2961_c7_g1
Biological Process	GO:0033083	regulation of immature T cell proliferation	2	5	2.86E-02	2.27E-01	TRINITY_DN2961_c7_g1,TRINITY_DN15240_c0_g1
Biological Process	GO:0044253	positive regulation of multicellular organismal metabolic process	2	5	2.86E-02	2.27E-01	TRINITY_DN25763_c0_g1,TRINITY_DN15240_c0_g1
Biological Process	GO:0048070	regulation of developmental pigmentation	2	5	2.86E-02	2.27E-01	TRINITY_DN15240_c0_g1,TRINITY_DN4933_c9_g1
Biological Process	GO:0048520	positive regulation of behavior	2	5	2.86E-02	2.27E-01	TRINITY_DN2097_c1_g2,TRINITY_DN1299_c0_g1
Biological Process	GO:0055023	positive regulation of cardiac muscle tissue growth	2	5	2.86E-02	2.27E-01	TRINITY_DN26510_c0_g1,TRINITY_DN1299_c0_g1
Biological Process	GO:0060421	positive regulation of heart growth	2	5	2.86E-02	2.27E-01	TRINITY_DN1299_c0_g1,TRINITY_DN26510_c0_g1
Biological Process	GO:0060575	intestinal epithelial cell differentiation	2	5	2.86E-02	2.27E-01	TRINITY_DN12690_c1_g1,TRINITY_DN5957_c0_g1
Biological Process	GO:0070254	mucus secretion	2	5	2.86E-02	2.27E-01	TRINITY_DN4351_c0_g1,TRINITY_DN12792_c2_g1
Biological Process	GO:0086012	membrane depolarization during cardiac muscle cell action potential	2	5	2.86E-02	2.27E-01	TRINITY_DN6362_c0_g1,TRINITY_DN21771_c0_g1
Biological Process	GO:1903131	mononuclear cell differentiation	2	5	2.86E-02	2.27E-01	TRINITY_DN412_c0_g2,TRINITY_DN1299_c0_g1
Biological Process	GO:0003283	atrial septum development	2	6	4.13E-02	2.54E-01	TRINITY_DN5957_c0_g1,TRINITY_DN6362_c0_g1
Biological Process	GO:0006591	ornithine metabolic process	2	6	4.13E-02	2.54E-01	TRINITY_DN7835_c0_g1,TRINITY_DN23974_c0_g1
Biological Process	GO:0007183	SMAD protein complex assembly	2	6	4.13E-02	2.54E-01	TRINITY_DN25763_c0_g1,TRINITY_DN36968_c0_g1
Biological Process	GO:0010544	negative regulation of platelet activation	2	6	4.13E-02	2.54E-01	TRINITY_DN5637_c0_g1,TRINITY_DN6951_c0_g1
Biological Process	GO:0014856	skeletal muscle cell proliferation	2	6	4.13E-02	2.54E-01	TRINITY_DN18528_c0_g2,TRINITY_DN6898_c0_g1
Biological Process	GO:0015740	C4-dicarboxylate transport	2	6	4.13E-02	2.54E-01	TRINITY_DN5637_c0_g1,TRINITY_DN6951_c0_g1
Biological Process	GO:0021692	cerebellar Purkinje cell layer morphogenesis	2	6	4.13E-02	2.54E-01	TRINITY_DN753_c3_g1,TRINITY_DN1866_c0_g1
Biological Process	GO:0021694	cerebellar Purkinje cell layer formation	2	6	4.13E-02	2.54E-01	TRINITY_DN1866_c0_g1,TRINITY_DN753_c3_g1
Biological Process	GO:0030913	paranodal junction assembly	2	6	4.13E-02	2.54E-01	TRINITY_DN6362_c0_g1,TRINITY_DN15945_c0_g1
Biological Process	GO:0032075	positive regulation of nuclease activity	2	6	4.13E-02	2.54E-01	TRINITY_DN5637_c0_g1,TRINITY_DN6951_c0_g1
Biological Process	GO:0032613	interleukin-10 production	2	6	4.13E-02	2.54E-01	TRINITY_DN6951_c0_g1,TRINITY_DN5637_c0_g1
Biological Process	GO:0032633	interleukin-4 production	2	6	4.13E-02	2.54E-01	TRINITY_DN6951_c0_g1,TRINITY_DN3360_c0_g1
Biological Process	GO:0032673	regulation of interleukin-4 production	2	6	4.13E-02	2.54E-01	TRINITY_DN3360_c0_g1,TRINITY_DN6951_c0_g1
Biological Process	GO:0033079	immature T cell proliferation	2	6	4.13E-02	2.54E-01	TRINITY_DN2961_c7_g1,TRINITY_DN15240_c0_g1
Biological Process	GO:0034349	glial cell apoptotic process	2	6	4.13E-02	2.54E-01	TRINITY_DN5637_c0_g1,TRINITY_DN6951_c0_g1
Biological Process	GO:0035414	negative regulation of catenin import into nucleus	2	6	4.13E-02	2.54E-01	TRINITY_DN14735_c0_g1,TRINITY_DN32042_c0_g1
Biological Process	GO:0035428	hexose transmembrane transport	2	6	4.13E-02	2.54E-01	TRINITY_DN16512_c0_g1,TRINITY_DN11960_c0_g1
Biological Process	GO:0042119	neutrophil activation	2	6	4.13E-02	2.54E-01	TRINITY_DN5637_c0_g1,TRINITY_DN6951_c0_g1
Biological Process	GO:0042345	regulation of NF-kappaB import into nucleus	2	6	4.13E-02	2.54E-01	TRINITY_DN23770_c0_g1,TRINITY_DN19806_c0_g1
Biological Process	GO:0042348	NF-kappaB import into nucleus	2	6	4.13E-02	2.54E-01	TRINITY_DN19806_c0_g1,TRINITY_DN23770_c0_g1
Biological Process	GO:0045823	positive regulation of heart contraction	2	6	4.13E-02	2.54E-01	TRINITY_DN58786_c0_g1,TRINITY_DN32359_c0_g1
Biological Process	GO:0051447	negative regulation of meiotic cell cycle	2	6	4.13E-02	2.54E-01	TRINITY_DN4215_c0_g1,TRINITY_DN29338_c0_g1
Biological Process	GO:0060445	branching involved in salivary gland morphogenesis	2	6	4.13E-02	2.54E-01	TRINITY_DN6986_c0_g1,TRINITY_DN16396_c0_g1
Biological Process	GO:0060973	cell migration involved in heart development	2	6	4.13E-02	2.54E-01	TRINITY_DN7353_c0_g1,TRINITY_DN14735_c0_g1
Biological Process	GO:0071295	cellular response to vitamin	2	6	4.13E-02	2.54E-01	TRINITY_DN14735_c0_g1,TRINITY_DN28716_c0_g1
Biological Process	GO:0071305	cellular response to vitamin D	2	6	4.13E-02	2.54E-01	TRINITY_DN28716_c0_g1,TRINITY_DN14735_c0_g1
Biological Process	GO:0072498	embryonic skeletal joint development	2	6	4.13E-02	2.54E-01	TRINITY_DN18785_c0_g1,TRINITY_DN15240_c0_g1
Biological Process	GO:0086002	cardiac muscle cell action potential involved in contraction	2	6	4.13E-02	2.54E-01	TRINITY_DN6362_c0_g1,TRINITY_DN21771_c0_g1
Biological Process	GO:0090331	negative regulation of platelet aggregation	2	6	4.13E-02	2.54E-01	TRINITY_DN5637_c0_g1,TRINITY_DN6951_c0_g1
Biological Process	GO:1905950	monosaccharide transmembrane transport	2	6	4.13E-02	2.54E-01	TRINITY_DN16512_c0_g1,TRINITY_DN11960_c0_g1
Biological Process	GO:2000108	positive regulation of leukocyte apoptotic process	2	6	4.13E-02	2.54E-01	TRINITY_DN5458_c0_g1,TRINITY_DN1299_c0_g1
Cellular Component	GO:0016020	membrane	313	5035	1.86E-02	1.83E-01	TRINITY_DN908_c1_g1,TRINITY_DN36688_c0_g1,TRINITY_DN19659_c0_g1,TRINITY_DN80137_c0_g1,TRINITY_DN32102_c0_g2,TRINITY_DN6428_c0_g1,TRINITY_DN15234_c0_g1,TRINITY_DN79056_c0_g1,TRINITY_DN72347_c0_g1,TRINITY_DN3279_c1_g1,TRINITY_DN13472_c0_g1,TRINITY_DN31023_c0_g1,TRINITY_DN12086_c1_g1,TRINITY_DN6711_c0_g1,TRINITY_DN70073_c0_g1,TRINITY_DN3284_c0_g1,TRINITY_DN530_c0_g1,TRINITY_DN73893_c0_g1,TRINITY_DN5…
Cellular Component	GO:0044425	membrane part	267	4084	2.46E-03	7.08E-02	TRINITY_DN9463_c0_g1,TRINITY_DN34956_c0_g1,TRINITY_DN22979_c0_g1,TRINITY_DN13015_c1_g3,TRINITY_DN32378_c0_g1,TRINITY_DN24343_c0_g1,TRINITY_DN16638_c0_g2,TRINITY_DN48379_c0_g1,TRINITY_DN601_c0_g2,TRINITY_DN34062_c0_g1,TRINITY_DN31047_c0_g1,TRINITY_DN389_c0_g2,TRINITY_DN26778_c0_g1,TRINITY_DN25278_c0_g1,TRINITY_DN18805_c0_g1,TRINITY_DN14948_c0_g1,TRINITY_DN3281_c0_g3,TRINITY_DN3192_c1_g1,TRINITY_DN…
Cellular Component	GO:0031224	intrinsic component of membrane	245	3620	5.62E-04	2.93E-02	TRINITY_DN6894_c0_g1,TRINITY_DN15795_c0_g2,TRINITY_DN6500_c0_g1,TRINITY_DN8562_c0_g1,TRINITY_DN4953_c1_g1,TRINITY_DN63406_c0_g1,TRINITY_DN18277_c0_g1,TRINITY_DN22416_c0_g1,TRINITY_DN24188_c0_g1,TRINITY_DN14984_c0_g1,TRINITY_DN11910_c0_g1,TRINITY_DN345_c0_g2,TRINITY_DN389_c1_g1,TRINITY_DN1557_c0_g1,TRINITY_DN16557_c0_g1,TRINITY_DN6363_c0_g1,TRINITY_DN20136_c0_g1,TRINITY_DN64_c3_g1,TRINITY_DN1789_c…
Cellular Component	GO:0016021	integral component of membrane	244	3601	5.41E-04	2.85E-02	TRINITY_DN15795_c0_g2,TRINITY_DN6500_c0_g1,TRINITY_DN6894_c0_g1,TRINITY_DN22416_c0_g1,TRINITY_DN4953_c1_g1,TRINITY_DN63406_c0_g1,TRINITY_DN18277_c0_g1,TRINITY_DN8562_c0_g1,TRINITY_DN24188_c0_g1,TRINITY_DN389_c1_g1,TRINITY_DN345_c0_g2,TRINITY_DN14984_c0_g1,TRINITY_DN11910_c0_g1,TRINITY_DN1557_c0_g1,TRINITY_DN16557_c0_g1,TRINITY_DN1789_c0_g1,TRINITY_DN64_c3_g1,TRINITY_DN20136_c0_g1,TRINITY_DN6363_c…
Cellular Component	GO:0005576	extracellular region	135	1536	8.05E-08	1.09E-04	TRINITY_DN62806_c0_g1,TRINITY_DN31534_c0_g1,TRINITY_DN23770_c0_g1,TRINITY_DN6213_c0_g1,TRINITY_DN27595_c0_g1,TRINITY_DN16512_c0_g1,TRINITY_DN27618_c0_g1,TRINITY_DN17182_c0_g1,TRINITY_DN11554_c0_g1,TRINITY_DN11644_c1_g1,TRINITY_DN4528_c0_g1,TRINITY_DN4757_c5_g1,TRINITY_DN19735_c0_g1,TRINITY_DN2145_c0_g2,TRINITY_DN8741_c0_g2,TRINITY_DN25763_c0_g1,TRINITY_DN13472_c0_g1,TRINITY_DN39670_c0_g1,TRINITY_…
Cellular Component	GO:0071944	cell periphery	120	1533	1.20E-04	1.05E-02	TRINITY_DN3129_c0_g1,TRINITY_DN22275_c0_g1,TRINITY_DN16498_c0_g1,TRINITY_DN4528_c0_g1,TRINITY_DN21339_c0_g1,TRINITY_DN19735_c0_g1,TRINITY_DN73893_c0_g1,TRINITY_DN15599_c0_g1,TRINITY_DN1244_c3_g1,TRINITY_DN13812_c0_g1,TRINITY_DN58786_c0_g1,TRINITY_DN10003_c0_g1,TRINITY_DN12734_c0_g1,TRINITY_DN11960_c0_g1,TRINITY_DN9052_c0_g1,TRINITY_DN28722_c0_g1,TRINITY_DN5181_c0_g2,TRINITY_DN6025_c1_g1,TRINITY_D…
Cellular Component	GO:0005886	plasma membrane	119	1485	4.73E-05	5.41E-03	TRINITY_DN3129_c0_g1,TRINITY_DN22275_c0_g1,TRINITY_DN4528_c0_g1,TRINITY_DN16498_c0_g1,TRINITY_DN19735_c0_g1,TRINITY_DN21339_c0_g1,TRINITY_DN73893_c0_g1,TRINITY_DN15599_c0_g1,TRINITY_DN1244_c3_g1,TRINITY_DN13812_c0_g1,TRINITY_DN58786_c0_g1,TRINITY_DN10003_c0_g1,TRINITY_DN12734_c0_g1,TRINITY_DN11960_c0_g1,TRINITY_DN9052_c0_g1,TRINITY_DN28722_c0_g1,TRINITY_DN6025_c1_g1,TRINITY_DN43_c0_g1,TRINITY_DN5…
Cellular Component	GO:0044421	extracellular region part	108	1271	9.48E-06	2.14E-03	TRINITY_DN2794_c0_g1,TRINITY_DN9419_c0_g1,TRINITY_DN22416_c0_g1,TRINITY_DN30176_c0_g1,TRINITY_DN15240_c0_g1,TRINITY_DN16074_c0_g1,TRINITY_DN47980_c0_g1,TRINITY_DN8521_c0_g1,TRINITY_DN6099_c0_g1,TRINITY_DN32805_c0_g2,TRINITY_DN518_c0_g1,TRINITY_DN4703_c0_g1,TRINITY_DN30304_c0_g1,TRINITY_DN15402_c0_g1,TRINITY_DN852_c0_g3,TRINITY_DN31096_c0_g1,TRINITY_DN14984_c0_g1,TRINITY_DN4570_c0_g1,TRINITY_DN909…
Cellular Component	GO:0005615	extracellular space	90	1173	1.71E-03	5.53E-02	TRINITY_DN9882_c0_g1,TRINITY_DN36968_c0_g1,TRINITY_DN11554_c0_g1,TRINITY_DN31534_c0_g1,TRINITY_DN15527_c0_g1,TRINITY_DN27595_c0_g1,TRINITY_DN16512_c0_g1,TRINITY_DN4219_c0_g1,TRINITY_DN23770_c0_g1,TRINITY_DN228_c0_g1,TRINITY_DN11960_c0_g1,TRINITY_DN8741_c0_g2,TRINITY_DN25763_c0_g1,TRINITY_DN18519_c0_g1,TRINITY_DN42436_c0_g1,TRINITY_DN19735_c0_g1,TRINITY_DN3030_c1_g5,TRINITY_DN15945_c0_g1,TRINITY_D…
Cellular Component	GO:0030054	cell junction	35	432	2.10E-02	1.96E-01	TRINITY_DN38350_c0_g1,TRINITY_DN14469_c0_g1,TRINITY_DN9463_c0_g1,TRINITY_DN7996_c0_g2,TRINITY_DN43_c0_g1,TRINITY_DN28722_c0_g1,TRINITY_DN8156_c0_g1,TRINITY_DN13109_c0_g1,TRINITY_DN6831_c0_g4,TRINITY_DN10003_c0_g1,TRINITY_DN20564_c0_g1,TRINITY_DN24527_c0_g1,TRINITY_DN1244_c3_g1,TRINITY_DN25764_c0_g1,TRINITY_DN194_c5_g1,TRINITY_DN4528_c0_g1,TRINITY_DN22275_c0_g1,TRINITY_DN3129_c0_g1,TRINITY_DN14984…
Cellular Component	GO:0031012	extracellular matrix	28	173	4.48E-07	3.81E-04	TRINITY_DN1590_c0_g1,TRINITY_DN30333_c0_g1,TRINITY_DN3030_c1_g2,TRINITY_DN25763_c0_g1,TRINITY_DN34090_c0_g1,TRINITY_DN19018_c0_g1,TRINITY_DN4528_c0_g1,TRINITY_DN11644_c1_g1,TRINITY_DN6986_c0_g1,TRINITY_DN2962_c0_g3,TRINITY_DN4653_c0_g1,TRINITY_DN43054_c0_g1,TRINITY_DN9903_c0_g1,TRINITY_DN20187_c0_g1,TRINITY_DN11462_c1_g2,TRINITY_DN25766_c0_g1,TRINITY_DN1244_c3_g1,TRINITY_DN518_c0_g1,TRINITY_DN453…
Cellular Component	GO:0045202	synapse	22	237	1.56E-02	1.77E-01	TRINITY_DN11479_c0_g1,TRINITY_DN3089_c2_g2,TRINITY_DN1985_c0_g6,TRINITY_DN4351_c0_g1,TRINITY_DN38007_c0_g1,TRINITY_DN24187_c0_g1,TRINITY_DN56098_c0_g1,TRINITY_DN7996_c0_g2,TRINITY_DN1299_c0_g1,TRINITY_DN3284_c0_g1,TRINITY_DN38350_c0_g1,TRINITY_DN20958_c0_g1,TRINITY_DN1643_c1_g1,TRINITY_DN36728_c0_g1,TRINITY_DN35_c0_g1,TRINITY_DN6362_c0_g1,TRINITY_DN6155_c2_g2,TRINITY_DN73893_c0_g1,TRINITY_DN20564…
Cellular Component	GO:0048471	perinuclear region of cytoplasm	21	190	2.57E-03	7.34E-02	TRINITY_DN2033_c0_g1,TRINITY_DN13569_c0_g1,TRINITY_DN48111_c0_g1,TRINITY_DN21795_c0_g1,TRINITY_DN2914_c0_g1,TRINITY_DN9475_c1_g1,TRINITY_DN38007_c0_g1,TRINITY_DN30483_c0_g1,TRINITY_DN6099_c0_g1,TRINITY_DN28764_c0_g1,TRINITY_DN23024_c0_g1,TRINITY_DN10478_c0_g1,TRINITY_DN10591_c0_g1,TRINITY_DN10382_c0_g1,TRINITY_DN11960_c0_g1,TRINITY_DN19018_c0_g1,TRINITY_DN6716_c0_g1,TRINITY_DN158_c0_g1,TRINITY_DN…
Cellular Component	GO:0005578	proteinaceous extracellular matrix	20	109	2.74E-06	1.14E-03	TRINITY_DN19471_c0_g1,TRINITY_DN30176_c0_g1,TRINITY_DN6213_c0_g1,TRINITY_DN15240_c0_g1,TRINITY_DN215_c0_g1,TRINITY_DN15402_c0_g1,TRINITY_DN518_c0_g1,TRINITY_DN20187_c0_g1,TRINITY_DN25766_c0_g1,TRINITY_DN1244_c3_g1,TRINITY_DN11644_c1_g1,TRINITY_DN43054_c0_g1,TRINITY_DN6986_c0_g1,TRINITY_DN4653_c0_g1,TRINITY_DN2962_c0_g3,TRINITY_DN9903_c0_g1,TRINITY_DN25763_c0_g1,TRINITY_DN34090_c0_g1,TRINITY_DN190…
Cellular Component	GO:0005911	cell-cell junction	19	183	7.85E-03	1.24E-01	TRINITY_DN14469_c0_g1,TRINITY_DN9463_c0_g1,TRINITY_DN345_c0_g2,TRINITY_DN15945_c0_g1,TRINITY_DN14984_c0_g1,TRINITY_DN43_c0_g1,TRINITY_DN6099_c0_g1,TRINITY_DN47980_c0_g1,TRINITY_DN10003_c0_g1,TRINITY_DN5637_c0_g1,TRINITY_DN10478_c0_g1,TRINITY_DN24527_c0_g1,TRINITY_DN22999_c0_g1,TRINITY_DN28722_c0_g1,TRINITY_DN13109_c0_g1,TRINITY_DN194_c5_g1,TRINITY_DN6362_c0_g1,TRINITY_DN1244_c3_g1,TRINITY_DN6951_…
Cellular Component	GO:0044456	synapse part	18	186	1.86E-02	1.83E-01	TRINITY_DN24187_c0_g1,TRINITY_DN4351_c0_g1,TRINITY_DN1985_c0_g6,TRINITY_DN11479_c0_g1,TRINITY_DN1643_c1_g1,TRINITY_DN20958_c0_g1,TRINITY_DN3284_c0_g1,TRINITY_DN1299_c0_g1,TRINITY_DN56098_c0_g1,TRINITY_DN7996_c0_g2,TRINITY_DN73893_c0_g1,TRINITY_DN6155_c2_g2,TRINITY_DN6362_c0_g1,TRINITY_DN35_c0_g1,TRINITY_DN36728_c0_g1,TRINITY_DN8156_c0_g1,TRINITY_DN19804_c0_g1,TRINITY_DN20564_c0_g1
Cellular Component	GO:0099503	secretory vesicle	17	146	3.72E-03	8.04E-02	TRINITY_DN20564_c0_g1,TRINITY_DN19804_c0_g1,TRINITY_DN62939_c0_g1,TRINITY_DN6155_c2_g2,TRINITY_DN36728_c0_g1,TRINITY_DN4340_c8_g1,TRINITY_DN19735_c0_g1,TRINITY_DN18111_c0_g1,TRINITY_DN9882_c0_g1,TRINITY_DN80016_c0_g1,TRINITY_DN5458_c0_g1,TRINITY_DN8814_c0_g1,TRINITY_DN3284_c0_g1,TRINITY_DN39670_c0_g1,TRINITY_DN1985_c0_g6,TRINITY_DN11479_c0_g1,TRINITY_DN3643_c0_g1
Cellular Component	GO:0009986	cell surface	17	174	2.00E-02	1.91E-01	TRINITY_DN7555_c0_g1,TRINITY_DN11260_c0_g1,TRINITY_DN7394_c0_g1,TRINITY_DN32359_c0_g1,TRINITY_DN25763_c0_g1,TRINITY_DN11960_c0_g1,TRINITY_DN25559_c0_g1,TRINITY_DN10003_c0_g1,TRINITY_DN10640_c0_g1,TRINITY_DN4352_c6_g1,TRINITY_DN3279_c1_g1,TRINITY_DN23770_c0_g1,TRINITY_DN4219_c0_g1,TRINITY_DN32042_c0_g1,TRINITY_DN21282_c0_g1,TRINITY_DN7996_c0_g2,TRINITY_DN4703_c0_g1
Cellular Component	GO:0044445	cytosolic part	16	155	1.47E-02	1.69E-01	TRINITY_DN30333_c0_g1,TRINITY_DN13326_c1_g1,TRINITY_DN27583_c0_g1,TRINITY_DN10933_c0_g1,TRINITY_DN35276_c0_g1,TRINITY_DN194_c5_g1,TRINITY_DN7780_c0_g1,TRINITY_DN24277_c0_g1,TRINITY_DN799_c2_g1,TRINITY_DN29338_c0_g1,TRINITY_DN852_c0_g3,TRINITY_DN55010_c0_g1,TRINITY_DN4797_c1_g1,TRINITY_DN62798_c0_g1,TRINITY_DN10723_c1_g1,TRINITY_DN17355_c0_g1
Cellular Component	GO:0012506	vesicle membrane	13	132	3.65E-02	2.54E-01	TRINITY_DN11963_c0_g2,TRINITY_DN24187_c0_g1,TRINITY_DN19735_c0_g1,TRINITY_DN47980_c0_g1,TRINITY_DN15196_c0_g1,TRINITY_DN4703_c0_g1,TRINITY_DN20564_c0_g1,TRINITY_DN9882_c0_g1,TRINITY_DN530_c0_g1,TRINITY_DN3284_c0_g1,TRINITY_DN23866_c0_g1,TRINITY_DN11960_c0_g1,TRINITY_DN41159_c0_g1
Cellular Component	GO:0022626	cytosolic ribosome	12	94	6.68E-03	1.12E-01	TRINITY_DN55010_c0_g1,TRINITY_DN4797_c1_g1,TRINITY_DN852_c0_g3,TRINITY_DN13326_c1_g1,TRINITY_DN30333_c0_g1,TRINITY_DN10933_c0_g1,TRINITY_DN194_c5_g1,TRINITY_DN10723_c1_g1,TRINITY_DN35276_c0_g1,TRINITY_DN7780_c0_g1,TRINITY_DN27583_c0_g1,TRINITY_DN62798_c0_g1
Cellular Component	GO:0030016	myofibril	10	75	9.46E-03	1.25E-01	TRINITY_DN22999_c0_g1,TRINITY_DN36968_c0_g1,TRINITY_DN21795_c0_g1,TRINITY_DN10929_c1_g2,TRINITY_DN1643_c1_g1,TRINITY_DN7288_c0_g2,TRINITY_DN6362_c0_g1,TRINITY_DN14688_c0_g1,TRINITY_DN10723_c1_g1,TRINITY_DN7096_c0_g1
Cellular Component	GO:0043292	contractile fiber	10	79	1.34E-02	1.57E-01	TRINITY_DN36968_c0_g1,TRINITY_DN22999_c0_g1,TRINITY_DN7288_c0_g2,TRINITY_DN1643_c1_g1,TRINITY_DN10929_c1_g2,TRINITY_DN21795_c0_g1,TRINITY_DN10723_c1_g1,TRINITY_DN14688_c0_g1,TRINITY_DN6362_c0_g1,TRINITY_DN7096_c0_g1
Cellular Component	GO:0098793	presynapse	10	89	2.88E-02	2.27E-01	TRINITY_DN20564_c0_g1,TRINITY_DN8156_c0_g1,TRINITY_DN20958_c0_g1,TRINITY_DN19804_c0_g1,TRINITY_DN3284_c0_g1,TRINITY_DN24187_c0_g1,TRINITY_DN6155_c2_g2,TRINITY_DN1985_c0_g6,TRINITY_DN35_c0_g1,TRINITY_DN11479_c0_g1
Cellular Component	GO:0030141	secretory granule	10	97	4.78E-02	2.54E-01	TRINITY_DN8814_c0_g1,TRINITY_DN18111_c0_g1,TRINITY_DN80016_c0_g1,TRINITY_DN9882_c0_g1,TRINITY_DN5458_c0_g1,TRINITY_DN4340_c8_g1,TRINITY_DN19735_c0_g1,TRINITY_DN3643_c0_g1,TRINITY_DN39670_c0_g1,TRINITY_DN36728_c0_g1
Cellular Component	GO:0022625	cytosolic large ribosomal subunit	9	50	1.77E-03	5.55E-02	TRINITY_DN62798_c0_g1,TRINITY_DN7780_c0_g1,TRINITY_DN194_c5_g1,TRINITY_DN10933_c0_g1,TRINITY_DN10723_c1_g1,TRINITY_DN30333_c0_g1,TRINITY_DN13326_c1_g1,TRINITY_DN4797_c1_g1,TRINITY_DN55010_c0_g1
Cellular Component	GO:0030017	sarcomere	9	67	1.29E-02	1.54E-01	TRINITY_DN7288_c0_g2,TRINITY_DN1643_c1_g1,TRINITY_DN21795_c0_g1,TRINITY_DN22999_c0_g1,TRINITY_DN36968_c0_g1,TRINITY_DN7096_c0_g1,TRINITY_DN6362_c0_g1,TRINITY_DN14688_c0_g1,TRINITY_DN10723_c1_g1
Cellular Component	GO:0044449	contractile fiber part	9	69	1.54E-02	1.76E-01	TRINITY_DN7096_c0_g1,TRINITY_DN10723_c1_g1,TRINITY_DN14688_c0_g1,TRINITY_DN6362_c0_g1,TRINITY_DN1643_c1_g1,TRINITY_DN7288_c0_g2,TRINITY_DN21795_c0_g1,TRINITY_DN36968_c0_g1,TRINITY_DN22999_c0_g1
Cellular Component	GO:0015934	large ribosomal subunit	9	77	2.96E-02	2.31E-01	TRINITY_DN4797_c1_g1,TRINITY_DN55010_c0_g1,TRINITY_DN30333_c0_g1,TRINITY_DN13326_c1_g1,TRINITY_DN62798_c0_g1,TRINITY_DN7780_c0_g1,TRINITY_DN10933_c0_g1,TRINITY_DN194_c5_g1,TRINITY_DN10723_c1_g1
Cellular Component	GO:0005581	collagen trimer	8	35	6.15E-04	2.95E-02	TRINITY_DN9874_c0_g1,TRINITY_DN34090_c0_g1,TRINITY_DN11644_c1_g1,TRINITY_DN19659_c0_g1,TRINITY_DN8698_c0_g1,TRINITY_DN9903_c0_g1,TRINITY_DN8988_c0_g1,TRINITY_DN4757_c5_g1
Cellular Component	GO:0042383	sarcolemma	7	31	1.45E-03	5.14E-02	TRINITY_DN6362_c0_g1,TRINITY_DN22999_c0_g1,TRINITY_DN5402_c0_g1,TRINITY_DN15196_c0_g1,TRINITY_DN23978_c0_g1,TRINITY_DN11960_c0_g1,TRINITY_DN21795_c0_g1
Cellular Component	GO:0005923	bicellular tight junction	7	49	1.97E-02	1.90E-01	TRINITY_DN43_c0_g1,TRINITY_DN9463_c0_g1,TRINITY_DN24527_c0_g1,TRINITY_DN345_c0_g2,TRINITY_DN14984_c0_g1,TRINITY_DN13109_c0_g1,TRINITY_DN1244_c3_g1
Cellular Component	GO:0070160	occluding junction	7	51	2.40E-02	2.15E-01	TRINITY_DN1244_c3_g1,TRINITY_DN345_c0_g2,TRINITY_DN14984_c0_g1,TRINITY_DN13109_c0_g1,TRINITY_DN43_c0_g1,TRINITY_DN9463_c0_g1,TRINITY_DN24527_c0_g1
Cellular Component	GO:0043296	apical junction complex	7	54	3.18E-02	2.46E-01	TRINITY_DN43_c0_g1,TRINITY_DN9463_c0_g1,TRINITY_DN24527_c0_g1,TRINITY_DN1244_c3_g1,TRINITY_DN345_c0_g2,TRINITY_DN14984_c0_g1,TRINITY_DN13109_c0_g1
Cellular Component	GO:0070382	exocytic vesicle	7	54	3.18E-02	2.46E-01	TRINITY_DN19804_c0_g1,TRINITY_DN62939_c0_g1,TRINITY_DN3284_c0_g1,TRINITY_DN1985_c0_g6,TRINITY_DN11479_c0_g1,TRINITY_DN20564_c0_g1,TRINITY_DN6155_c2_g2
Cellular Component	GO:0030139	endocytic vesicle	7	58	4.46E-02	2.54E-01	TRINITY_DN24187_c0_g1,TRINITY_DN530_c0_g1,TRINITY_DN5458_c0_g1,TRINITY_DN48111_c0_g1,TRINITY_DN72347_c0_g1,TRINITY_DN7555_c0_g1,TRINITY_DN19735_c0_g1
Cellular Component	GO:0005604	basement membrane	6	21	8.45E-04	3.61E-02	TRINITY_DN25766_c0_g1,TRINITY_DN30176_c0_g1,TRINITY_DN15402_c0_g1,TRINITY_DN6986_c0_g1,TRINITY_DN2962_c0_g3,TRINITY_DN1590_c0_g1
Cellular Component	GO:0044420	extracellular matrix component	6	29	5.02E-03	9.72E-02	TRINITY_DN15402_c0_g1,TRINITY_DN25766_c0_g1,TRINITY_DN30176_c0_g1,TRINITY_DN1590_c0_g1,TRINITY_DN6986_c0_g1,TRINITY_DN2962_c0_g3
Cellular Component	GO:0031674	I band	6	42	2.98E-02	2.33E-01	TRINITY_DN7096_c0_g1,TRINITY_DN21795_c0_g1,TRINITY_DN6362_c0_g1,TRINITY_DN14688_c0_g1,TRINITY_DN22999_c0_g1,TRINITY_DN36968_c0_g1
Cellular Component	GO:0016363	nuclear matrix	6	44	3.65E-02	2.54E-01	TRINITY_DN6951_c0_g1,TRINITY_DN6099_c0_g1,TRINITY_DN14914_c0_g1,TRINITY_DN10478_c0_g1,TRINITY_DN5637_c0_g1,TRINITY_DN26510_c0_g1
Cellular Component	GO:0008021	synaptic vesicle	6	46	4.41E-02	2.54E-01	TRINITY_DN6155_c2_g2,TRINITY_DN20564_c0_g1,TRINITY_DN11479_c0_g1,TRINITY_DN1985_c0_g6,TRINITY_DN3284_c0_g1,TRINITY_DN19804_c0_g1
Cellular Component	GO:0033267	axon part	6	46	4.41E-02	2.54E-01	TRINITY_DN35_c0_g1,TRINITY_DN56098_c0_g1,TRINITY_DN2914_c0_g1,TRINITY_DN3284_c0_g1,TRINITY_DN15945_c0_g1,TRINITY_DN8156_c0_g1
Cellular Component	GO:0014704	intercalated disc	5	19	3.45E-03	7.66E-02	TRINITY_DN28722_c0_g1,TRINITY_DN47980_c0_g1,TRINITY_DN14469_c0_g1,TRINITY_DN6362_c0_g1,TRINITY_DN22999_c0_g1
Cellular Component	GO:0044291	cell-cell contact zone	5	25	1.19E-02	1.46E-01	TRINITY_DN14469_c0_g1,TRINITY_DN6362_c0_g1,TRINITY_DN22999_c0_g1,TRINITY_DN47980_c0_g1,TRINITY_DN28722_c0_g1
Cellular Component	GO:0072562	blood microparticle	5	28	1.91E-02	1.87E-01	TRINITY_DN32805_c0_g2,TRINITY_DN25559_c0_g1,TRINITY_DN228_c0_g1,TRINITY_DN25763_c0_g1,TRINITY_DN7028_c0_g1
Cellular Component	GO:0031672	A band	4	13	4.85E-03	9.72E-02	TRINITY_DN1643_c1_g1,TRINITY_DN10723_c1_g1,TRINITY_DN14688_c0_g1,TRINITY_DN6362_c0_g1
Cellular Component	GO:0008074	guanylate cyclase complex, soluble	3	6	3.19E-03	7.37E-02	TRINITY_DN29338_c0_g1,TRINITY_DN799_c2_g1,TRINITY_DN17355_c0_g1
Cellular Component	GO:0034706	sodium channel complex	3	7	5.34E-03	9.72E-02	TRINITY_DN25278_c0_g1,TRINITY_DN8156_c0_g1,TRINITY_DN21771_c0_g1
Cellular Component	GO:0033017	sarcoplasmic reticulum membrane	3	11	2.12E-02	1.96E-01	TRINITY_DN21795_c0_g1,TRINITY_DN1511_c0_g1,TRINITY_DN36968_c0_g1
Cellular Component	GO:0032994	protein-lipid complex	3	12	2.72E-02	2.27E-01	TRINITY_DN27595_c0_g1,TRINITY_DN32805_c0_g2,TRINITY_DN28300_c0_g1
Cellular Component	GO:0034358	plasma lipoprotein particle	3	12	2.72E-02	2.27E-01	TRINITY_DN27595_c0_g1,TRINITY_DN32805_c0_g2,TRINITY_DN28300_c0_g1
Cellular Component	GO:1990777	lipoprotein particle	3	12	2.72E-02	2.27E-01	TRINITY_DN27595_c0_g1,TRINITY_DN28300_c0_g1,TRINITY_DN32805_c0_g2
Cellular Component	GO:0001772	immunological synapse	3	15	4.95E-02	2.54E-01	TRINITY_DN6924_c0_g1,TRINITY_DN3360_c0_g1,TRINITY_DN6951_c0_g1
Cellular Component	GO:0000801	central element	2	2	3.21E-03	7.37E-02	TRINITY_DN16081_c0_g1,TRINITY_DN40120_c0_g1
Cellular Component	GO:0097447	dendritic tree	2	2	3.21E-03	7.37E-02	TRINITY_DN389_c0_g1,TRINITY_DN389_c0_g2
Cellular Component	GO:0001518	voltage-gated sodium channel complex	2	3	9.26E-03	1.24E-01	TRINITY_DN25278_c0_g1,TRINITY_DN21771_c0_g1
Cellular Component	GO:0005853	eukaryotic translation elongation factor 1 complex	2	4	1.78E-02	1.77E-01	TRINITY_DN6244_c0_g1,TRINITY_DN37254_c0_g1
Cellular Component	GO:0030128	clathrin coat of endocytic vesicle	2	4	1.78E-02	1.77E-01	TRINITY_DN530_c0_g1,TRINITY_DN24187_c0_g1
Cellular Component	GO:0005767	secondary lysosome	2	5	2.86E-02	2.27E-01	TRINITY_DN19735_c0_g1,TRINITY_DN5458_c0_g1
Cellular Component	GO:0042827	platelet dense granule	2	5	2.86E-02	2.27E-01	TRINITY_DN3643_c0_g1,TRINITY_DN19735_c0_g1
Cellular Component	GO:0031983	vesicle lumen	2	6	4.13E-02	2.54E-01	TRINITY_DN4703_c0_g1,TRINITY_DN3643_c0_g1
Cellular Component	GO:0034364	high-density lipoprotein particle	2	6	4.13E-02	2.54E-01	TRINITY_DN32805_c0_g2,TRINITY_DN28300_c0_g1
Cellular Component	GO:0044295	axonal growth cone	2	6	4.13E-02	2.54E-01	TRINITY_DN2914_c0_g1,TRINITY_DN56098_c0_g1
Molecular Function	GO:0043169	cation binding	185	2887	3.01E-02	2.35E-01	TRINITY_DN3046_c0_g1,TRINITY_DN43907_c0_g1,TRINITY_DN3360_c0_g1,TRINITY_DN14735_c0_g1,TRINITY_DN11586_c0_g1,TRINITY_DN29399_c0_g1,TRINITY_DN22499_c0_g1,TRINITY_DN14469_c0_g1,TRINITY_DN19471_c0_g1,TRINITY_DN1511_c0_g1,TRINITY_DN4777_c1_g1,TRINITY_DN1675_c0_g1,TRINITY_DN5149_c1_g1,TRINITY_DN17355_c0_g1,TRINITY_DN15898_c0_g1,TRINITY_DN21426_c0_g1,TRINITY_DN7121_c0_g2,TRINITY_DN31095_c0_g1,TRINITY_DN…
Molecular Function	GO:0046872	metal ion binding	182	2856	3.79E-02	2.54E-01	TRINITY_DN7864_c0_g1,TRINITY_DN11168_c0_g1,TRINITY_DN78277_c0_g1,TRINITY_DN6411_c0_g1,TRINITY_DN23274_c0_g1,TRINITY_DN15810_c1_g1,TRINITY_DN6716_c0_g1,TRINITY_DN32359_c0_g1,TRINITY_DN7394_c0_g1,TRINITY_DN36728_c0_g1,TRINITY_DN77585_c0_g1,TRINITY_DN7128_c0_g1,TRINITY_DN2033_c0_g1,TRINITY_DN57488_c0_g1,TRINITY_DN70073_c0_g1,TRINITY_DN450_c1_g1,TRINITY_DN14188_c0_g1,TRINITY_DN25897_c0_g1,TRINITY_DN4…
Molecular Function	GO:0098772	molecular function regulator	55	610	4.12E-04	2.29E-02	TRINITY_DN3030_c0_g1,TRINITY_DN215_c0_g1,TRINITY_DN3845_c0_g1,TRINITY_DN13015_c1_g3,TRINITY_DN23770_c0_g1,TRINITY_DN7096_c0_g1,TRINITY_DN77500_c0_g1,TRINITY_DN36968_c0_g1,TRINITY_DN2961_c7_g1,TRINITY_DN48111_c0_g1,TRINITY_DN34137_c0_g1,TRINITY_DN11436_c0_g1,TRINITY_DN20202_c0_g1,TRINITY_DN40147_c0_g1,TRINITY_DN77426_c0_g1,TRINITY_DN9383_c0_g1,TRINITY_DN29978_c0_g1,TRINITY_DN3421_c0_g1,TRINITY_DN7…
Molecular Function	GO:0005509	calcium ion binding	50	459	6.41E-06	1.81E-03	TRINITY_DN228_c0_g1,TRINITY_DN1749_c0_g2,TRINITY_DN31095_c0_g1,TRINITY_DN2196_c0_g2,TRINITY_DN62939_c0_g1,TRINITY_DN25304_c0_g1,TRINITY_DN9903_c0_g1,TRINITY_DN9383_c0_g1,TRINITY_DN4528_c0_g1,TRINITY_DN1244_c3_g1,TRINITY_DN25764_c0_g1,TRINITY_DN48379_c0_g1,TRINITY_DN14469_c0_g1,TRINITY_DN6025_c0_g1,TRINITY_DN73852_c0_g1,TRINITY_DN13569_c0_g1,TRINITY_DN5_c3_g1,TRINITY_DN21795_c0_g1,TRINITY_DN33991_…
Molecular Function	GO:0043565	sequence-specific DNA binding	47	512	7.29E-04	3.35E-02	TRINITY_DN8242_c0_g1,TRINITY_DN423_c0_g1,TRINITY_DN18785_c0_g1,TRINITY_DN17270_c0_g1,TRINITY_DN412_c0_g2,TRINITY_DN514_c0_g1,TRINITY_DN12086_c0_g2,TRINITY_DN29358_c0_g1,TRINITY_DN7818_c0_g2,TRINITY_DN1110_c0_g1,TRINITY_DN433_c0_g1,TRINITY_DN1454_c0_g1,TRINITY_DN65_c0_g1,TRINITY_DN42297_c0_g1,TRINITY_DN24692_c0_g2,TRINITY_DN17152_c0_g1,TRINITY_DN43469_c0_g1,TRINITY_DN1299_c0_g1,TRINITY_DN5957_c0_g…
Molecular Function	GO:0004872	receptor activity	46	592	1.81E-02	1.79E-01	TRINITY_DN70073_c0_g1,TRINITY_DN12792_c2_g1,TRINITY_DN10640_c0_g1,TRINITY_DN722_c0_g1,TRINITY_DN29358_c0_g1,TRINITY_DN32042_c0_g1,TRINITY_DN430_c1_g1,TRINITY_DN9845_c1_g2,TRINITY_DN20224_c0_g1,TRINITY_DN7941_c0_g1,TRINITY_DN70036_c0_g1,TRINITY_DN1110_c0_g1,TRINITY_DN20136_c0_g1,TRINITY_DN4324_c0_g1,TRINITY_DN7555_c0_g1,TRINITY_DN498_c0_g1,TRINITY_DN32359_c0_g1,TRINITY_DN78718_c0_g1,TRINITY_DN1581…
Molecular Function	GO:0060089	molecular transducer activity	46	592	1.81E-02	1.79E-01	TRINITY_DN12734_c0_g1,TRINITY_DN8156_c0_g1,TRINITY_DN9052_c0_g1,TRINITY_DN48927_c0_g1,TRINITY_DN7947_c7_g1,TRINITY_DN14927_c3_g1,TRINITY_DN6831_c0_g4,TRINITY_DN17992_c1_g1,TRINITY_DN58786_c0_g1,TRINITY_DN25764_c0_g1,TRINITY_DN21339_c0_g1,TRINITY_DN9069_c1_g3,TRINITY_DN70148_c0_g1,TRINITY_DN22499_c0_g1,TRINITY_DN32309_c0_g1,TRINITY_DN29338_c0_g1,TRINITY_DN1667_c0_g1,TRINITY_DN38350_c0_g1,TRINITY_D…
Molecular Function	GO:0005102	receptor binding	44	537	8.73E-03	1.24E-01	TRINITY_DN16396_c0_g1,TRINITY_DN14546_c0_g1,TRINITY_DN11260_c0_g1,TRINITY_DN601_c0_g2,TRINITY_DN12675_c1_g1,TRINITY_DN25559_c0_g1,TRINITY_DN2145_c0_g2,TRINITY_DN25763_c0_g1,TRINITY_DN4398_c1_g1,TRINITY_DN15527_c0_g1,TRINITY_DN7121_c0_g2,TRINITY_DN31534_c0_g1,TRINITY_DN77488_c0_g1,TRINITY_DN4219_c0_g1,TRINITY_DN6213_c0_g1,TRINITY_DN23770_c0_g1,TRINITY_DN3643_c0_g1,TRINITY_DN17182_c0_g1,TRINITY_DN7…
Molecular Function	GO:0030234	enzyme regulator activity	43	478	1.79E-03	5.58E-02	TRINITY_DN9419_c0_g1,TRINITY_DN6099_c0_g1,TRINITY_DN30365_c0_g1,TRINITY_DN18739_c0_g2,TRINITY_DN26561_c0_g1,TRINITY_DN8074_c0_g2,TRINITY_DN21191_c0_g1,TRINITY_DN32805_c0_g2,TRINITY_DN7028_c0_g1,TRINITY_DN908_c1_g1,TRINITY_DN6951_c0_g1,TRINITY_DN43054_c0_g1,TRINITY_DN35_c0_g1,TRINITY_DN33197_c0_g1,TRINITY_DN6180_c0_g1,TRINITY_DN5543_c0_g1,TRINITY_DN634_c0_g2,TRINITY_DN15234_c0_g1,TRINITY_DN15772_c…
Molecular Function	GO:0038023	signaling receptor activity	38	488	2.89E-02	2.27E-01	TRINITY_DN6831_c0_g4,TRINITY_DN58786_c0_g1,TRINITY_DN17992_c1_g1,TRINITY_DN14927_c3_g1,TRINITY_DN48927_c0_g1,TRINITY_DN7947_c7_g1,TRINITY_DN8156_c0_g1,TRINITY_DN9052_c0_g1,TRINITY_DN12734_c0_g1,TRINITY_DN9069_c1_g3,TRINITY_DN21339_c0_g1,TRINITY_DN36020_c0_g1,TRINITY_DN48111_c0_g1,TRINITY_DN21795_c0_g1,TRINITY_DN38350_c0_g1,TRINITY_DN1667_c0_g1,TRINITY_DN29338_c0_g1,TRINITY_DN22499_c0_g1,TRINITY_D…
Molecular Function	GO:0000981	RNA polymerase II transcription factor activity, sequence-specific DNA binding	25	209	3.28E-04	2.00E-02	TRINITY_DN8242_c0_g1,TRINITY_DN5957_c0_g1,TRINITY_DN1299_c0_g1,TRINITY_DN423_c0_g1,TRINITY_DN17270_c0_g1,TRINITY_DN18785_c0_g1,TRINITY_DN14735_c0_g1,TRINITY_DN2068_c3_g1,TRINITY_DN5221_c0_g1,TRINITY_DN3063_c0_g6,TRINITY_DN30962_c0_g1,TRINITY_DN412_c0_g2,TRINITY_DN7818_c0_g2,TRINITY_DN29358_c0_g1,TRINITY_DN7947_c7_g1,TRINITY_DN14927_c3_g1,TRINITY_DN1110_c0_g1,TRINITY_DN13941_c0_g1,TRINITY_DN433_c0…
Molecular Function	GO:0004930	G-protein coupled receptor activity	20	233	4.21E-02	2.54E-01	TRINITY_DN48927_c0_g1,TRINITY_DN6831_c0_g4,TRINITY_DN58786_c0_g1,TRINITY_DN17992_c1_g1,TRINITY_DN12734_c0_g1,TRINITY_DN9052_c0_g1,TRINITY_DN9845_c1_g2,TRINITY_DN15810_c1_g1,TRINITY_DN21339_c0_g1,TRINITY_DN7555_c0_g1,TRINITY_DN9069_c1_g3,TRINITY_DN498_c0_g1,TRINITY_DN36020_c0_g1,TRINITY_DN32309_c0_g1,TRINITY_DN70148_c0_g1,TRINITY_DN3251_c0_g1,TRINITY_DN4351_c0_g1,TRINITY_DN31982_c0_g1,TRINITY_DN12…
Molecular Function	GO:0004857	enzyme inhibitor activity	18	191	2.36E-02	2.14E-01	TRINITY_DN20202_c0_g1,TRINITY_DN40147_c0_g1,TRINITY_DN215_c0_g1,TRINITY_DN26561_c0_g1,TRINITY_DN18739_c0_g2,TRINITY_DN3030_c0_g1,TRINITY_DN30365_c0_g1,TRINITY_DN77500_c0_g1,TRINITY_DN2465_c0_g1,TRINITY_DN15772_c3_g1,TRINITY_DN14031_c0_g1,TRINITY_DN634_c0_g2,TRINITY_DN5543_c0_g1,TRINITY_DN33197_c0_g1,TRINITY_DN6180_c0_g1,TRINITY_DN43054_c0_g1,TRINITY_DN7028_c0_g1,TRINITY_DN11260_c0_g1
Molecular Function	GO:0019904	protein domain specific binding	18	191	2.36E-02	2.14E-01	TRINITY_DN47980_c0_g1,TRINITY_DN32042_c0_g1,TRINITY_DN5181_c0_g2,TRINITY_DN30962_c0_g1,TRINITY_DN3284_c0_g1,TRINITY_DN21679_c0_g1,TRINITY_DN15945_c0_g1,TRINITY_DN9359_c0_g1,TRINITY_DN1299_c0_g1,TRINITY_DN19735_c0_g1,TRINITY_DN32372_c0_g1,TRINITY_DN160_c0_g2,TRINITY_DN6951_c0_g1,TRINITY_DN73893_c0_g1,TRINITY_DN6887_c0_g1,TRINITY_DN6831_c0_g4,TRINITY_DN5637_c0_g1,TRINITY_DN4509_c0_g2
Molecular Function	GO:0008237	metallopeptidase activity	16	148	9.71E-03	1.28E-01	TRINITY_DN753_c3_g1,TRINITY_DN32359_c0_g1,TRINITY_DN4528_c0_g1,TRINITY_DN36728_c0_g1,TRINITY_DN3609_c0_g1,TRINITY_DN11462_c1_g2,TRINITY_DN36394_c0_g1,TRINITY_DN20054_c0_g1,TRINITY_DN5458_c0_g1,TRINITY_DN4703_c0_g1,TRINITY_DN3968_c0_g2,TRINITY_DN8210_c0_g1,TRINITY_DN748_c1_g1,TRINITY_DN27618_c0_g1,TRINITY_DN1515_c1_g1,TRINITY_DN19471_c0_g1
Molecular Function	GO:0000977	RNA polymerase II regulatory region sequence-specific DNA binding	16	158	1.74E-02	1.77E-01	TRINITY_DN7818_c0_g2,TRINITY_DN412_c0_g2,TRINITY_DN514_c0_g1,TRINITY_DN2068_c3_g1,TRINITY_DN63677_c0_g1,TRINITY_DN5221_c0_g1,TRINITY_DN18785_c0_g1,TRINITY_DN17270_c0_g1,TRINITY_DN5957_c0_g1,TRINITY_DN1299_c0_g1,TRINITY_DN2961_c7_g1,TRINITY_DN17152_c0_g1,TRINITY_DN2015_c0_g2,TRINITY_DN42297_c0_g1,TRINITY_DN12690_c1_g1,TRINITY_DN13941_c0_g1
Molecular Function	GO:0001012	RNA polymerase II regulatory region DNA binding	16	159	1.83E-02	1.81E-01	TRINITY_DN13941_c0_g1,TRINITY_DN12690_c1_g1,TRINITY_DN42297_c0_g1,TRINITY_DN2015_c0_g2,TRINITY_DN17152_c0_g1,TRINITY_DN2961_c7_g1,TRINITY_DN5957_c0_g1,TRINITY_DN1299_c0_g1,TRINITY_DN17270_c0_g1,TRINITY_DN18785_c0_g1,TRINITY_DN5221_c0_g1,TRINITY_DN2068_c3_g1,TRINITY_DN63677_c0_g1,TRINITY_DN514_c0_g1,TRINITY_DN412_c0_g2,TRINITY_DN7818_c0_g2
Molecular Function	GO:0004697	protein kinase C activity	15	43	5.95E-09	3.22E-05	TRINITY_DN10382_c0_g1,TRINITY_DN10591_c0_g1,TRINITY_DN2033_c0_g1,TRINITY_DN6924_c0_g1,TRINITY_DN10478_c0_g1,TRINITY_DN5637_c0_g1,TRINITY_DN3046_c0_g1,TRINITY_DN3360_c0_g1,TRINITY_DN30483_c0_g1,TRINITY_DN158_c0_g1,TRINITY_DN6716_c0_g1,TRINITY_DN9475_c1_g1,TRINITY_DN6951_c0_g1,TRINITY_DN23024_c0_g1,TRINITY_DN6099_c0_g1
Molecular Function	GO:0001228	transcriptional activator activity, RNA polymerase II transcription regulatory region sequence-specific binding	11	72	2.29E-03	6.82E-02	TRINITY_DN17270_c0_g1,TRINITY_DN18785_c0_g1,TRINITY_DN12690_c1_g1,TRINITY_DN5221_c0_g1,TRINITY_DN2068_c3_g1,TRINITY_DN5957_c0_g1,TRINITY_DN1299_c0_g1,TRINITY_DN7818_c0_g2,TRINITY_DN4933_c9_g1,TRINITY_DN3063_c0_g6,TRINITY_DN412_c0_g2
Molecular Function	GO:0005179	hormone activity	10	53	6.81E-04	3.18E-02	TRINITY_DN31534_c0_g1,TRINITY_DN15527_c0_g1,TRINITY_DN39670_c0_g1,TRINITY_DN11554_c0_g1,TRINITY_DN20958_c0_g1,TRINITY_DN793_c2_g2,TRINITY_DN2145_c0_g2,TRINITY_DN2097_c1_g2,TRINITY_DN17182_c0_g1,TRINITY_DN36687_c0_g1
Molecular Function	GO:0008083	growth factor activity	9	67	1.29E-02	1.54E-01	TRINITY_DN17182_c0_g1,TRINITY_DN1010_c0_g1,TRINITY_DN12675_c1_g1,TRINITY_DN19483_c0_g1,TRINITY_DN25763_c0_g1,TRINITY_DN14546_c0_g1,TRINITY_DN11260_c0_g1,TRINITY_DN21003_c0_g1,TRINITY_DN31104_c0_g1
Molecular Function	GO:0019838	growth factor binding	8	53	9.44E-03	1.25E-01	TRINITY_DN7941_c0_g1,TRINITY_DN7996_c0_g2,TRINITY_DN4537_c0_g1,TRINITY_DN12708_c0_g1,TRINITY_DN9096_c0_g1,TRINITY_DN6213_c0_g1,TRINITY_DN56874_c0_g1,TRINITY_DN18708_c0_g1
Molecular Function	GO:0005520	insulin-like growth factor binding	6	20	6.34E-04	3.01E-02	TRINITY_DN56874_c0_g1,TRINITY_DN18708_c0_g1,TRINITY_DN4537_c0_g1,TRINITY_DN6213_c0_g1,TRINITY_DN9096_c0_g1,TRINITY_DN12708_c0_g1
Molecular Function	GO:0008235	metalloexopeptidase activity	6	32	8.30E-03	1.24E-01	TRINITY_DN36728_c0_g1,TRINITY_DN4528_c0_g1,TRINITY_DN4703_c0_g1,TRINITY_DN748_c1_g1,TRINITY_DN3609_c0_g1,TRINITY_DN753_c3_g1
Molecular Function	GO:0009036	Type II site-specific deoxyribonuclease activity	6	44	3.65E-02	2.54E-01	TRINITY_DN32005_c0_g1,TRINITY_DN1225_c4_g1,TRINITY_DN41819_c0_g1,TRINITY_DN3151_c0_g5,TRINITY_DN20014_c0_g1,TRINITY_DN13138_c0_g2
Molecular Function	GO:0015666	restriction endodeoxyribonuclease activity	6	44	3.65E-02	2.54E-01	TRINITY_DN32005_c0_g1,TRINITY_DN1225_c4_g1,TRINITY_DN41819_c0_g1,TRINITY_DN3151_c0_g5,TRINITY_DN20014_c0_g1,TRINITY_DN13138_c0_g2
Molecular Function	GO:0005200	structural constituent of cytoskeleton	6	45	4.02E-02	2.54E-01	TRINITY_DN6362_c0_g1,TRINITY_DN18519_c0_g1,TRINITY_DN3030_c1_g5,TRINITY_DN3030_c1_g2,TRINITY_DN24277_c0_g1,TRINITY_DN8741_c0_g2
Molecular Function	GO:0004699	calcium-independent protein kinase C activity	5	9	6.00E-05	6.26E-03	TRINITY_DN10478_c0_g1,TRINITY_DN5637_c0_g1,TRINITY_DN23024_c0_g1,TRINITY_DN6951_c0_g1,TRINITY_DN6099_c0_g1
Molecular Function	GO:0051119	sugar transmembrane transporter activity	5	18	2.66E-03	7.37E-02	TRINITY_DN19851_c0_g1,TRINITY_DN11960_c0_g1,TRINITY_DN7898_c0_g1,TRINITY_DN16512_c0_g1,TRINITY_DN2372_c0_g1
Molecular Function	GO:0015144	carbohydrate transmembrane transporter activity	5	23	8.26E-03	1.24E-01	TRINITY_DN11960_c0_g1,TRINITY_DN7898_c0_g1,TRINITY_DN16512_c0_g1,TRINITY_DN19851_c0_g1,TRINITY_DN2372_c0_g1
Molecular Function	GO:1901476	carbohydrate transporter activity	5	23	8.26E-03	1.24E-01	TRINITY_DN2372_c0_g1,TRINITY_DN16512_c0_g1,TRINITY_DN7898_c0_g1,TRINITY_DN11960_c0_g1,TRINITY_DN19851_c0_g1
Molecular Function	GO:0004896	cytokine receptor activity	5	25	1.19E-02	1.46E-01	TRINITY_DN78718_c0_g1,TRINITY_DN20136_c0_g1,TRINITY_DN32309_c0_g1,TRINITY_DN722_c0_g1,TRINITY_DN1667_c0_g1
Molecular Function	GO:0003705	transcription factor activity, RNA polymerase II distal enhancer sequence-specific binding	5	27	1.65E-02	1.77E-01	TRINITY_DN13941_c0_g1,TRINITY_DN1299_c0_g1,TRINITY_DN12690_c1_g1,TRINITY_DN4933_c9_g1,TRINITY_DN14735_c0_g1
Molecular Function	GO:0004180	carboxypeptidase activity	5	31	2.88E-02	2.27E-01	TRINITY_DN753_c3_g1,TRINITY_DN3609_c0_g1,TRINITY_DN748_c1_g1,TRINITY_DN32359_c0_g1,TRINITY_DN36728_c0_g1
Molecular Function	GO:0016247	channel regulator activity	5	32	3.26E-02	2.51E-01	TRINITY_DN21771_c0_g1,TRINITY_DN47980_c0_g1,TRINITY_DN25278_c0_g1,TRINITY_DN5402_c0_g1,TRINITY_DN36968_c0_g1
Molecular Function	GO:0001948	glycoprotein binding	5	33	3.67E-02	2.54E-01	TRINITY_DN25763_c0_g1,TRINITY_DN23770_c0_g1,TRINITY_DN7121_c0_g2,TRINITY_DN32359_c0_g1,TRINITY_DN4653_c0_g1
Molecular Function	GO:0017080	sodium channel regulator activity	4	9	1.02E-03	4.08E-02	TRINITY_DN47980_c0_g1,TRINITY_DN25278_c0_g1,TRINITY_DN21771_c0_g1,TRINITY_DN5402_c0_g1
Molecular Function	GO:0004602	glutathione peroxidase activity	4	15	8.45E-03	1.24E-01	TRINITY_DN12085_c0_g3,TRINITY_DN17959_c0_g1,TRINITY_DN31102_c0_g1,TRINITY_DN4254_c0_g1
Molecular Function	GO:0004016	adenylate cyclase activity	4	16	1.08E-02	1.39E-01	TRINITY_DN31047_c0_g1,TRINITY_DN29338_c0_g1,TRINITY_DN799_c2_g1,TRINITY_DN17355_c0_g1
Molecular Function	GO:0050840	extracellular matrix binding	4	17	1.35E-02	1.57E-01	TRINITY_DN25766_c0_g1,TRINITY_DN1244_c3_g1,TRINITY_DN4537_c0_g1,TRINITY_DN6986_c0_g1
Molecular Function	GO:0004181	metallocarboxypeptidase activity	4	18	1.66E-02	1.77E-01	TRINITY_DN753_c3_g1,TRINITY_DN3609_c0_g1,TRINITY_DN748_c1_g1,TRINITY_DN36728_c0_g1
Molecular Function	GO:0016849	phosphorus-oxygen lyase activity	4	19	2.01E-02	1.91E-01	TRINITY_DN29338_c0_g1,TRINITY_DN31047_c0_g1,TRINITY_DN799_c2_g1,TRINITY_DN17355_c0_g1
Molecular Function	GO:0009975	cyclase activity	4	21	2.83E-02	2.27E-01	TRINITY_DN17355_c0_g1,TRINITY_DN799_c2_g1,TRINITY_DN29338_c0_g1,TRINITY_DN31047_c0_g1
Molecular Function	GO:0009922	fatty acid elongase activity	3	5	1.66E-03	5.43E-02	TRINITY_DN389_c1_g1,TRINITY_DN389_c0_g1,TRINITY_DN389_c0_g2
Molecular Function	GO:0045125	bioactive lipid receptor activity	3	7	5.34E-03	9.72E-02	TRINITY_DN70148_c0_g1,TRINITY_DN7555_c0_g1,TRINITY_DN17992_c1_g1
Molecular Function	GO:0004383	guanylate cyclase activity	3	9	1.18E-02	1.46E-01	TRINITY_DN17355_c0_g1,TRINITY_DN29338_c0_g1,TRINITY_DN799_c2_g1
Molecular Function	GO:0005184	neuropeptide hormone activity	3	9	1.18E-02	1.46E-01	TRINITY_DN39670_c0_g1,TRINITY_DN11554_c0_g1,TRINITY_DN20958_c0_g1
Molecular Function	GO:0005351	sugar:proton symporter activity	3	9	1.18E-02	1.46E-01	TRINITY_DN2372_c0_g1,TRINITY_DN7898_c0_g1,TRINITY_DN19851_c0_g1
Molecular Function	GO:0005402	cation:sugar symporter activity	3	9	1.18E-02	1.46E-01	TRINITY_DN2372_c0_g1,TRINITY_DN19851_c0_g1,TRINITY_DN7898_c0_g1
Molecular Function	GO:0003785	actin monomer binding	3	10	1.61E-02	1.77E-01	TRINITY_DN17152_c0_g1,TRINITY_DN35_c0_g1,TRINITY_DN14688_c0_g1
Molecular Function	GO:0004312	fatty acid synthase activity	3	10	1.61E-02	1.77E-01	TRINITY_DN389_c1_g1,TRINITY_DN389_c0_g1,TRINITY_DN389_c0_g2
Molecular Function	GO:0015295	solute:proton symporter activity	3	11	2.12E-02	1.96E-01	TRINITY_DN19851_c0_g1,TRINITY_DN7898_c0_g1,TRINITY_DN2372_c0_g1
Molecular Function	GO:0043394	proteoglycan binding	3	14	4.13E-02	2.54E-01	TRINITY_DN23770_c0_g1,TRINITY_DN7121_c0_g2,TRINITY_DN4653_c0_g1
Molecular Function	GO:0043560	insulin receptor substrate binding	3	14	4.13E-02	2.54E-01	TRINITY_DN5637_c0_g1,TRINITY_DN10478_c0_g1,TRINITY_DN6951_c0_g1
Molecular Function	GO:0004550	nucleoside diphosphate kinase activity	3	15	4.95E-02	2.54E-01	TRINITY_DN9917_c0_g1,TRINITY_DN30868_c0_g1,TRINITY_DN13784_c0_g1
Molecular Function	GO:0008484	sulfuric ester hydrolase activity	3	15	4.95E-02	2.54E-01	TRINITY_DN7394_c0_g1,TRINITY_DN42349_c0_g1,TRINITY_DN13714_c0_g1
Molecular Function	GO:0031624	ubiquitin conjugating enzyme binding	3	15	4.95E-02	2.54E-01	TRINITY_DN15196_c0_g1,TRINITY_DN2682_c8_g1,TRINITY_DN14188_c0_g1
Molecular Function	GO:0033764	steroid dehydrogenase activity, acting on the CH-OH group of donors, NAD or NADP as acceptor	3	15	4.95E-02	2.54E-01	TRINITY_DN11251_c0_g1,TRINITY_DN47953_c0_g1,TRINITY_DN47691_c0_g1
Molecular Function	GO:0005166	neurotrophin p75 receptor binding	2	2	3.21E-03	7.37E-02	TRINITY_DN21003_c0_g1,TRINITY_DN1010_c0_g1
Molecular Function	GO:0008506	sucrose:proton symporter activity	2	2	3.21E-03	7.37E-02	TRINITY_DN2372_c0_g1,TRINITY_DN19851_c0_g1
Molecular Function	GO:0008515	sucrose transmembrane transporter activity	2	2	3.21E-03	7.37E-02	TRINITY_DN2372_c0_g1,TRINITY_DN19851_c0_g1
Molecular Function	GO:0015154	disaccharide transmembrane transporter activity	2	2	3.21E-03	7.37E-02	TRINITY_DN2372_c0_g1,TRINITY_DN19851_c0_g1
Molecular Function	GO:0015157	oligosaccharide transmembrane transporter activity	2	2	3.21E-03	7.37E-02	TRINITY_DN2372_c0_g1,TRINITY_DN19851_c0_g1
Molecular Function	GO:0042015	interleukin-20 binding	2	2	3.21E-03	7.37E-02	TRINITY_DN1667_c0_g1,TRINITY_DN20136_c0_g1
Molecular Function	GO:0004556	alpha-amylase activity	2	3	9.26E-03	1.24E-01	TRINITY_DN29399_c0_g1,TRINITY_DN63573_c0_g1
Molecular Function	GO:0004586	ornithine decarboxylase activity	2	3	9.26E-03	1.24E-01	TRINITY_DN7835_c0_g1,TRINITY_DN23974_c0_g1
Molecular Function	GO:0005165	neurotrophin receptor binding	2	3	9.26E-03	1.24E-01	TRINITY_DN1010_c0_g1,TRINITY_DN21003_c0_g1
Molecular Function	GO:0015347	sodium-independent organic anion transmembrane transporter activity	2	3	9.26E-03	1.24E-01	TRINITY_DN2892_c0_g1,TRINITY_DN8873_c0_g1
Molecular Function	GO:0016160	amylase activity	2	3	9.26E-03	1.24E-01	TRINITY_DN63573_c0_g1,TRINITY_DN29399_c0_g1
Molecular Function	GO:0019798	procollagen-proline dioxygenase activity	2	3	9.26E-03	1.24E-01	TRINITY_DN15402_c0_g1,TRINITY_DN4777_c1_g1
Molecular Function	GO:0070976	TIR domain binding	2	3	9.26E-03	1.24E-01	TRINITY_DN6951_c0_g1,TRINITY_DN5637_c0_g1
Molecular Function	GO:0031543	peptidyl-proline dioxygenase activity	2	4	1.78E-02	1.77E-01	TRINITY_DN4777_c1_g1,TRINITY_DN15402_c0_g1
Molecular Function	GO:0042979	ornithine decarboxylase regulator activity	2	4	1.78E-02	1.77E-01	TRINITY_DN3030_c0_g1,TRINITY_DN7835_c0_g1
Molecular Function	GO:0003845	11-beta-hydroxysteroid dehydrogenase [NAD(P)] activity	2	5	2.86E-02	2.27E-01	TRINITY_DN47691_c0_g1,TRINITY_DN47953_c0_g1
Molecular Function	GO:0005248	voltage-gated sodium channel activity	2	5	2.86E-02	2.27E-01	TRINITY_DN21771_c0_g1,TRINITY_DN70036_c0_g1
Molecular Function	GO:0032051	clathrin light chain binding	2	5	2.86E-02	2.27E-01	TRINITY_DN24187_c0_g1,TRINITY_DN71538_c0_g1
Molecular Function	GO:0038036	sphingosine-1-phosphate receptor activity	2	5	2.86E-02	2.27E-01	TRINITY_DN70148_c0_g1,TRINITY_DN17992_c1_g1
Molecular Function	GO:0043395	heparan sulfate proteoglycan binding	2	5	2.86E-02	2.27E-01	TRINITY_DN4653_c0_g1,TRINITY_DN23770_c0_g1
Molecular Function	GO:1905030	voltage-gated ion channel activity involved in regulation of postsynaptic membrane potential	2	5	2.86E-02	2.27E-01	TRINITY_DN21771_c0_g1,TRINITY_DN70036_c0_g1
Molecular Function	GO:0000774	adenyl-nucleotide exchange factor activity	2	6	4.13E-02	2.54E-01	TRINITY_DN7096_c0_g1,TRINITY_DN35_c0_g1
Molecular Function	GO:0004308	exo-alpha-sialidase activity	2	6	4.13E-02	2.54E-01	TRINITY_DN8793_c0_g2,TRINITY_DN27600_c0_g1
Molecular Function	GO:0005355	glucose transmembrane transporter activity	2	6	4.13E-02	2.54E-01	TRINITY_DN11960_c0_g1,TRINITY_DN16512_c0_g1
Molecular Function	GO:0016500	protein-hormone receptor activity	2	6	4.13E-02	2.54E-01	TRINITY_DN9845_c1_g2,TRINITY_DN15810_c1_g1
Molecular Function	GO:0016997	alpha-sialidase activity	2	6	4.13E-02	2.54E-01	TRINITY_DN8793_c0_g2,TRINITY_DN27600_c0_g1
