# Supplementary material for: Testicular Transcriptome of Males and Pseudo-Males Provides Important New Insight into Sex Reversal of Rana dybowskii
Source: Animals (Basel). 2022 Oct 21;12(20):2887. doi: 10.3390/ani12202887 (PMC9598223; doi:10.3390/ani12202887)
Supplement: Supplementary file 1 [file animals-12-02887-s001.zip › Supplementary Table 7.xls]

down-regulated DEGs of FO -vs- PMT
GO_class	GO ID	GO_term	Hit_number	Background number	P-Value	Q-Value	Gene IDs
Biological Process	GO:0034641	cellular nitrogen compound metabolic process	408	3623	1.36E-03	8.09E-02	TRINITY_DN10762_c0_g1,TRINITY_DN24823_c0_g2,TRINITY_DN845_c0_g1,TRINITY_DN2326_c1_g1,TRINITY_DN29482_c0_g1,TRINITY_DN30832_c0_g1,TRINITY_DN2512_c0_g1,TRINITY_DN14450_c0_g1,TRINITY_DN39333_c0_g1,TRINITY_DN3286_c2_g1,TRINITY_DN14255_c0_g1,TRINITY_DN10928_c0_g1,TRINITY_DN67729_c0_g1,TRINITY_DN20136_c1_g1,TRINITY_DN18198_c0_g1,TRINITY_DN24416_c0_g1,TRINITY_DN56079_c0_g1,TRINITY_DN12550_c0_g1,TRINITY_…
Biological Process	GO:1901360	organic cyclic compound metabolic process	372	3235	5.24E-04	4.22E-02	TRINITY_DN745_c0_g1,TRINITY_DN25430_c0_g1,TRINITY_DN6005_c0_g2,TRINITY_DN959_c0_g1,TRINITY_DN64580_c0_g1,TRINITY_DN42755_c0_g1,TRINITY_DN5363_c0_g2,TRINITY_DN26168_c0_g1,TRINITY_DN28049_c0_g1,TRINITY_DN30314_c0_g2,TRINITY_DN34645_c0_g1,TRINITY_DN78555_c0_g1,TRINITY_DN19105_c0_g1,TRINITY_DN22873_c0_g1,TRINITY_DN6758_c1_g1,TRINITY_DN1479_c1_g1,TRINITY_DN11724_c0_g1,TRINITY_DN21173_c0_g1,TRINITY_DN1…
Biological Process	GO:0006725	cellular aromatic compound metabolic process	368	3169	2.62E-04	2.43E-02	TRINITY_DN12430_c0_g1,TRINITY_DN37708_c0_g1,TRINITY_DN14691_c1_g1,TRINITY_DN14691_c0_g1,TRINITY_DN4068_c0_g3,TRINITY_DN11703_c0_g1,TRINITY_DN333_c0_g1,TRINITY_DN14257_c1_g1,TRINITY_DN4950_c1_g1,TRINITY_DN11081_c0_g1,TRINITY_DN1394_c1_g1,TRINITY_DN33073_c1_g1,TRINITY_DN7094_c0_g1,TRINITY_DN22136_c0_g1,TRINITY_DN17150_c0_g1,TRINITY_DN11189_c0_g1,TRINITY_DN5592_c0_g1,TRINITY_DN21152_c0_g1,TRINITY_DN…
Biological Process	GO:0046483	heterocycle metabolic process	365	3150	3.34E-04	2.93E-02	TRINITY_DN15800_c0_g1,TRINITY_DN34532_c0_g1,TRINITY_DN2413_c0_g1,TRINITY_DN12502_c1_g2,TRINITY_DN11032_c0_g1,TRINITY_DN26429_c0_g1,TRINITY_DN9856_c0_g1,TRINITY_DN9533_c3_g1,TRINITY_DN14691_c2_g1,TRINITY_DN21508_c0_g1,TRINITY_DN31419_c0_g1,TRINITY_DN32996_c0_g1,TRINITY_DN78202_c0_g1,TRINITY_DN42421_c0_g1,TRINITY_DN37058_c0_g2,TRINITY_DN14029_c0_g1,TRINITY_DN42736_c0_g1,TRINITY_DN22248_c1_g4,TRINIT…
Biological Process	GO:0006139	nucleobase-containing compound metabolic process	359	3064	1.57E-04	1.70E-02	TRINITY_DN2124_c1_g1,TRINITY_DN19116_c0_g1,TRINITY_DN40491_c0_g1,TRINITY_DN3737_c0_g2,TRINITY_DN24750_c0_g1,TRINITY_DN17681_c0_g1,TRINITY_DN4261_c0_g1,TRINITY_DN26741_c0_g1,TRINITY_DN11556_c0_g1,TRINITY_DN17112_c0_g1,TRINITY_DN33842_c0_g1,TRINITY_DN3828_c0_g1,TRINITY_DN4144_c1_g1,TRINITY_DN5099_c1_g1,TRINITY_DN7860_c0_g1,TRINITY_DN9737_c0_g1,TRINITY_DN81308_c0_g1,TRINITY_DN6793_c1_g1,TRINITY_DN32…
Biological Process	GO:0090304	nucleic acid metabolic process	316	2707	5.92E-04	4.52E-02	TRINITY_DN28948_c0_g2,TRINITY_DN11818_c0_g1,TRINITY_DN23520_c0_g1,TRINITY_DN21152_c0_g1,TRINITY_DN5592_c0_g1,TRINITY_DN17150_c0_g1,TRINITY_DN11189_c0_g1,TRINITY_DN22136_c0_g1,TRINITY_DN7094_c0_g1,TRINITY_DN33073_c1_g1,TRINITY_DN1394_c1_g1,TRINITY_DN4950_c1_g1,TRINITY_DN14257_c1_g1,TRINITY_DN11703_c0_g1,TRINITY_DN4068_c0_g3,TRINITY_DN14691_c0_g1,TRINITY_DN14691_c1_g1,TRINITY_DN37708_c0_g1,TRINITY_…
Biological Process	GO:0006996	organelle organization	189	1484	1.42E-04	1.57E-02	TRINITY_DN23789_c0_g1,TRINITY_DN18465_c0_g1,TRINITY_DN29490_c0_g1,TRINITY_DN924_c0_g1,TRINITY_DN775_c0_g1,TRINITY_DN13962_c0_g1,TRINITY_DN14806_c1_g1,TRINITY_DN57496_c0_g1,TRINITY_DN9464_c0_g1,TRINITY_DN16949_c0_g1,TRINITY_DN12507_c0_g3,TRINITY_DN26035_c0_g1,TRINITY_DN14570_c0_g1,TRINITY_DN18951_c0_g1,TRINITY_DN40505_c0_g1,TRINITY_DN8908_c0_g1,TRINITY_DN55276_c0_g1,TRINITY_DN727_c1_g1,TRINITY_DN4…
Biological Process	GO:0007049	cell cycle	141	729	2.46E-15	7.88E-12	TRINITY_DN29490_c0_g1,TRINITY_DN8966_c2_g1,TRINITY_DN24239_c0_g1,TRINITY_DN57496_c0_g1,TRINITY_DN6299_c0_g1,TRINITY_DN25328_c0_g1,TRINITY_DN22476_c0_g1,TRINITY_DN18951_c0_g1,TRINITY_DN26693_c0_g1,TRINITY_DN16046_c0_g1,TRINITY_DN12507_c0_g3,TRINITY_DN12312_c0_g1,TRINITY_DN8908_c0_g1,TRINITY_DN22058_c0_g1,TRINITY_DN2008_c0_g1,TRINITY_DN19839_c0_g1,TRINITY_DN6429_c1_g1,TRINITY_DN10278_c0_g1,TRINITY_…
Biological Process	GO:0033554	cellular response to stress	104	785	1.35E-03	8.09E-02	TRINITY_DN12762_c0_g1,TRINITY_DN9464_c0_g1,TRINITY_DN1979_c0_g1,TRINITY_DN12312_c0_g1,TRINITY_DN12507_c0_g3,TRINITY_DN19371_c0_g1,TRINITY_DN48878_c0_g1,TRINITY_DN15220_c0_g1,TRINITY_DN19265_c0_g1,TRINITY_DN24239_c0_g1,TRINITY_DN16591_c0_g1,TRINITY_DN6229_c0_g1,TRINITY_DN15242_c0_g1,TRINITY_DN11207_c0_g1,TRINITY_DN22261_c0_g1,TRINITY_DN23595_c0_g1,TRINITY_DN18488_c0_g1,TRINITY_DN242_c0_g1,TRINITY_…
Biological Process	GO:0006259	DNA metabolic process	101	632	8.77E-07	1.88E-04	TRINITY_DN7779_c0_g1,TRINITY_DN12323_c0_g2,TRINITY_DN18134_c0_g1,TRINITY_DN29482_c0_g1,TRINITY_DN80829_c0_g1,TRINITY_DN35250_c0_g1,TRINITY_DN845_c0_g1,TRINITY_DN11548_c0_g1,TRINITY_DN10762_c0_g1,TRINITY_DN21508_c0_g1,TRINITY_DN29104_c0_g1,TRINITY_DN19782_c0_g1,TRINITY_DN78202_c0_g1,TRINITY_DN24317_c0_g1,TRINITY_DN39242_c0_g1,TRINITY_DN8687_c0_g1,TRINITY_DN77814_c0_g1,TRINITY_DN25118_c0_g1,TRINITY…
Biological Process	GO:0022402	cell cycle process	87	454	1.18E-09	6.90E-07	TRINITY_DN17386_c0_g1,TRINITY_DN8022_c0_g1,TRINITY_DN3047_c5_g1,TRINITY_DN64580_c0_g1,TRINITY_DN5439_c0_g1,TRINITY_DN615_c5_g1,TRINITY_DN28948_c0_g2,TRINITY_DN12225_c0_g1,TRINITY_DN5363_c0_g2,TRINITY_DN20419_c0_g1,TRINITY_DN32330_c0_g1,TRINITY_DN11487_c0_g2,TRINITY_DN8132_c0_g1,TRINITY_DN320_c0_g1,TRINITY_DN6758_c1_g1,TRINITY_DN9338_c0_g1,TRINITY_DN2685_c0_g1,TRINITY_DN135_c6_g1,TRINITY_DN983_c4_…
Biological Process	GO:0051276	chromosome organization	79	436	8.80E-08	2.91E-05	TRINITY_DN6758_c1_g1,TRINITY_DN11487_c0_g2,TRINITY_DN3298_c0_g1,TRINITY_DN78075_c0_g1,TRINITY_DN2685_c0_g1,TRINITY_DN983_c4_g1,TRINITY_DN17143_c0_g1,TRINITY_DN10817_c0_g1,TRINITY_DN26859_c0_g1,TRINITY_DN4617_c0_g1,TRINITY_DN7860_c0_g1,TRINITY_DN1825_c0_g1,TRINITY_DN25430_c0_g1,TRINITY_DN33842_c0_g1,TRINITY_DN4850_c2_g1,TRINITY_DN856_c0_g1,TRINITY_DN64580_c0_g1,TRINITY_DN4950_c1_g1,TRINITY_DN28948…
Biological Process	GO:0006974	cellular response to DNA damage stimulus	73	411	6.06E-07	1.39E-04	TRINITY_DN11207_c0_g1,TRINITY_DN15242_c0_g1,TRINITY_DN22261_c0_g1,TRINITY_DN24239_c0_g1,TRINITY_DN16591_c0_g1,TRINITY_DN6229_c0_g1,TRINITY_DN32933_c0_g1,TRINITY_DN23595_c0_g1,TRINITY_DN25328_c0_g1,TRINITY_DN22476_c0_g1,TRINITY_DN554_c1_g1,TRINITY_DN77446_c0_g1,TRINITY_DN19371_c0_g1,TRINITY_DN1979_c0_g1,TRINITY_DN9464_c0_g1,TRINITY_DN12312_c0_g1,TRINITY_DN12507_c0_g3,TRINITY_DN19265_c0_g1,TRINITY_…
Biological Process	GO:0006396	RNA processing	62	488	2.64E-02	4.92E-01	TRINITY_DN5099_c1_g1,TRINITY_DN4144_c1_g1,TRINITY_DN2639_c0_g1,TRINITY_DN11292_c0_g1,TRINITY_DN9744_c0_g1,TRINITY_DN17085_c0_g1,TRINITY_DN36283_c0_g1,TRINITY_DN8470_c0_g1,TRINITY_DN3298_c0_g1,TRINITY_DN6007_c0_g1,TRINITY_DN19105_c0_g1,TRINITY_DN2520_c2_g1,TRINITY_DN22873_c0_g1,TRINITY_DN15203_c0_g1,TRINITY_DN30314_c0_g2,TRINITY_DN32933_c0_g1,TRINITY_DN11189_c0_g1,TRINITY_DN19127_c1_g1,TRINITY_DN2…
Biological Process	GO:0051301	cell division	60	262	4.67E-10	2.99E-07	TRINITY_DN8908_c0_g1,TRINITY_DN2685_c0_g1,TRINITY_DN135_c6_g1,TRINITY_DN6078_c1_g1,TRINITY_DN17143_c0_g1,TRINITY_DN23100_c0_g1,TRINITY_DN20383_c0_g1,TRINITY_DN8132_c0_g1,TRINITY_DN11487_c0_g2,TRINITY_DN12507_c0_g3,TRINITY_DN320_c0_g1,TRINITY_DN9338_c0_g1,TRINITY_DN18951_c0_g1,TRINITY_DN12225_c0_g1,TRINITY_DN42755_c0_g1,TRINITY_DN57496_c0_g1,TRINITY_DN8966_c2_g1,TRINITY_DN24239_c0_g1,TRINITY_DN574…
Biological Process	GO:0000278	mitotic cell cycle	60	296	5.96E-08	2.25E-05	TRINITY_DN983_c4_g1,TRINITY_DN2685_c0_g1,TRINITY_DN8908_c0_g1,TRINITY_DN9338_c0_g1,TRINITY_DN16046_c0_g1,TRINITY_DN32330_c0_g1,TRINITY_DN6758_c1_g1,TRINITY_DN11487_c0_g2,TRINITY_DN4246_c1_g1,TRINITY_DN57496_c0_g1,TRINITY_DN24553_c0_g1,TRINITY_DN28948_c0_g2,TRINITY_DN25328_c0_g1,TRINITY_DN554_c1_g1,TRINITY_DN20419_c0_g1,TRINITY_DN29490_c0_g1,TRINITY_DN8022_c0_g1,TRINITY_DN64580_c0_g1,TRINITY_DN543…
Biological Process	GO:0006281	DNA repair	57	292	4.76E-07	1.13E-04	TRINITY_DN64580_c0_g1,TRINITY_DN22261_c0_g1,TRINITY_DN14287_c0_g1,TRINITY_DN4850_c2_g1,TRINITY_DN16591_c0_g1,TRINITY_DN33842_c0_g1,TRINITY_DN17386_c0_g1,TRINITY_DN24239_c0_g1,TRINITY_DN19116_c0_g1,TRINITY_DN40491_c0_g1,TRINITY_DN32933_c0_g1,TRINITY_DN22476_c0_g1,TRINITY_DN21152_c0_g1,TRINITY_DN77446_c0_g1,TRINITY_DN23595_c0_g1,TRINITY_DN28948_c0_g2,TRINITY_DN17681_c0_g1,TRINITY_DN10751_c0_g1,TRIN…
Biological Process	GO:0007017	microtubule-based process	57	370	5.55E-04	4.34E-02	TRINITY_DN1821_c0_g2,TRINITY_DN6045_c0_g1,TRINITY_DN2680_c3_g1,TRINITY_DN27933_c0_g2,TRINITY_DN11602_c0_g1,TRINITY_DN21974_c0_g1,TRINITY_DN43281_c0_g1,TRINITY_DN566_c0_g1,TRINITY_DN7045_c4_g1,TRINITY_DN54963_c0_g1,TRINITY_DN35471_c0_g1,TRINITY_DN3759_c0_g1,TRINITY_DN409_c0_g1,TRINITY_DN986_c7_g1,TRINITY_DN18064_c0_g2,TRINITY_DN4042_c1_g1,TRINITY_DN16546_c0_g1,TRINITY_DN23662_c0_g1,TRINITY_DN28709…
Biological Process	GO:0051726	regulation of cell cycle	56	373	1.15E-03	7.25E-02	TRINITY_DN57496_c0_g1,TRINITY_DN24553_c0_g1,TRINITY_DN884_c11_g1,TRINITY_DN25328_c0_g1,TRINITY_DN554_c1_g1,TRINITY_DN28948_c0_g2,TRINITY_DN6251_c0_g1,TRINITY_DN3047_c5_g1,TRINITY_DN5439_c0_g1,TRINITY_DN18604_c0_g1,TRINITY_DN8022_c0_g1,TRINITY_DN17386_c0_g1,TRINITY_DN24239_c0_g1,TRINITY_DN23176_c3_g1,TRINITY_DN23100_c0_g1,TRINITY_DN2639_c0_g1,TRINITY_DN983_c4_g1,TRINITY_DN2685_c0_g1,TRINITY_DN1064…
Biological Process	GO:0033043	regulation of organelle organization	55	439	4.37E-02	5.90E-01	TRINITY_DN33842_c0_g1,TRINITY_DN924_c0_g1,TRINITY_DN71974_c0_g1,TRINITY_DN5439_c0_g1,TRINITY_DN333_c0_g1,TRINITY_DN2_c3_g1,TRINITY_DN28948_c0_g2,TRINITY_DN32276_c0_g1,TRINITY_DN30314_c0_g2,TRINITY_DN19116_c0_g1,TRINITY_DN11487_c0_g2,TRINITY_DN6758_c1_g1,TRINITY_DN16949_c0_g1,TRINITY_DN32330_c0_g1,TRINITY_DN12491_c0_g1,TRINITY_DN6165_c0_g1,TRINITY_DN128_c0_g1,TRINITY_DN48878_c0_g1,TRINITY_DN17884_…
Biological Process	GO:1903047	mitotic cell cycle process	54	258	9.08E-08	2.91E-05	TRINITY_DN21600_c0_g1,TRINITY_DN6478_c0_g1,TRINITY_DN13575_c0_g1,TRINITY_DN845_c0_g1,TRINITY_DN20109_c0_g1,TRINITY_DN7039_c0_g1,TRINITY_DN32265_c0_g1,TRINITY_DN27445_c0_g1,TRINITY_DN13998_c0_g1,TRINITY_DN29104_c0_g1,TRINITY_DN2580_c0_g1,TRINITY_DN78202_c0_g1,TRINITY_DN11706_c0_g2,TRINITY_DN23662_c0_g1,TRINITY_DN227_c3_g1,TRINITY_DN15261_c0_g1,TRINITY_DN49163_c0_g1,TRINITY_DN25150_c0_g1,TRINITY_DN…
Biological Process	GO:0034660	ncRNA metabolic process	53	312	7.22E-05	8.73E-03	TRINITY_DN21384_c0_g1,TRINITY_DN9089_c2_g1,TRINITY_DN15800_c0_g1,TRINITY_DN35087_c0_g1,TRINITY_DN19481_c0_g1,TRINITY_DN12502_c2_g1,TRINITY_DN19830_c0_g1,TRINITY_DN5557_c0_g1,TRINITY_DN20529_c1_g1,TRINITY_DN13596_c0_g1,TRINITY_DN4744_c0_g1,TRINITY_DN24538_c0_g1,TRINITY_DN2512_c0_g1,TRINITY_DN19326_c1_g1,TRINITY_DN32996_c0_g1,TRINITY_DN2008_c0_g1,TRINITY_DN18053_c0_g1,TRINITY_DN14029_c0_g1,TRINITY_…
Biological Process	GO:0006260	DNA replication	46	156	6.33E-12	8.12E-09	TRINITY_DN15688_c0_g1,TRINITY_DN17143_c0_g1,TRINITY_DN6758_c1_g1,TRINITY_DN12312_c0_g1,TRINITY_DN625_c1_g6,TRINITY_DN32330_c0_g1,TRINITY_DN1979_c0_g1,TRINITY_DN1406_c0_g1,TRINITY_DN78075_c0_g1,TRINITY_DN12430_c0_g1,TRINITY_DN22476_c0_g1,TRINITY_DN77446_c0_g1,TRINITY_DN17681_c0_g1,TRINITY_DN17150_c0_g1,TRINITY_DN848_c0_g1,TRINITY_DN4246_c1_g1,TRINITY_DN15643_c0_g1,TRINITY_DN11207_c0_g1,TRINITY_DN2…
Biological Process	GO:0048285	organelle fission	46	196	2.25E-08	1.03E-05	TRINITY_DN18604_c0_g1,TRINITY_DN29490_c0_g1,TRINITY_DN5439_c0_g1,TRINITY_DN64580_c0_g1,TRINITY_DN28948_c0_g2,TRINITY_DN5363_c0_g2,TRINITY_DN20419_c0_g1,TRINITY_DN57496_c0_g1,TRINITY_DN11487_c0_g2,TRINITY_DN16949_c0_g1,TRINITY_DN8908_c0_g1,TRINITY_DN2685_c0_g1,TRINITY_DN23583_c0_g1,TRINITY_DN983_c4_g1,TRINITY_DN15261_c0_g1,TRINITY_DN49163_c0_g1,TRINITY_DN2153_c0_g1,TRINITY_DN28876_c0_g1,TRINITY_DN…
Biological Process	GO:0022414	reproductive process	45	337	2.54E-02	4.92E-01	TRINITY_DN15737_c3_g1,TRINITY_DN1196_c2_g1,TRINITY_DN77413_c0_g1,TRINITY_DN39242_c0_g1,TRINITY_DN3533_c0_g1,TRINITY_DN4042_c1_g1,TRINITY_DN3759_c0_g1,TRINITY_DN34123_c0_g1,TRINITY_DN11032_c0_g1,TRINITY_DN77462_c0_g1,TRINITY_DN15800_c0_g1,TRINITY_DN11602_c0_g1,TRINITY_DN9089_c2_g1,TRINITY_DN23460_c0_g1,TRINITY_DN25118_c0_g1,TRINITY_DN25733_c0_g2,TRINITY_DN21390_c0_g1,TRINITY_DN3471_c0_g1,TRINITY_D…
Biological Process	GO:0000003	reproduction	45	342	3.17E-02	5.53E-01	TRINITY_DN727_c1_g1,TRINITY_DN227_c2_g2,TRINITY_DN194_c6_g2,TRINITY_DN26693_c0_g1,TRINITY_DN6793_c1_g1,TRINITY_DN9473_c0_g1,TRINITY_DN11101_c0_g1,TRINITY_DN9464_c0_g1,TRINITY_DN6768_c1_g1,TRINITY_DN32933_c0_g1,TRINITY_DN22476_c0_g1,TRINITY_DN5363_c0_g2,TRINITY_DN32305_c0_g1,TRINITY_DN80342_c0_g1,TRINITY_DN18604_c0_g1,TRINITY_DN11556_c0_g1,TRINITY_DN24239_c0_g1,TRINITY_DN77413_c0_g1,TRINITY_DN1196…
Biological Process	GO:0000226	microtubule cytoskeleton organization	44	231	1.80E-05	2.56E-03	TRINITY_DN11602_c0_g1,TRINITY_DN21974_c0_g1,TRINITY_DN6045_c0_g1,TRINITY_DN1821_c0_g2,TRINITY_DN2680_c3_g1,TRINITY_DN27933_c0_g2,TRINITY_DN54963_c0_g1,TRINITY_DN7045_c4_g1,TRINITY_DN43281_c0_g1,TRINITY_DN4042_c1_g1,TRINITY_DN986_c7_g1,TRINITY_DN18064_c0_g2,TRINITY_DN3759_c0_g1,TRINITY_DN16546_c0_g1,TRINITY_DN49163_c0_g1,TRINITY_DN23662_c0_g1,TRINITY_DN28709_c0_g1,TRINITY_DN10278_c0_g1,TRINITY_DN2…
Biological Process	GO:0044702	single organism reproductive process	44	311	1.07E-02	2.96E-01	TRINITY_DN18604_c0_g1,TRINITY_DN24239_c0_g1,TRINITY_DN11556_c0_g1,TRINITY_DN32933_c0_g1,TRINITY_DN6768_c1_g1,TRINITY_DN5363_c0_g2,TRINITY_DN22476_c0_g1,TRINITY_DN32305_c0_g1,TRINITY_DN80342_c0_g1,TRINITY_DN26693_c0_g1,TRINITY_DN6793_c1_g1,TRINITY_DN11101_c0_g1,TRINITY_DN9473_c0_g1,TRINITY_DN9464_c0_g1,TRINITY_DN727_c1_g1,TRINITY_DN227_c2_g2,TRINITY_DN194_c6_g2,TRINITY_DN6507_c0_g1,TRINITY_DN64179…
Biological Process	GO:0000280	nuclear division	43	171	7.31E-09	3.60E-06	TRINITY_DN7039_c0_g1,TRINITY_DN21600_c0_g1,TRINITY_DN3471_c0_g1,TRINITY_DN6478_c0_g1,TRINITY_DN13998_c0_g1,TRINITY_DN32265_c0_g1,TRINITY_DN27445_c0_g1,TRINITY_DN2580_c0_g1,TRINITY_DN48714_c0_g1,TRINITY_DN2008_c0_g1,TRINITY_DN15261_c0_g1,TRINITY_DN49163_c0_g1,TRINITY_DN25150_c0_g1,TRINITY_DN28876_c0_g1,TRINITY_DN2153_c0_g1,TRINITY_DN227_c3_g1,TRINITY_DN15737_c3_g1,TRINITY_DN3197_c0_g1,TRINITY_DN77…
Biological Process	GO:0007059	chromosome segregation	41	135	3.17E-11	2.54E-08	TRINITY_DN24553_c0_g1,TRINITY_DN57496_c0_g1,TRINITY_DN28948_c0_g2,TRINITY_DN20419_c0_g1,TRINITY_DN29490_c0_g1,TRINITY_DN64580_c0_g1,TRINITY_DN983_c4_g1,TRINITY_DN17143_c0_g1,TRINITY_DN2685_c0_g1,TRINITY_DN8908_c0_g1,TRINITY_DN8132_c0_g1,TRINITY_DN11487_c0_g2,TRINITY_DN7039_c0_g1,TRINITY_DN6478_c0_g1,TRINITY_DN13998_c0_g1,TRINITY_DN5318_c0_g1,TRINITY_DN27445_c0_g1,TRINITY_DN32265_c0_g1,TRINITY_DN1…
Biological Process	GO:0034470	ncRNA processing	39	216	1.74E-04	1.80E-02	TRINITY_DN5099_c1_g1,TRINITY_DN2639_c0_g1,TRINITY_DN11292_c0_g1,TRINITY_DN36283_c0_g1,TRINITY_DN17085_c0_g1,TRINITY_DN3298_c0_g1,TRINITY_DN8470_c0_g1,TRINITY_DN22873_c0_g1,TRINITY_DN2520_c2_g1,TRINITY_DN19105_c0_g1,TRINITY_DN15203_c0_g1,TRINITY_DN6007_c0_g1,TRINITY_DN11189_c0_g1,TRINITY_DN23520_c0_g1,TRINITY_DN18692_c0_g1,TRINITY_DN19127_c1_g1,TRINITY_DN397_c2_g1,TRINITY_DN77487_c0_g1,TRINITY_DN1…
Biological Process	GO:0022613	ribonucleoprotein complex biogenesis	36	257	2.24E-02	4.92E-01	TRINITY_DN959_c0_g1,TRINITY_DN10551_c0_g1,TRINITY_DN77487_c0_g1,TRINITY_DN397_c2_g1,TRINITY_DN30314_c0_g2,TRINITY_DN13962_c0_g1,TRINITY_DN19127_c1_g1,TRINITY_DN43899_c0_g1,TRINITY_DN14621_c0_g1,TRINITY_DN8470_c0_g1,TRINITY_DN6377_c0_g1,TRINITY_DN21539_c0_g1,TRINITY_DN3298_c0_g1,TRINITY_DN34375_c0_g1,TRINITY_DN6007_c0_g1,TRINITY_DN2520_c2_g1,TRINITY_DN22873_c0_g1,TRINITY_DN4144_c1_g1,TRINITY_DN263…
Biological Process	GO:0006310	DNA recombination	35	226	5.52E-03	2.22E-01	TRINITY_DN1023_c0_g1,TRINITY_DN19116_c0_g1,TRINITY_DN28948_c0_g2,TRINITY_DN17681_c0_g1,TRINITY_DN21152_c0_g1,TRINITY_DN25328_c0_g1,TRINITY_DN22476_c0_g1,TRINITY_DN4850_c2_g1,TRINITY_DN33842_c0_g1,TRINITY_DN17386_c0_g1,TRINITY_DN25430_c0_g1,TRINITY_DN16591_c0_g1,TRINITY_DN81308_c0_g1,TRINITY_DN10751_c0_g1,TRINITY_DN26693_c0_g1,TRINITY_DN19371_c0_g1,TRINITY_DN1979_c0_g1,TRINITY_DN9464_c0_g1,TRINITY…
Biological Process	GO:0032787	monocarboxylic acid metabolic process	35	244	1.74E-02	4.32E-01	TRINITY_DN35099_c0_g1,TRINITY_DN20817_c0_g1,TRINITY_DN26429_c0_g1,TRINITY_DN4642_c0_g1,TRINITY_DN6268_c0_g1,TRINITY_DN72854_c0_g1,TRINITY_DN13008_c0_g1,TRINITY_DN14901_c0_g1,TRINITY_DN1739_c0_g2,TRINITY_DN62629_c0_g1,TRINITY_DN13809_c1_g1,TRINITY_DN32813_c0_g1,TRINITY_DN22454_c0_g1,TRINITY_DN7813_c0_g1,TRINITY_DN12054_c0_g1,TRINITY_DN10373_c0_g1,TRINITY_DN10840_c0_g1,TRINITY_DN22391_c1_g1,TRINITY…
Biological Process	GO:0032259	methylation	34	218	5.53E-03	2.22E-01	TRINITY_DN36283_c0_g1,TRINITY_DN4144_c1_g1,TRINITY_DN7860_c0_g1,TRINITY_DN19265_c0_g1,TRINITY_DN26859_c0_g1,TRINITY_DN19105_c0_g1,TRINITY_DN12491_c0_g1,TRINITY_DN4999_c0_g1,TRINITY_DN12653_c0_g1,TRINITY_DN3298_c0_g1,TRINITY_DN24805_c0_g1,TRINITY_DN18692_c0_g1,TRINITY_DN5363_c0_g2,TRINITY_DN28049_c0_g1,TRINITY_DN13596_c0_g1,TRINITY_DN19830_c0_g1,TRINITY_DN6436_c0_g1,TRINITY_DN8687_c0_g1,TRINITY_DN…
Biological Process	GO:0010564	regulation of cell cycle process	33	191	1.17E-03	7.27E-02	TRINITY_DN8022_c0_g1,TRINITY_DN5439_c0_g1,TRINITY_DN28948_c0_g2,TRINITY_DN554_c1_g1,TRINITY_DN25328_c0_g1,TRINITY_DN32330_c0_g1,TRINITY_DN6758_c1_g1,TRINITY_DN11487_c0_g2,TRINITY_DN2685_c0_g1,TRINITY_DN983_c4_g1,TRINITY_DN23100_c0_g1,TRINITY_DN25150_c0_g1,TRINITY_DN2153_c0_g1,TRINITY_DN23078_c0_g1,TRINITY_DN15261_c0_g1,TRINITY_DN227_c3_g1,TRINITY_DN23662_c0_g1,TRINITY_DN10278_c0_g1,TRINITY_DN7820…
Biological Process	GO:0140014	mitotic nuclear division	31	107	2.74E-08	1.17E-05	TRINITY_DN27445_c0_g1,TRINITY_DN32265_c0_g1,TRINITY_DN20419_c0_g1,TRINITY_DN28948_c0_g2,TRINITY_DN13998_c0_g1,TRINITY_DN57496_c0_g1,TRINITY_DN6478_c0_g1,TRINITY_DN21600_c0_g1,TRINITY_DN7039_c0_g1,TRINITY_DN227_c3_g1,TRINITY_DN25150_c0_g1,TRINITY_DN2153_c0_g1,TRINITY_DN15261_c0_g1,TRINITY_DN49163_c0_g1,TRINITY_DN64580_c0_g1,TRINITY_DN5439_c0_g1,TRINITY_DN29490_c0_g1,TRINITY_DN2580_c0_g1,TRINITY_DN…
Biological Process	GO:0042254	ribosome biogenesis	31	168	5.27E-04	4.22E-02	TRINITY_DN70546_c0_g1,TRINITY_DN18053_c0_g1,TRINITY_DN959_c0_g1,TRINITY_DN10551_c0_g1,TRINITY_DN77487_c0_g1,TRINITY_DN7305_c0_g1,TRINITY_DN7328_c0_g1,TRINITY_DN78966_c0_g1,TRINITY_DN19127_c1_g1,TRINITY_DN13962_c0_g1,TRINITY_DN43899_c0_g1,TRINITY_DN14621_c0_g1,TRINITY_DN8470_c0_g1,TRINITY_DN6377_c0_g1,TRINITY_DN3298_c0_g1,TRINITY_DN21539_c0_g1,TRINITY_DN9089_c2_g1,TRINITY_DN34375_c0_g1,TRINITY_DN6…
Biological Process	GO:0098813	nuclear chromosome segregation	30	105	6.48E-08	2.31E-05	TRINITY_DN48714_c0_g1,TRINITY_DN64580_c0_g1,TRINITY_DN2580_c0_g1,TRINITY_DN29490_c0_g1,TRINITY_DN6429_c1_g1,TRINITY_DN15261_c0_g1,TRINITY_DN28876_c0_g1,TRINITY_DN2153_c0_g1,TRINITY_DN25150_c0_g1,TRINITY_DN6478_c0_g1,TRINITY_DN7039_c0_g1,TRINITY_DN20419_c0_g1,TRINITY_DN27445_c0_g1,TRINITY_DN32265_c0_g1,TRINITY_DN28948_c0_g2,TRINITY_DN13998_c0_g1,TRINITY_DN11032_c0_g1,TRINITY_DN35471_c0_g1,TRINITY_…
Biological Process	GO:0007346	regulation of mitotic cell cycle	30	161	5.43E-04	4.30E-02	TRINITY_DN6758_c1_g1,TRINITY_DN23460_c0_g1,TRINITY_DN11487_c0_g2,TRINITY_DN21384_c0_g1,TRINITY_DN32330_c0_g1,TRINITY_DN54963_c0_g1,TRINITY_DN77413_c0_g1,TRINITY_DN78587_c0_g1,TRINITY_DN15737_c3_g1,TRINITY_DN983_c4_g1,TRINITY_DN227_c3_g1,TRINITY_DN23662_c0_g1,TRINITY_DN17386_c0_g1,TRINITY_DN25150_c0_g1,TRINITY_DN2153_c0_g1,TRINITY_DN23078_c0_g1,TRINITY_DN15261_c0_g1,TRINITY_DN5439_c0_g1,TRINITY_DN…
Biological Process	GO:0006261	DNA-dependent DNA replication	29	66	7.74E-13	1.24E-09	TRINITY_DN77446_c0_g1,TRINITY_DN29482_c0_g1,TRINITY_DN845_c0_g1,TRINITY_DN27142_c0_g1,TRINITY_DN4246_c1_g1,TRINITY_DN11548_c0_g1,TRINITY_DN15643_c0_g1,TRINITY_DN10787_c0_g1,TRINITY_DN21508_c0_g1,TRINITY_DN35914_c0_g1,TRINITY_DN14287_c0_g1,TRINITY_DN29104_c0_g1,TRINITY_DN22261_c0_g1,TRINITY_DN11207_c0_g1,TRINITY_DN78202_c0_g1,TRINITY_DN26741_c0_g1,TRINITY_DN77814_c0_g1,TRINITY_DN625_c1_g6,TRINITY_…
Biological Process	GO:0045786	negative regulation of cell cycle	28	183	1.42E-02	3.65E-01	TRINITY_DN24239_c0_g1,TRINITY_DN2153_c0_g1,TRINITY_DN25150_c0_g1,TRINITY_DN23078_c0_g1,TRINITY_DN17386_c0_g1,TRINITY_DN34765_c0_g1,TRINITY_DN2580_c0_g1,TRINITY_DN19839_c0_g1,TRINITY_DN3047_c5_g1,TRINITY_DN19782_c0_g1,TRINITY_DN28948_c0_g2,TRINITY_DN554_c1_g1,TRINITY_DN24553_c0_g1,TRINITY_DN6478_c0_g1,TRINITY_DN71065_c0_g1,TRINITY_DN23460_c0_g1,TRINITY_DN12507_c0_g3,TRINITY_DN26429_c0_g1,TRINITY_D…
Biological Process	GO:0006302	double-strand break repair	25	91	1.77E-06	3.45E-04	TRINITY_DN40491_c0_g1,TRINITY_DN845_c0_g1,TRINITY_DN11548_c0_g1,TRINITY_DN22476_c0_g1,TRINITY_DN32265_c0_g1,TRINITY_DN21152_c0_g1,TRINITY_DN17681_c0_g1,TRINITY_DN28948_c0_g2,TRINITY_DN19782_c0_g1,TRINITY_DN64580_c0_g1,TRINITY_DN29104_c0_g1,TRINITY_DN14287_c0_g1,TRINITY_DN78202_c0_g1,TRINITY_DN16591_c0_g1,TRINITY_DN17386_c0_g1,TRINITY_DN33842_c0_g1,TRINITY_DN81308_c0_g1,TRINITY_DN39242_c0_g1,TRINI…
Biological Process	GO:0051052	regulation of DNA metabolic process	25	146	4.91E-03	2.07E-01	TRINITY_DN19782_c0_g1,TRINITY_DN11207_c0_g1,TRINITY_DN4850_c2_g1,TRINITY_DN16591_c0_g1,TRINITY_DN33842_c0_g1,TRINITY_DN10787_c0_g1,TRINITY_DN35914_c0_g1,TRINITY_DN3471_c0_g1,TRINITY_DN19116_c0_g1,TRINITY_DN80829_c0_g1,TRINITY_DN845_c0_g1,TRINITY_DN15643_c0_g1,TRINITY_DN25328_c0_g1,TRINITY_DN29482_c0_g1,TRINITY_DN62616_c0_g1,TRINITY_DN78075_c0_g1,TRINITY_DN6758_c1_g1,TRINITY_DN1099_c0_g1,TRINITY_D…
Biological Process	GO:0051321	meiotic cell cycle	24	93	9.28E-06	1.38E-03	TRINITY_DN15737_c3_g1,TRINITY_DN1196_c2_g1,TRINITY_DN77413_c0_g1,TRINITY_DN39242_c0_g1,TRINITY_DN3533_c0_g1,TRINITY_DN4042_c1_g1,TRINITY_DN3759_c0_g1,TRINITY_DN6793_c1_g1,TRINITY_DN11032_c0_g1,TRINITY_DN26693_c0_g1,TRINITY_DN77462_c0_g1,TRINITY_DN15800_c0_g1,TRINITY_DN11602_c0_g1,TRINITY_DN9089_c2_g1,TRINITY_DN23460_c0_g1,TRINITY_DN25118_c0_g1,TRINITY_DN3471_c0_g1,TRINITY_DN5363_c0_g2,TRINITY_DN5…
Biological Process	GO:0006399	tRNA metabolic process	24	141	6.23E-03	2.37E-01	TRINITY_DN24538_c0_g1,TRINITY_DN5099_c1_g1,TRINITY_DN32595_c0_g1,TRINITY_DN4068_c0_g3,TRINITY_DN13596_c0_g1,TRINITY_DN20529_c1_g1,TRINITY_DN5557_c0_g1,TRINITY_DN12502_c2_g1,TRINITY_DN15203_c0_g1,TRINITY_DN35087_c0_g1,TRINITY_DN19105_c0_g1,TRINITY_DN22136_c0_g1,TRINITY_DN13649_c0_g1,TRINITY_DN11189_c0_g1,TRINITY_DN23520_c0_g1,TRINITY_DN17045_c0_g1,TRINITY_DN18692_c0_g1,TRINITY_DN5247_c0_g1,TRINITY…
Biological Process	GO:0043414	macromolecule methylation	24	142	6.81E-03	2.54E-01	TRINITY_DN13596_c0_g1,TRINITY_DN36283_c0_g1,TRINITY_DN19830_c0_g1,TRINITY_DN8687_c0_g1,TRINITY_DN7860_c0_g1,TRINITY_DN26859_c0_g1,TRINITY_DN2760_c0_g2,TRINITY_DN19105_c0_g1,TRINITY_DN21384_c0_g1,TRINITY_DN15800_c0_g1,TRINITY_DN3298_c0_g1,TRINITY_DN19332_c0_g1,TRINITY_DN24805_c0_g1,TRINITY_DN5363_c0_g2,TRINITY_DN70430_c0_g1,TRINITY_DN18692_c0_g1,TRINITY_DN7305_c0_g1,TRINITY_DN21600_c0_g1,TRINITY_D…
Biological Process	GO:0071103	DNA conformation change	23	76	7.16E-07	1.58E-04	TRINITY_DN26129_c0_g1,TRINITY_DN78075_c0_g1,TRINITY_DN62616_c0_g1,TRINITY_DN18951_c0_g1,TRINITY_DN1979_c0_g1,TRINITY_DN77462_c0_g1,TRINITY_DN2519_c0_g2,TRINITY_DN24416_c0_g1,TRINITY_DN3197_c0_g1,TRINITY_DN4387_c2_g1,TRINITY_DN924_c0_g1,TRINITY_DN37058_c0_g2,TRINITY_DN11207_c0_g1,TRINITY_DN64580_c0_g1,TRINITY_DN1825_c0_g1,TRINITY_DN10787_c0_g1,TRINITY_DN4246_c1_g1,TRINITY_DN15643_c0_g1,TRINITY_DN1…
Biological Process	GO:0000819	sister chromatid segregation	23	81	2.45E-06	4.63E-04	TRINITY_DN2685_c0_g1,TRINITY_DN986_c7_g1,TRINITY_DN3197_c0_g1,TRINITY_DN983_c4_g1,TRINITY_DN17143_c0_g1,TRINITY_DN11487_c0_g2,TRINITY_DN77462_c0_g1,TRINITY_DN2519_c0_g2,TRINITY_DN35471_c0_g1,TRINITY_DN32265_c0_g1,TRINITY_DN27445_c0_g1,TRINITY_DN20419_c0_g1,TRINITY_DN13998_c0_g1,TRINITY_DN28948_c0_g2,TRINITY_DN6478_c0_g1,TRINITY_DN7039_c0_g1,TRINITY_DN2153_c0_g1,TRINITY_DN28876_c0_g1,TRINITY_DN251…
Biological Process	GO:0044770	cell cycle phase transition	23	149	2.23E-02	4.92E-01	TRINITY_DN78202_c0_g1,TRINITY_DN2580_c0_g1,TRINITY_DN18604_c0_g1,TRINITY_DN8022_c0_g1,TRINITY_DN15261_c0_g1,TRINITY_DN24239_c0_g1,TRINITY_DN2153_c0_g1,TRINITY_DN25150_c0_g1,TRINITY_DN23078_c0_g1,TRINITY_DN845_c0_g1,TRINITY_DN20109_c0_g1,TRINITY_DN25328_c0_g1,TRINITY_DN554_c1_g1,TRINITY_DN32265_c0_g1,TRINITY_DN28948_c0_g2,TRINITY_DN9338_c0_g1,TRINITY_DN54963_c0_g1,TRINITY_DN11487_c0_g2,TRINITY_DN3…
Biological Process	GO:0016072	rRNA metabolic process	22	133	1.19E-02	3.24E-01	TRINITY_DN7328_c0_g1,TRINITY_DN7305_c0_g1,TRINITY_DN22223_c0_g1,TRINITY_DN19127_c1_g1,TRINITY_DN18053_c0_g1,TRINITY_DN77487_c0_g1,TRINITY_DN959_c0_g1,TRINITY_DN10551_c0_g1,TRINITY_DN727_c1_g1,TRINITY_DN2639_c0_g1,TRINITY_DN11292_c0_g1,TRINITY_DN4744_c0_g1,TRINITY_DN36283_c0_g1,TRINITY_DN17085_c0_g1,TRINITY_DN19830_c0_g1,TRINITY_DN3298_c0_g1,TRINITY_DN8470_c0_g1,TRINITY_DN22873_c0_g1,TRINITY_DN252…
Biological Process	GO:0044772	mitotic cell cycle phase transition	22	141	2.24E-02	4.92E-01	TRINITY_DN9338_c0_g1,TRINITY_DN54963_c0_g1,TRINITY_DN32330_c0_g1,TRINITY_DN21384_c0_g1,TRINITY_DN11487_c0_g2,TRINITY_DN983_c4_g1,TRINITY_DN15737_c3_g1,TRINITY_DN77413_c0_g1,TRINITY_DN2580_c0_g1,TRINITY_DN78202_c0_g1,TRINITY_DN8022_c0_g1,TRINITY_DN15261_c0_g1,TRINITY_DN24239_c0_g1,TRINITY_DN25150_c0_g1,TRINITY_DN2153_c0_g1,TRINITY_DN23078_c0_g1,TRINITY_DN845_c0_g1,TRINITY_DN20109_c0_g1,TRINITY_DN2…
Biological Process	GO:0000070	mitotic sister chromatid segregation	21	70	2.53E-06	4.63E-04	TRINITY_DN32265_c0_g1,TRINITY_DN27445_c0_g1,TRINITY_DN20419_c0_g1,TRINITY_DN13998_c0_g1,TRINITY_DN28948_c0_g2,TRINITY_DN6478_c0_g1,TRINITY_DN7039_c0_g1,TRINITY_DN25150_c0_g1,TRINITY_DN2153_c0_g1,TRINITY_DN15261_c0_g1,TRINITY_DN64580_c0_g1,TRINITY_DN29490_c0_g1,TRINITY_DN2580_c0_g1,TRINITY_DN2685_c0_g1,TRINITY_DN986_c7_g1,TRINITY_DN3197_c0_g1,TRINITY_DN983_c4_g1,TRINITY_DN11487_c0_g2,TRINITY_DN251…
Biological Process	GO:0007051	spindle organization	21	80	2.50E-05	3.42E-03	TRINITY_DN615_c5_g1,TRINITY_DN27445_c0_g1,TRINITY_DN6611_c2_g2,TRINITY_DN57496_c0_g1,TRINITY_DN49163_c0_g1,TRINITY_DN23662_c0_g1,TRINITY_DN2121_c2_g1,TRINITY_DN2580_c0_g1,TRINITY_DN29490_c0_g1,TRINITY_DN986_c7_g1,TRINITY_DN8908_c0_g1,TRINITY_DN2685_c0_g1,TRINITY_DN16546_c0_g1,TRINITY_DN11602_c0_g1,TRINITY_DN8132_c0_g1,TRINITY_DN6045_c0_g1,TRINITY_DN1821_c0_g2,TRINITY_DN2680_c3_g1,TRINITY_DN6758_c…
Biological Process	GO:0006364	rRNA processing	20	121	1.61E-02	4.04E-01	TRINITY_DN18053_c0_g1,TRINITY_DN10551_c0_g1,TRINITY_DN959_c0_g1,TRINITY_DN77487_c0_g1,TRINITY_DN7305_c0_g1,TRINITY_DN7328_c0_g1,TRINITY_DN19127_c1_g1,TRINITY_DN8470_c0_g1,TRINITY_DN3298_c0_g1,TRINITY_DN9089_c2_g1,TRINITY_DN6007_c0_g1,TRINITY_DN19481_c0_g1,TRINITY_DN22873_c0_g1,TRINITY_DN2520_c2_g1,TRINITY_DN4744_c0_g1,TRINITY_DN11292_c0_g1,TRINITY_DN2639_c0_g1,TRINITY_DN19830_c0_g1,TRINITY_DN1708…
Biological Process	GO:0000075	cell cycle checkpoint	19	105	7.31E-03	2.66E-01	TRINITY_DN71065_c0_g1,TRINITY_DN12507_c0_g3,TRINITY_DN54963_c0_g1,TRINITY_DN10642_c0_g1,TRINITY_DN10267_c0_g1,TRINITY_DN986_c7_g1,TRINITY_DN77413_c0_g1,TRINITY_DN983_c4_g1,TRINITY_DN17386_c0_g1,TRINITY_DN25150_c0_g1,TRINITY_DN2153_c0_g1,TRINITY_DN19782_c0_g1,TRINITY_DN19839_c0_g1,TRINITY_DN34765_c0_g1,TRINITY_DN2580_c0_g1,TRINITY_DN554_c1_g1,TRINITY_DN28948_c0_g2,TRINITY_DN24553_c0_g1,TRINITY_DN6…
Biological Process	GO:0008033	tRNA processing	18	72	1.84E-04	1.87E-02	TRINITY_DN47503_c0_g1,TRINITY_DN10419_c0_g1,TRINITY_DN23520_c0_g1,TRINITY_DN18692_c0_g1,TRINITY_DN17045_c0_g1,TRINITY_DN11189_c0_g1,TRINITY_DN13649_c0_g1,TRINITY_DN2512_c0_g1,TRINITY_DN19326_c1_g1,TRINITY_DN14029_c0_g1,TRINITY_DN5557_c0_g1,TRINITY_DN13596_c0_g1,TRINITY_DN20529_c1_g1,TRINITY_DN24538_c0_g1,TRINITY_DN5099_c1_g1,TRINITY_DN15203_c0_g1,TRINITY_DN19105_c0_g1,TRINITY_DN12502_c2_g1
Biological Process	GO:1901990	regulation of mitotic cell cycle phase transition	18	96	6.11E-03	2.37E-01	TRINITY_DN11487_c0_g2,TRINITY_DN32330_c0_g1,TRINITY_DN21384_c0_g1,TRINITY_DN77413_c0_g1,TRINITY_DN983_c4_g1,TRINITY_DN2580_c0_g1,TRINITY_DN78202_c0_g1,TRINITY_DN8022_c0_g1,TRINITY_DN15261_c0_g1,TRINITY_DN25150_c0_g1,TRINITY_DN23078_c0_g1,TRINITY_DN2153_c0_g1,TRINITY_DN845_c0_g1,TRINITY_DN20109_c0_g1,TRINITY_DN554_c1_g1,TRINITY_DN32265_c0_g1,TRINITY_DN25328_c0_g1,TRINITY_DN28948_c0_g2
Biological Process	GO:1901987	regulation of cell cycle phase transition	18	100	9.37E-03	2.79E-01	TRINITY_DN845_c0_g1,TRINITY_DN20109_c0_g1,TRINITY_DN554_c1_g1,TRINITY_DN25328_c0_g1,TRINITY_DN32265_c0_g1,TRINITY_DN28948_c0_g2,TRINITY_DN78202_c0_g1,TRINITY_DN2580_c0_g1,TRINITY_DN8022_c0_g1,TRINITY_DN15261_c0_g1,TRINITY_DN2153_c0_g1,TRINITY_DN25150_c0_g1,TRINITY_DN23078_c0_g1,TRINITY_DN77413_c0_g1,TRINITY_DN983_c4_g1,TRINITY_DN11487_c0_g2,TRINITY_DN32330_c0_g1,TRINITY_DN21384_c0_g1
Biological Process	GO:0010639	negative regulation of organelle organization	18	112	2.79E-02	4.94E-01	TRINITY_DN23100_c0_g1,TRINITY_DN983_c4_g1,TRINITY_DN2760_c0_g2,TRINITY_DN22131_c0_g1,TRINITY_DN48878_c0_g1,TRINITY_DN128_c0_g1,TRINITY_DN6241_c0_g1,TRINITY_DN23460_c0_g1,TRINITY_DN32330_c0_g1,TRINITY_DN11859_c0_g1,TRINITY_DN2_c3_g1,TRINITY_DN28948_c0_g2,TRINITY_DN30718_c0_g1,TRINITY_DN1843_c0_g1,TRINITY_DN2580_c0_g1,TRINITY_DN33842_c0_g1,TRINITY_DN2153_c0_g1,TRINITY_DN25150_c0_g1
Biological Process	GO:0000724	double-strand break repair via homologous recombination	17	44	4.24E-07	1.04E-04	TRINITY_DN10751_c0_g1,TRINITY_DN19371_c0_g1,TRINITY_DN21974_c0_g1,TRINITY_DN1099_c0_g1,TRINITY_DN81308_c0_g1,TRINITY_DN78202_c0_g1,TRINITY_DN19782_c0_g1,TRINITY_DN29104_c0_g1,TRINITY_DN16591_c0_g1,TRINITY_DN33842_c0_g1,TRINITY_DN17386_c0_g1,TRINITY_DN11548_c0_g1,TRINITY_DN845_c0_g1,TRINITY_DN17681_c0_g1,TRINITY_DN28948_c0_g2,TRINITY_DN22476_c0_g1,TRINITY_DN21152_c0_g1
Biological Process	GO:0000725	recombinational repair	17	44	4.24E-07	1.04E-04	TRINITY_DN10751_c0_g1,TRINITY_DN19371_c0_g1,TRINITY_DN1099_c0_g1,TRINITY_DN21974_c0_g1,TRINITY_DN81308_c0_g1,TRINITY_DN19782_c0_g1,TRINITY_DN29104_c0_g1,TRINITY_DN78202_c0_g1,TRINITY_DN16591_c0_g1,TRINITY_DN33842_c0_g1,TRINITY_DN17386_c0_g1,TRINITY_DN845_c0_g1,TRINITY_DN11548_c0_g1,TRINITY_DN22476_c0_g1,TRINITY_DN21152_c0_g1,TRINITY_DN28948_c0_g2,TRINITY_DN17681_c0_g1
Biological Process	GO:0071824	protein-DNA complex subunit organization	17	69	3.31E-04	2.93E-02	TRINITY_DN9464_c0_g1,TRINITY_DN10751_c0_g1,TRINITY_DN20836_c0_g1,TRINITY_DN19340_c0_g1,TRINITY_DN10817_c0_g1,TRINITY_DN4387_c2_g1,TRINITY_DN24239_c0_g1,TRINITY_DN43181_c0_g1,TRINITY_DN1825_c0_g1,TRINITY_DN10787_c0_g1,TRINITY_DN78202_c0_g1,TRINITY_DN924_c0_g1,TRINITY_DN37058_c0_g2,TRINITY_DN33211_c0_g1,TRINITY_DN22223_c0_g1,TRINITY_DN13290_c0_g1,TRINITY_DN13734_c0_g1
Biological Process	GO:0009451	RNA modification	17	76	1.09E-03	7.11E-02	TRINITY_DN2512_c0_g1,TRINITY_DN14029_c0_g1,TRINITY_DN18692_c0_g1,TRINITY_DN17045_c0_g1,TRINITY_DN47503_c0_g1,TRINITY_DN7305_c0_g1,TRINITY_DN19105_c0_g1,TRINITY_DN4667_c0_g1,TRINITY_DN21384_c0_g1,TRINITY_DN12502_c2_g1,TRINITY_DN36283_c0_g1,TRINITY_DN13596_c0_g1,TRINITY_DN20529_c1_g1,TRINITY_DN19830_c0_g1,TRINITY_DN5557_c0_g1,TRINITY_DN24538_c0_g1,TRINITY_DN5099_c1_g1
Biological Process	GO:0033044	regulation of chromosome organization	17	99	1.78E-02	4.33E-01	TRINITY_DN7860_c0_g1,TRINITY_DN26859_c0_g1,TRINITY_DN2760_c0_g2,TRINITY_DN983_c4_g1,TRINITY_DN11487_c0_g2,TRINITY_DN19116_c0_g1,TRINITY_DN70430_c0_g1,TRINITY_DN32265_c0_g1,TRINITY_DN28948_c0_g2,TRINITY_DN924_c0_g1,TRINITY_DN19782_c0_g1,TRINITY_DN2580_c0_g1,TRINITY_DN78202_c0_g1,TRINITY_DN33842_c0_g1,TRINITY_DN15261_c0_g1,TRINITY_DN2153_c0_g1,TRINITY_DN25150_c0_g1
Biological Process	GO:0006270	DNA replication initiation	15	21	2.66E-11	2.44E-08	TRINITY_DN10787_c0_g1,TRINITY_DN625_c1_g6,TRINITY_DN22604_c0_g1,TRINITY_DN14463_c0_g1,TRINITY_DN78075_c0_g1,TRINITY_DN29104_c0_g1,TRINITY_DN14287_c0_g1,TRINITY_DN16100_c0_g1,TRINITY_DN62616_c0_g1,TRINITY_DN11207_c0_g1,TRINITY_DN78202_c0_g1,TRINITY_DN26741_c0_g1,TRINITY_DN29482_c0_g1,TRINITY_DN27142_c0_g1,TRINITY_DN15643_c0_g1
Biological Process	GO:1903046	meiotic cell cycle process	15	70	3.25E-03	1.62E-01	TRINITY_DN28876_c0_g1,TRINITY_DN11602_c0_g1,TRINITY_DN77462_c0_g1,TRINITY_DN25118_c0_g1,TRINITY_DN23460_c0_g1,TRINITY_DN11032_c0_g1,TRINITY_DN18604_c0_g1,TRINITY_DN2008_c0_g1,TRINITY_DN48714_c0_g1,TRINITY_DN4042_c1_g1,TRINITY_DN39242_c0_g1,TRINITY_DN5363_c0_g2,TRINITY_DN3759_c0_g1,TRINITY_DN15737_c3_g1,TRINITY_DN3471_c0_g1
Biological Process	GO:0006323	DNA packaging	14	48	1.65E-04	1.76E-02	TRINITY_DN13998_c0_g1,TRINITY_DN20419_c0_g1,TRINITY_DN32265_c0_g1,TRINITY_DN4387_c2_g1,TRINITY_DN3197_c0_g1,TRINITY_DN1825_c0_g1,TRINITY_DN77462_c0_g1,TRINITY_DN2519_c0_g2,TRINITY_DN10787_c0_g1,TRINITY_DN26129_c0_g1,TRINITY_DN924_c0_g1,TRINITY_DN37058_c0_g2,TRINITY_DN18951_c0_g1,TRINITY_DN64580_c0_g1
Biological Process	GO:0065004	protein-DNA complex assembly	14	59	1.60E-03	9.10E-02	TRINITY_DN1825_c0_g1,TRINITY_DN24239_c0_g1,TRINITY_DN10787_c0_g1,TRINITY_DN78202_c0_g1,TRINITY_DN10751_c0_g1,TRINITY_DN37058_c0_g2,TRINITY_DN924_c0_g1,TRINITY_DN20836_c0_g1,TRINITY_DN33211_c0_g1,TRINITY_DN22223_c0_g1,TRINITY_DN19340_c0_g1,TRINITY_DN13290_c0_g1,TRINITY_DN13734_c0_g1,TRINITY_DN4387_c2_g1
Biological Process	GO:0140013	meiotic nuclear division	14	67	5.57E-03	2.22E-01	TRINITY_DN25118_c0_g1,TRINITY_DN23460_c0_g1,TRINITY_DN28876_c0_g1,TRINITY_DN77462_c0_g1,TRINITY_DN2008_c0_g1,TRINITY_DN48714_c0_g1,TRINITY_DN11032_c0_g1,TRINITY_DN18604_c0_g1,TRINITY_DN3759_c0_g1,TRINITY_DN5363_c0_g2,TRINITY_DN4042_c1_g1,TRINITY_DN39242_c0_g1,TRINITY_DN3471_c0_g1,TRINITY_DN15737_c3_g1
Biological Process	GO:0009116	nucleoside metabolic process	14	75	1.51E-02	3.88E-01	TRINITY_DN32391_c0_g1,TRINITY_DN5557_c0_g1,TRINITY_DN72569_c0_g1,TRINITY_DN465_c8_g1,TRINITY_DN24538_c0_g1,TRINITY_DN39333_c0_g1,TRINITY_DN6848_c1_g1,TRINITY_DN9473_c0_g1,TRINITY_DN12550_c0_g1,TRINITY_DN5509_c0_g2,TRINITY_DN29409_c0_g1,TRINITY_DN18335_c0_g1,TRINITY_DN67729_c0_g1,TRINITY_DN26442_c0_g1
Biological Process	GO:0090092	regulation of transmembrane receptor protein serine/threonine kinase signaling pathway	14	78	2.09E-02	4.92E-01	TRINITY_DN17282_c0_g1,TRINITY_DN5535_c0_g2,TRINITY_DN26575_c1_g1,TRINITY_DN47547_c0_g1,TRINITY_DN6110_c0_g2,TRINITY_DN15550_c0_g1,TRINITY_DN21252_c0_g1,TRINITY_DN25733_c0_g2,TRINITY_DN11101_c0_g1,TRINITY_DN2413_c0_g1,TRINITY_DN73147_c0_g1,TRINITY_DN2326_c1_g1,TRINITY_DN9533_c3_g1,TRINITY_DN11565_c0_g1
Biological Process	GO:1901657	glycosyl compound metabolic process	14	84	3.72E-02	5.90E-01	TRINITY_DN39333_c0_g1,TRINITY_DN6848_c1_g1,TRINITY_DN24538_c0_g1,TRINITY_DN465_c8_g1,TRINITY_DN72569_c0_g1,TRINITY_DN5557_c0_g1,TRINITY_DN32391_c0_g1,TRINITY_DN67729_c0_g1,TRINITY_DN18335_c0_g1,TRINITY_DN26442_c0_g1,TRINITY_DN5509_c0_g2,TRINITY_DN29409_c0_g1,TRINITY_DN12550_c0_g1,TRINITY_DN9473_c0_g1
Biological Process	GO:0007088	regulation of mitotic nuclear division	13	45	3.11E-04	2.81E-02	TRINITY_DN5439_c0_g1,TRINITY_DN2580_c0_g1,TRINITY_DN227_c3_g1,TRINITY_DN23460_c0_g1,TRINITY_DN11487_c0_g2,TRINITY_DN25150_c0_g1,TRINITY_DN2153_c0_g1,TRINITY_DN15261_c0_g1,TRINITY_DN77413_c0_g1,TRINITY_DN21600_c0_g1,TRINITY_DN983_c4_g1,TRINITY_DN32265_c0_g1,TRINITY_DN28948_c0_g2
Biological Process	GO:0051225	spindle assembly	13	53	1.69E-03	9.42E-02	TRINITY_DN11602_c0_g1,TRINITY_DN49163_c0_g1,TRINITY_DN27933_c0_g2,TRINITY_DN6045_c0_g1,TRINITY_DN8132_c0_g1,TRINITY_DN2121_c2_g1,TRINITY_DN29490_c0_g1,TRINITY_DN986_c7_g1,TRINITY_DN615_c5_g1,TRINITY_DN27445_c0_g1,TRINITY_DN8908_c0_g1,TRINITY_DN57496_c0_g1,TRINITY_DN6611_c2_g2
Biological Process	GO:0031023	microtubule organizing center organization	13	59	4.63E-03	2.03E-01	TRINITY_DN23100_c0_g1,TRINITY_DN23995_c0_g1,TRINITY_DN4042_c1_g1,TRINITY_DN615_c5_g1,TRINITY_DN28948_c0_g2,TRINITY_DN32015_c0_g1,TRINITY_DN7045_c4_g1,TRINITY_DN26035_c0_g1,TRINITY_DN54963_c0_g1,TRINITY_DN27933_c0_g2,TRINITY_DN10278_c0_g1,TRINITY_DN1821_c0_g2,TRINITY_DN11602_c0_g1
Biological Process	GO:0051783	regulation of nuclear division	13	67	1.38E-02	3.63E-01	TRINITY_DN25150_c0_g1,TRINITY_DN2153_c0_g1,TRINITY_DN15261_c0_g1,TRINITY_DN227_c3_g1,TRINITY_DN11487_c0_g2,TRINITY_DN23460_c0_g1,TRINITY_DN2580_c0_g1,TRINITY_DN5439_c0_g1,TRINITY_DN28948_c0_g2,TRINITY_DN32265_c0_g1,TRINITY_DN983_c4_g1,TRINITY_DN77413_c0_g1,TRINITY_DN21600_c0_g1
Biological Process	GO:1902850	microtubule cytoskeleton organization involved in mitosis	12	46	1.42E-03	8.35E-02	TRINITY_DN6758_c1_g1,TRINITY_DN27933_c0_g2,TRINITY_DN23662_c0_g1,TRINITY_DN1821_c0_g2,TRINITY_DN11602_c0_g1,TRINITY_DN49163_c0_g1,TRINITY_DN54963_c0_g1,TRINITY_DN2580_c0_g1,TRINITY_DN8908_c0_g1,TRINITY_DN986_c7_g1,TRINITY_DN57496_c0_g1,TRINITY_DN6478_c0_g1
Biological Process	GO:0090068	positive regulation of cell cycle process	12	66	2.83E-02	4.99E-01	TRINITY_DN21384_c0_g1,TRINITY_DN15261_c0_g1,TRINITY_DN10278_c0_g1,TRINITY_DN2580_c0_g1,TRINITY_DN78202_c0_g1,TRINITY_DN5439_c0_g1,TRINITY_DN986_c7_g1,TRINITY_DN28948_c0_g2,TRINITY_DN32265_c0_g1,TRINITY_DN554_c1_g1,TRINITY_DN20109_c0_g1,TRINITY_DN845_c0_g1
Biological Process	GO:0007052	mitotic spindle organization	11	41	1.74E-03	9.61E-02	TRINITY_DN27933_c0_g2,TRINITY_DN6758_c1_g1,TRINITY_DN1821_c0_g2,TRINITY_DN23662_c0_g1,TRINITY_DN11602_c0_g1,TRINITY_DN49163_c0_g1,TRINITY_DN54963_c0_g1,TRINITY_DN2580_c0_g1,TRINITY_DN8908_c0_g1,TRINITY_DN986_c7_g1,TRINITY_DN57496_c0_g1
Biological Process	GO:0006275	regulation of DNA replication	11	49	7.66E-03	2.74E-01	TRINITY_DN10787_c0_g1,TRINITY_DN35914_c0_g1,TRINITY_DN32330_c0_g1,TRINITY_DN1979_c0_g1,TRINITY_DN62616_c0_g1,TRINITY_DN11207_c0_g1,TRINITY_DN78075_c0_g1,TRINITY_DN24317_c0_g1,TRINITY_DN29482_c0_g1,TRINITY_DN845_c0_g1,TRINITY_DN15643_c0_g1
Biological Process	GO:0000910	cytokinesis	11	60	3.30E-02	5.72E-01	TRINITY_DN409_c0_g1,TRINITY_DN3759_c0_g1,TRINITY_DN986_c7_g1,TRINITY_DN2453_c7_g1,TRINITY_DN12225_c0_g1,TRINITY_DN135_c6_g1,TRINITY_DN13575_c0_g1,TRINITY_DN320_c0_g1,TRINITY_DN57434_c0_g1,TRINITY_DN8132_c0_g1,TRINITY_DN48714_c0_g1
Biological Process	GO:0051983	regulation of chromosome segregation	10	34	1.30E-03	7.88E-02	TRINITY_DN983_c4_g1,TRINITY_DN28948_c0_g2,TRINITY_DN32265_c0_g1,TRINITY_DN2685_c0_g1,TRINITY_DN2580_c0_g1,TRINITY_DN25150_c0_g1,TRINITY_DN2153_c0_g1,TRINITY_DN15261_c0_g1,TRINITY_DN2680_c3_g1,TRINITY_DN11487_c0_g2
Biological Process	GO:0006400	tRNA modification	10	37	2.63E-03	1.40E-01	TRINITY_DN5099_c1_g1,TRINITY_DN24538_c0_g1,TRINITY_DN5557_c0_g1,TRINITY_DN47503_c0_g1,TRINITY_DN18692_c0_g1,TRINITY_DN20529_c1_g1,TRINITY_DN13596_c0_g1,TRINITY_DN12502_c2_g1,TRINITY_DN2512_c0_g1,TRINITY_DN19105_c0_g1
Biological Process	GO:0030261	chromosome condensation	9	17	1.09E-05	1.58E-03	TRINITY_DN3197_c0_g1,TRINITY_DN20419_c0_g1,TRINITY_DN32265_c0_g1,TRINITY_DN13998_c0_g1,TRINITY_DN64580_c0_g1,TRINITY_DN18951_c0_g1,TRINITY_DN26129_c0_g1,TRINITY_DN2519_c0_g2,TRINITY_DN77462_c0_g1
Biological Process	GO:0090329	regulation of DNA-dependent DNA replication	9	22	1.40E-04	1.57E-02	TRINITY_DN29482_c0_g1,TRINITY_DN15643_c0_g1,TRINITY_DN845_c0_g1,TRINITY_DN1979_c0_g1,TRINITY_DN32330_c0_g1,TRINITY_DN10787_c0_g1,TRINITY_DN78075_c0_g1,TRINITY_DN11207_c0_g1,TRINITY_DN62616_c0_g1
Biological Process	GO:0032392	DNA geometric change	9	24	3.07E-04	2.81E-02	TRINITY_DN10787_c0_g1,TRINITY_DN1979_c0_g1,TRINITY_DN78075_c0_g1,TRINITY_DN62616_c0_g1,TRINITY_DN11207_c0_g1,TRINITY_DN29482_c0_g1,TRINITY_DN1023_c0_g1,TRINITY_DN15643_c0_g1,TRINITY_DN4246_c1_g1
Biological Process	GO:0051304	chromosome separation	9	27	8.35E-04	5.95E-02	TRINITY_DN28948_c0_g2,TRINITY_DN24553_c0_g1,TRINITY_DN983_c4_g1,TRINITY_DN25118_c0_g1,TRINITY_DN11487_c0_g2,TRINITY_DN15261_c0_g1,TRINITY_DN25150_c0_g1,TRINITY_DN2153_c0_g1,TRINITY_DN2580_c0_g1
Biological Process	GO:0045931	positive regulation of mitotic cell cycle	9	33	3.98E-03	1.80E-01	TRINITY_DN845_c0_g1,TRINITY_DN20109_c0_g1,TRINITY_DN32265_c0_g1,TRINITY_DN28948_c0_g2,TRINITY_DN5439_c0_g1,TRINITY_DN2580_c0_g1,TRINITY_DN78202_c0_g1,TRINITY_DN15261_c0_g1,TRINITY_DN21384_c0_g1
Biological Process	GO:0051053	negative regulation of DNA metabolic process	9	38	1.07E-02	2.96E-01	TRINITY_DN16591_c0_g1,TRINITY_DN1099_c0_g1,TRINITY_DN33842_c0_g1,TRINITY_DN32330_c0_g1,TRINITY_DN1979_c0_g1,TRINITY_DN4850_c2_g1,TRINITY_DN24317_c0_g1,TRINITY_DN3471_c0_g1,TRINITY_DN80829_c0_g1
Biological Process	GO:0072527	pyrimidine-containing compound metabolic process	9	44	2.71E-02	4.92E-01	TRINITY_DN9473_c0_g1,TRINITY_DN12550_c0_g1,TRINITY_DN5509_c0_g2,TRINITY_DN23076_c0_g1,TRINITY_DN29409_c0_g1,TRINITY_DN2723_c0_g1,TRINITY_DN465_c8_g1,TRINITY_DN26168_c0_g1,TRINITY_DN2584_c0_g1
Biological Process	GO:0007098	centrosome cycle	9	46	3.53E-02	5.90E-01	TRINITY_DN54963_c0_g1,TRINITY_DN7045_c4_g1,TRINITY_DN10278_c0_g1,TRINITY_DN1821_c0_g2,TRINITY_DN27933_c0_g2,TRINITY_DN11602_c0_g1,TRINITY_DN23100_c0_g1,TRINITY_DN28948_c0_g2,TRINITY_DN4042_c1_g1
Biological Process	GO:0009411	response to UV	9	48	4.50E-02	5.90E-01	TRINITY_DN12312_c0_g1,TRINITY_DN33842_c0_g1,TRINITY_DN35914_c0_g1,TRINITY_DN1979_c0_g1,TRINITY_DN19782_c0_g1,TRINITY_DN14750_c0_g1,TRINITY_DN12430_c0_g1,TRINITY_DN986_c7_g1,TRINITY_DN48878_c0_g1
Biological Process	GO:0030509	BMP signaling pathway	9	48	4.50E-02	5.90E-01	TRINITY_DN5535_c0_g2,TRINITY_DN26575_c1_g1,TRINITY_DN2413_c0_g1,TRINITY_DN11101_c0_g1,TRINITY_DN21252_c0_g1,TRINITY_DN25733_c0_g2,TRINITY_DN47547_c0_g1,TRINITY_DN2326_c1_g1,TRINITY_DN9533_c3_g1
Biological Process	GO:0071772	response to BMP	9	48	4.50E-02	5.90E-01	TRINITY_DN25733_c0_g2,TRINITY_DN21252_c0_g1,TRINITY_DN11101_c0_g1,TRINITY_DN2413_c0_g1,TRINITY_DN47547_c0_g1,TRINITY_DN5535_c0_g2,TRINITY_DN26575_c1_g1,TRINITY_DN9533_c3_g1,TRINITY_DN2326_c1_g1
Biological Process	GO:0071773	cellular response to BMP stimulus	9	48	4.50E-02	5.90E-01	TRINITY_DN11101_c0_g1,TRINITY_DN2413_c0_g1,TRINITY_DN25733_c0_g2,TRINITY_DN21252_c0_g1,TRINITY_DN47547_c0_g1,TRINITY_DN26575_c1_g1,TRINITY_DN5535_c0_g2,TRINITY_DN9533_c3_g1,TRINITY_DN2326_c1_g1
Biological Process	GO:0032508	DNA duplex unwinding	8	21	5.89E-04	4.52E-02	TRINITY_DN29482_c0_g1,TRINITY_DN1023_c0_g1,TRINITY_DN4246_c1_g1,TRINITY_DN15643_c0_g1,TRINITY_DN10787_c0_g1,TRINITY_DN11207_c0_g1,TRINITY_DN62616_c0_g1,TRINITY_DN78075_c0_g1
Biological Process	GO:0033045	regulation of sister chromatid segregation	8	27	3.74E-03	1.71E-01	TRINITY_DN2580_c0_g1,TRINITY_DN11487_c0_g2,TRINITY_DN15261_c0_g1,TRINITY_DN25150_c0_g1,TRINITY_DN2153_c0_g1,TRINITY_DN983_c4_g1,TRINITY_DN32265_c0_g1,TRINITY_DN28948_c0_g2
Biological Process	GO:0001510	RNA methylation	8	30	7.53E-03	2.71E-01	TRINITY_DN21384_c0_g1,TRINITY_DN2512_c0_g1,TRINITY_DN19105_c0_g1,TRINITY_DN19830_c0_g1,TRINITY_DN36283_c0_g1,TRINITY_DN13596_c0_g1,TRINITY_DN18692_c0_g1,TRINITY_DN7305_c0_g1
Biological Process	GO:0051303	establishment of chromosome localization	8	34	1.64E-02	4.10E-01	TRINITY_DN2580_c0_g1,TRINITY_DN11032_c0_g1,TRINITY_DN35471_c0_g1,TRINITY_DN48714_c0_g1,TRINITY_DN11487_c0_g2,TRINITY_DN6429_c1_g1,TRINITY_DN6478_c0_g1,TRINITY_DN32265_c0_g1
Biological Process	GO:0050000	chromosome localization	8	35	1.94E-02	4.59E-01	TRINITY_DN32265_c0_g1,TRINITY_DN6478_c0_g1,TRINITY_DN6429_c1_g1,TRINITY_DN11487_c0_g2,TRINITY_DN35471_c0_g1,TRINITY_DN11032_c0_g1,TRINITY_DN2580_c0_g1,TRINITY_DN48714_c0_g1
Biological Process	GO:0002285	lymphocyte activation involved in immune response	8	37	2.67E-02	4.92E-01	TRINITY_DN25328_c0_g1,TRINITY_DN32391_c0_g1,TRINITY_DN1516_c0_g1,TRINITY_DN3471_c0_g1,TRINITY_DN1516_c0_g2,TRINITY_DN21173_c0_g1,TRINITY_DN2285_c0_g1,TRINITY_DN9464_c0_g1
Biological Process	GO:0000018	regulation of DNA recombination	8	38	3.09E-02	5.41E-01	TRINITY_DN3471_c0_g1,TRINITY_DN25328_c0_g1,TRINITY_DN4850_c2_g1,TRINITY_DN19782_c0_g1,TRINITY_DN1979_c0_g1,TRINITY_DN21974_c0_g1,TRINITY_DN1099_c0_g1,TRINITY_DN16591_c0_g1
Biological Process	GO:0090101	negative regulation of transmembrane receptor protein serine/threonine kinase signaling pathway	8	38	3.09E-02	5.41E-01	TRINITY_DN73147_c0_g1,TRINITY_DN2326_c1_g1,TRINITY_DN17282_c0_g1,TRINITY_DN5535_c0_g2,TRINITY_DN21252_c0_g1,TRINITY_DN15550_c0_g1,TRINITY_DN2413_c0_g1,TRINITY_DN6110_c0_g2
Biological Process	GO:0034728	nucleosome organization	8	40	4.08E-02	5.90E-01	TRINITY_DN10787_c0_g1,TRINITY_DN43181_c0_g1,TRINITY_DN1825_c0_g1,TRINITY_DN9464_c0_g1,TRINITY_DN37058_c0_g2,TRINITY_DN924_c0_g1,TRINITY_DN4387_c2_g1,TRINITY_DN10817_c0_g1
Biological Process	GO:0042273	ribosomal large subunit biogenesis	8	41	4.65E-02	5.90E-01	TRINITY_DN8470_c0_g1,TRINITY_DN70546_c0_g1,TRINITY_DN34375_c0_g1,TRINITY_DN77487_c0_g1,TRINITY_DN2639_c0_g1,TRINITY_DN7274_c0_g1,TRINITY_DN14621_c0_g1,TRINITY_DN13962_c0_g1
Biological Process	GO:0007076	mitotic chromosome condensation	7	10	8.77E-06	1.34E-03	TRINITY_DN64580_c0_g1,TRINITY_DN3197_c0_g1,TRINITY_DN32265_c0_g1,TRINITY_DN20419_c0_g1,TRINITY_DN77462_c0_g1,TRINITY_DN13998_c0_g1,TRINITY_DN2519_c0_g2
Biological Process	GO:0031577	spindle checkpoint	7	17	7.57E-04	5.46E-02	TRINITY_DN2153_c0_g1,TRINITY_DN986_c7_g1,TRINITY_DN25150_c0_g1,TRINITY_DN28948_c0_g2,TRINITY_DN983_c4_g1,TRINITY_DN2580_c0_g1,TRINITY_DN6478_c0_g1
Biological Process	GO:0007091	metaphase/anaphase transition of mitotic cell cycle	7	23	5.60E-03	2.22E-01	TRINITY_DN2580_c0_g1,TRINITY_DN983_c4_g1,TRINITY_DN11487_c0_g2,TRINITY_DN15261_c0_g1,TRINITY_DN28948_c0_g2,TRINITY_DN2153_c0_g1,TRINITY_DN25150_c0_g1
Biological Process	GO:0010965	regulation of mitotic sister chromatid separation	7	23	5.60E-03	2.22E-01	TRINITY_DN11487_c0_g2,TRINITY_DN2153_c0_g1,TRINITY_DN25150_c0_g1,TRINITY_DN15261_c0_g1,TRINITY_DN28948_c0_g2,TRINITY_DN983_c4_g1,TRINITY_DN2580_c0_g1
Biological Process	GO:0030071	regulation of mitotic metaphase/anaphase transition	7	23	5.60E-03	2.22E-01	TRINITY_DN983_c4_g1,TRINITY_DN2580_c0_g1,TRINITY_DN25150_c0_g1,TRINITY_DN2153_c0_g1,TRINITY_DN15261_c0_g1,TRINITY_DN28948_c0_g2,TRINITY_DN11487_c0_g2
Biological Process	GO:0044784	metaphase/anaphase transition of cell cycle	7	23	5.60E-03	2.22E-01	TRINITY_DN2153_c0_g1,TRINITY_DN25150_c0_g1,TRINITY_DN28948_c0_g2,TRINITY_DN15261_c0_g1,TRINITY_DN11487_c0_g2,TRINITY_DN983_c4_g1,TRINITY_DN2580_c0_g1
Biological Process	GO:1902099	regulation of metaphase/anaphase transition of cell cycle	7	23	5.60E-03	2.22E-01	TRINITY_DN11487_c0_g2,TRINITY_DN15261_c0_g1,TRINITY_DN28948_c0_g2,TRINITY_DN25150_c0_g1,TRINITY_DN2153_c0_g1,TRINITY_DN2580_c0_g1,TRINITY_DN983_c4_g1
Biological Process	GO:1905818	regulation of chromosome separation	7	23	5.60E-03	2.22E-01	TRINITY_DN11487_c0_g2,TRINITY_DN15261_c0_g1,TRINITY_DN28948_c0_g2,TRINITY_DN25150_c0_g1,TRINITY_DN2153_c0_g1,TRINITY_DN2580_c0_g1,TRINITY_DN983_c4_g1
Biological Process	GO:0045132	meiotic chromosome segregation	7	24	7.24E-03	2.65E-01	TRINITY_DN48714_c0_g1,TRINITY_DN11032_c0_g1,TRINITY_DN25118_c0_g1,TRINITY_DN77462_c0_g1,TRINITY_DN39242_c0_g1,TRINITY_DN4042_c1_g1,TRINITY_DN28876_c0_g1
Biological Process	GO:0051306	mitotic sister chromatid separation	7	24	7.24E-03	2.65E-01	TRINITY_DN2153_c0_g1,TRINITY_DN25150_c0_g1,TRINITY_DN28948_c0_g2,TRINITY_DN15261_c0_g1,TRINITY_DN11487_c0_g2,TRINITY_DN983_c4_g1,TRINITY_DN2580_c0_g1
Biological Process	GO:0033047	regulation of mitotic sister chromatid segregation	7	25	9.21E-03	2.79E-01	TRINITY_DN2580_c0_g1,TRINITY_DN983_c4_g1,TRINITY_DN15261_c0_g1,TRINITY_DN28948_c0_g2,TRINITY_DN25150_c0_g1,TRINITY_DN2153_c0_g1,TRINITY_DN11487_c0_g2
Biological Process	GO:0051310	metaphase plate congression	7	25	9.21E-03	2.79E-01	TRINITY_DN32265_c0_g1,TRINITY_DN11487_c0_g2,TRINITY_DN6429_c1_g1,TRINITY_DN35471_c0_g1,TRINITY_DN2580_c0_g1,TRINITY_DN11032_c0_g1,TRINITY_DN6478_c0_g1
Biological Process	GO:0046148	pigment biosynthetic process	7	29	2.11E-02	4.92E-01	TRINITY_DN6848_c1_g1,TRINITY_DN555_c1_g1,TRINITY_DN12458_c0_g1,TRINITY_DN32391_c0_g1,TRINITY_DN54960_c0_g1,TRINITY_DN17811_c0_g1,TRINITY_DN10174_c0_g1
Biological Process	GO:0042440	pigment metabolic process	7	33	4.07E-02	5.90E-01	TRINITY_DN10174_c0_g1,TRINITY_DN17811_c0_g1,TRINITY_DN54960_c0_g1,TRINITY_DN32391_c0_g1,TRINITY_DN12458_c0_g1,TRINITY_DN6848_c1_g1,TRINITY_DN555_c1_g1
Biological Process	GO:0006268	DNA unwinding involved in DNA replication	6	7	6.19E-06	1.02E-03	TRINITY_DN78075_c0_g1,TRINITY_DN62616_c0_g1,TRINITY_DN11207_c0_g1,TRINITY_DN15643_c0_g1,TRINITY_DN10787_c0_g1,TRINITY_DN29482_c0_g1
Biological Process	GO:0030174	regulation of DNA-dependent DNA replication initiation	6	7	6.19E-06	1.02E-03	TRINITY_DN78075_c0_g1,TRINITY_DN11207_c0_g1,TRINITY_DN62616_c0_g1,TRINITY_DN15643_c0_g1,TRINITY_DN10787_c0_g1,TRINITY_DN29482_c0_g1
Biological Process	GO:0006271	DNA strand elongation involved in DNA replication	6	13	8.94E-04	6.16E-02	TRINITY_DN35914_c0_g1,TRINITY_DN77446_c0_g1,TRINITY_DN6758_c1_g1,TRINITY_DN4246_c1_g1,TRINITY_DN29104_c0_g1,TRINITY_DN14287_c0_g1
Biological Process	GO:0022616	DNA strand elongation	6	14	1.43E-03	8.35E-02	TRINITY_DN6758_c1_g1,TRINITY_DN77446_c0_g1,TRINITY_DN35914_c0_g1,TRINITY_DN29104_c0_g1,TRINITY_DN14287_c0_g1,TRINITY_DN4246_c1_g1
Biological Process	GO:0060393	regulation of pathway-restricted SMAD protein phosphorylation	6	17	4.55E-03	2.01E-01	TRINITY_DN11101_c0_g1,TRINITY_DN25733_c0_g2,TRINITY_DN21252_c0_g1,TRINITY_DN6110_c0_g2,TRINITY_DN47547_c0_g1,TRINITY_DN17282_c0_g1
Biological Process	GO:1901992	positive regulation of mitotic cell cycle phase transition	6	17	4.55E-03	2.01E-01	TRINITY_DN78202_c0_g1,TRINITY_DN845_c0_g1,TRINITY_DN20109_c0_g1,TRINITY_DN32265_c0_g1,TRINITY_DN15261_c0_g1,TRINITY_DN21384_c0_g1
Biological Process	GO:1901989	positive regulation of cell cycle phase transition	6	18	6.25E-03	2.37E-01	TRINITY_DN21384_c0_g1,TRINITY_DN15261_c0_g1,TRINITY_DN32265_c0_g1,TRINITY_DN20109_c0_g1,TRINITY_DN78202_c0_g1,TRINITY_DN845_c0_g1
Biological Process	GO:0051784	negative regulation of nuclear division	6	19	8.38E-03	2.79E-01	TRINITY_DN25150_c0_g1,TRINITY_DN2153_c0_g1,TRINITY_DN28948_c0_g2,TRINITY_DN23460_c0_g1,TRINITY_DN983_c4_g1,TRINITY_DN2580_c0_g1
Biological Process	GO:0006284	base-excision repair	6	21	1.41E-02	3.65E-01	TRINITY_DN12323_c0_g2,TRINITY_DN77446_c0_g1,TRINITY_DN23595_c0_g1,TRINITY_DN9737_c0_g1,TRINITY_DN8687_c0_g1,TRINITY_DN12430_c0_g1
Biological Process	GO:0060389	pathway-restricted SMAD protein phosphorylation	6	21	1.41E-02	3.65E-01	TRINITY_DN6110_c0_g2,TRINITY_DN47547_c0_g1,TRINITY_DN11101_c0_g1,TRINITY_DN21252_c0_g1,TRINITY_DN25733_c0_g2,TRINITY_DN17282_c0_g1
Biological Process	GO:0034502	protein localization to chromosome	6	22	1.78E-02	4.33E-01	TRINITY_DN34765_c0_g1,TRINITY_DN6478_c0_g1,TRINITY_DN986_c7_g1,TRINITY_DN32265_c0_g1,TRINITY_DN6758_c1_g1,TRINITY_DN12507_c0_g3
Biological Process	GO:0061640	cytoskeleton-dependent cytokinesis	6	22	1.78E-02	4.33E-01	TRINITY_DN986_c7_g1,TRINITY_DN3759_c0_g1,TRINITY_DN409_c0_g1,TRINITY_DN57434_c0_g1,TRINITY_DN13575_c0_g1,TRINITY_DN48714_c0_g1
Biological Process	GO:0090307	mitotic spindle assembly	6	23	2.21E-02	4.92E-01	TRINITY_DN8908_c0_g1,TRINITY_DN27933_c0_g2,TRINITY_DN49163_c0_g1,TRINITY_DN986_c7_g1,TRINITY_DN11602_c0_g1,TRINITY_DN57496_c0_g1
Biological Process	GO:0006641	triglyceride metabolic process	6	26	3.90E-02	5.90E-01	TRINITY_DN48878_c0_g1,TRINITY_DN11706_c0_g2,TRINITY_DN1702_c0_g1,TRINITY_DN23603_c0_g1,TRINITY_DN11295_c0_g1,TRINITY_DN10749_c0_g1
Biological Process	GO:0006298	mismatch repair	5	8	4.21E-04	3.55E-02	TRINITY_DN21173_c0_g1,TRINITY_DN35914_c0_g1,TRINITY_DN16476_c0_g1,TRINITY_DN4850_c2_g1,TRINITY_DN3471_c0_g1
Biological Process	GO:0045910	negative regulation of DNA recombination	5	9	8.70E-04	6.06E-02	TRINITY_DN3471_c0_g1,TRINITY_DN4850_c2_g1,TRINITY_DN16591_c0_g1,TRINITY_DN1099_c0_g1,TRINITY_DN1979_c0_g1
Biological Process	GO:0000959	mitochondrial RNA metabolic process	5	10	1.60E-03	9.10E-02	TRINITY_DN27481_c0_g1,TRINITY_DN27002_c0_g1,TRINITY_DN5247_c0_g1,TRINITY_DN19105_c0_g1,TRINITY_DN25430_c0_g1
Biological Process	GO:0007094	mitotic spindle assembly checkpoint	5	13	6.32E-03	2.37E-01	TRINITY_DN28948_c0_g2,TRINITY_DN2153_c0_g1,TRINITY_DN25150_c0_g1,TRINITY_DN2580_c0_g1,TRINITY_DN983_c4_g1
Biological Process	GO:0034508	centromere complex assembly	5	13	6.32E-03	2.37E-01	TRINITY_DN33211_c0_g1,TRINITY_DN20836_c0_g1,TRINITY_DN13290_c0_g1,TRINITY_DN19340_c0_g1,TRINITY_DN13734_c0_g1
Biological Process	GO:0051293	establishment of spindle localization	5	13	6.32E-03	2.37E-01	TRINITY_DN2685_c0_g1,TRINITY_DN3759_c0_g1,TRINITY_DN2580_c0_g1,TRINITY_DN6478_c0_g1,TRINITY_DN48714_c0_g1
Biological Process	GO:0060395	SMAD protein signal transduction	5	13	6.32E-03	2.37E-01	TRINITY_DN26575_c1_g1,TRINITY_DN47547_c0_g1,TRINITY_DN43796_c0_g1,TRINITY_DN25733_c0_g2,TRINITY_DN11101_c0_g1
Biological Process	GO:0071173	spindle assembly checkpoint	5	13	6.32E-03	2.37E-01	TRINITY_DN983_c4_g1,TRINITY_DN2580_c0_g1,TRINITY_DN25150_c0_g1,TRINITY_DN2153_c0_g1,TRINITY_DN28948_c0_g2
Biological Process	GO:0033046	negative regulation of sister chromatid segregation	5	14	9.04E-03	2.79E-01	TRINITY_DN28948_c0_g2,TRINITY_DN25150_c0_g1,TRINITY_DN2153_c0_g1,TRINITY_DN2580_c0_g1,TRINITY_DN983_c4_g1
Biological Process	GO:0033048	negative regulation of mitotic sister chromatid segregation	5	14	9.04E-03	2.79E-01	TRINITY_DN2153_c0_g1,TRINITY_DN25150_c0_g1,TRINITY_DN28948_c0_g2,TRINITY_DN983_c4_g1,TRINITY_DN2580_c0_g1
Biological Process	GO:0045841	negative regulation of mitotic metaphase/anaphase transition	5	14	9.04E-03	2.79E-01	TRINITY_DN28948_c0_g2,TRINITY_DN25150_c0_g1,TRINITY_DN2153_c0_g1,TRINITY_DN2580_c0_g1,TRINITY_DN983_c4_g1
Biological Process	GO:0051985	negative regulation of chromosome segregation	5	14	9.04E-03	2.79E-01	TRINITY_DN2580_c0_g1,TRINITY_DN983_c4_g1,TRINITY_DN28948_c0_g2,TRINITY_DN25150_c0_g1,TRINITY_DN2153_c0_g1
Biological Process	GO:0071174	mitotic spindle checkpoint	5	14	9.04E-03	2.79E-01	TRINITY_DN2153_c0_g1,TRINITY_DN25150_c0_g1,TRINITY_DN28948_c0_g2,TRINITY_DN983_c4_g1,TRINITY_DN2580_c0_g1
Biological Process	GO:1902100	negative regulation of metaphase/anaphase transition of cell cycle	5	14	9.04E-03	2.79E-01	TRINITY_DN2580_c0_g1,TRINITY_DN983_c4_g1,TRINITY_DN28948_c0_g2,TRINITY_DN2153_c0_g1,TRINITY_DN25150_c0_g1
Biological Process	GO:1905819	negative regulation of chromosome separation	5	14	9.04E-03	2.79E-01	TRINITY_DN2580_c0_g1,TRINITY_DN983_c4_g1,TRINITY_DN28948_c0_g2,TRINITY_DN25150_c0_g1,TRINITY_DN2153_c0_g1
Biological Process	GO:2000816	negative regulation of mitotic sister chromatid separation	5	14	9.04E-03	2.79E-01	TRINITY_DN983_c4_g1,TRINITY_DN2580_c0_g1,TRINITY_DN2153_c0_g1,TRINITY_DN25150_c0_g1,TRINITY_DN28948_c0_g2
Biological Process	GO:0008608	attachment of spindle microtubules to kinetochore	5	15	1.25E-02	3.34E-01	TRINITY_DN2580_c0_g1,TRINITY_DN35471_c0_g1,TRINITY_DN4042_c1_g1,TRINITY_DN2685_c0_g1,TRINITY_DN2680_c3_g1
Biological Process	GO:0009262	deoxyribonucleotide metabolic process	5	15	1.25E-02	3.34E-01	TRINITY_DN35250_c0_g1,TRINITY_DN23076_c0_g1,TRINITY_DN26168_c0_g1,TRINITY_DN32391_c0_g1,TRINITY_DN2723_c0_g1
Biological Process	GO:0045839	negative regulation of mitotic nuclear division	5	15	1.25E-02	3.34E-01	TRINITY_DN28948_c0_g2,TRINITY_DN25150_c0_g1,TRINITY_DN2153_c0_g1,TRINITY_DN2580_c0_g1,TRINITY_DN983_c4_g1
Biological Process	GO:0051653	spindle localization	5	16	1.67E-02	4.16E-01	TRINITY_DN2580_c0_g1,TRINITY_DN6478_c0_g1,TRINITY_DN48714_c0_g1,TRINITY_DN2685_c0_g1,TRINITY_DN3759_c0_g1
Biological Process	GO:0010824	regulation of centrosome duplication	5	17	2.17E-02	4.92E-01	TRINITY_DN7045_c4_g1,TRINITY_DN54963_c0_g1,TRINITY_DN23100_c0_g1,TRINITY_DN28948_c0_g2,TRINITY_DN10278_c0_g1
Biological Process	GO:0000460	maturation of 5.8S rRNA	5	18	2.77E-02	4.92E-01	TRINITY_DN77487_c0_g1,TRINITY_DN22873_c0_g1,TRINITY_DN8470_c0_g1,TRINITY_DN11292_c0_g1,TRINITY_DN2639_c0_g1
Biological Process	GO:0002377	immunoglobulin production	5	18	2.77E-02	4.92E-01	TRINITY_DN25328_c0_g1,TRINITY_DN9464_c0_g1,TRINITY_DN21173_c0_g1,TRINITY_DN3471_c0_g1,TRINITY_DN11285_c0_g1
Biological Process	GO:0046605	regulation of centrosome cycle	5	18	2.77E-02	4.92E-01	TRINITY_DN23100_c0_g1,TRINITY_DN7045_c4_g1,TRINITY_DN54963_c0_g1,TRINITY_DN10278_c0_g1,TRINITY_DN28948_c0_g2
Biological Process	GO:0002312	B cell activation involved in immune response	5	19	3.46E-02	5.85E-01	TRINITY_DN32391_c0_g1,TRINITY_DN25328_c0_g1,TRINITY_DN9464_c0_g1,TRINITY_DN21173_c0_g1,TRINITY_DN3471_c0_g1
Biological Process	GO:0042476	odontogenesis	5	20	4.24E-02	5.90E-01	TRINITY_DN12135_c0_g2,TRINITY_DN47547_c0_g1,TRINITY_DN7302_c0_g1,TRINITY_DN119_c0_g1,TRINITY_DN7544_c0_g1
Biological Process	GO:0032506	cytokinetic process	4	7	2.68E-03	1.40E-01	TRINITY_DN13575_c0_g1,TRINITY_DN986_c7_g1,TRINITY_DN3759_c0_g1,TRINITY_DN409_c0_g1
Biological Process	GO:0070584	mitochondrion morphogenesis	4	7	2.68E-03	1.40E-01	TRINITY_DN27002_c0_g1,TRINITY_DN25430_c0_g1,TRINITY_DN35087_c0_g1,TRINITY_DN32330_c0_g1
Biological Process	GO:1900087	positive regulation of G1/S transition of mitotic cell cycle	4	7	2.68E-03	1.40E-01	TRINITY_DN21384_c0_g1,TRINITY_DN845_c0_g1,TRINITY_DN78202_c0_g1,TRINITY_DN20109_c0_g1
Biological Process	GO:0030903	notochord development	4	8	4.94E-03	2.07E-01	TRINITY_DN36709_c0_g1,TRINITY_DN12047_c0_g1,TRINITY_DN12588_c0_g1,TRINITY_DN28912_c0_g1
Biological Process	GO:0033260	nuclear DNA replication	4	8	4.94E-03	2.07E-01	TRINITY_DN845_c0_g1,TRINITY_DN4246_c1_g1,TRINITY_DN78202_c0_g1,TRINITY_DN29104_c0_g1
Biological Process	GO:1902808	positive regulation of cell cycle G1/S phase transition	4	8	4.94E-03	2.07E-01	TRINITY_DN78202_c0_g1,TRINITY_DN845_c0_g1,TRINITY_DN20109_c0_g1,TRINITY_DN21384_c0_g1
Biological Process	GO:0045005	DNA-dependent DNA replication maintenance of fidelity	4	9	8.19E-03	2.79E-01	TRINITY_DN12430_c0_g1,TRINITY_DN11548_c0_g1,TRINITY_DN25118_c0_g1,TRINITY_DN1979_c0_g1
Biological Process	GO:0071025	RNA surveillance	4	9	8.19E-03	2.79E-01	TRINITY_DN22873_c0_g1,TRINITY_DN42755_c0_g1,TRINITY_DN25430_c0_g1,TRINITY_DN19127_c1_g1
Biological Process	GO:0010569	regulation of double-strand break repair via homologous recombination	4	10	1.26E-02	3.35E-01	TRINITY_DN21974_c0_g1,TRINITY_DN16591_c0_g1,TRINITY_DN1099_c0_g1,TRINITY_DN19782_c0_g1
Biological Process	GO:0019432	triglyceride biosynthetic process	4	11	1.82E-02	4.33E-01	TRINITY_DN11706_c0_g2,TRINITY_DN1702_c0_g1,TRINITY_DN11295_c0_g1,TRINITY_DN10749_c0_g1
Biological Process	GO:0043486	histone exchange	4	11	1.82E-02	4.33E-01	TRINITY_DN924_c0_g1,TRINITY_DN4387_c2_g1,TRINITY_DN10817_c0_g1,TRINITY_DN9464_c0_g1
Biological Process	GO:0044786	cell cycle DNA replication	4	11	1.82E-02	4.33E-01	TRINITY_DN29104_c0_g1,TRINITY_DN845_c0_g1,TRINITY_DN78202_c0_g1,TRINITY_DN4246_c1_g1
Biological Process	GO:0046460	neutral lipid biosynthetic process	4	11	1.82E-02	4.33E-01	TRINITY_DN1702_c0_g1,TRINITY_DN10749_c0_g1,TRINITY_DN11295_c0_g1,TRINITY_DN11706_c0_g2
Biological Process	GO:0046463	acylglycerol biosynthetic process	4	11	1.82E-02	4.33E-01	TRINITY_DN10749_c0_g1,TRINITY_DN11295_c0_g1,TRINITY_DN1702_c0_g1,TRINITY_DN11706_c0_g2
Biological Process	GO:0000002	mitochondrial genome maintenance	4	12	2.52E-02	4.92E-01	TRINITY_DN14701_c0_g1,TRINITY_DN27481_c0_g1,TRINITY_DN32330_c0_g1,TRINITY_DN35087_c0_g1
Biological Process	GO:0007143	female meiotic nuclear division	4	12	2.52E-02	4.92E-01	TRINITY_DN39242_c0_g1,TRINITY_DN3759_c0_g1,TRINITY_DN11032_c0_g1,TRINITY_DN48714_c0_g1
Biological Process	GO:0034587	piRNA metabolic process	4	12	2.52E-02	4.92E-01	TRINITY_DN5363_c0_g2,TRINITY_DN15800_c0_g1,TRINITY_DN2008_c0_g1,TRINITY_DN6793_c1_g1
Biological Process	GO:0061647	histone H3-K9 modification	4	12	2.52E-02	4.92E-01	TRINITY_DN3298_c0_g1,TRINITY_DN19782_c0_g1,TRINITY_DN2760_c0_g2,TRINITY_DN70430_c0_g1
Biological Process	GO:0090303	positive regulation of wound healing	4	12	2.52E-02	4.92E-01	TRINITY_DN1516_c0_g1,TRINITY_DN7679_c0_g1,TRINITY_DN1516_c0_g2,TRINITY_DN14750_c0_g1
Biological Process	GO:0007140	male meiotic nuclear division	4	13	3.36E-02	5.72E-01	TRINITY_DN39242_c0_g1,TRINITY_DN5363_c0_g2,TRINITY_DN11032_c0_g1,TRINITY_DN2008_c0_g1
Biological Process	GO:0009394	2'-deoxyribonucleotide metabolic process	4	13	3.36E-02	5.72E-01	TRINITY_DN23076_c0_g1,TRINITY_DN26168_c0_g1,TRINITY_DN2723_c0_g1,TRINITY_DN32391_c0_g1
Biological Process	GO:0010862	positive regulation of pathway-restricted SMAD protein phosphorylation	4	13	3.36E-02	5.72E-01	TRINITY_DN47547_c0_g1,TRINITY_DN25733_c0_g2,TRINITY_DN21252_c0_g1,TRINITY_DN11101_c0_g1
Biological Process	GO:0030488	tRNA methylation	4	13	3.36E-02	5.72E-01	TRINITY_DN13596_c0_g1,TRINITY_DN19105_c0_g1,TRINITY_DN18692_c0_g1,TRINITY_DN2512_c0_g1
Biological Process	GO:0046040	IMP metabolic process	4	13	3.36E-02	5.72E-01	TRINITY_DN30908_c0_g1,TRINITY_DN5114_c0_g1,TRINITY_DN31261_c0_g1,TRINITY_DN555_c1_g1
Biological Process	GO:0048641	regulation of skeletal muscle tissue development	4	13	3.36E-02	5.72E-01	TRINITY_DN1183_c0_g1,TRINITY_DN884_c11_g1,TRINITY_DN6110_c0_g2,TRINITY_DN12762_c0_g1
Biological Process	GO:0002204	somatic recombination of immunoglobulin genes involved in immune response	4	14	4.35E-02	5.90E-01	TRINITY_DN3471_c0_g1,TRINITY_DN25328_c0_g1,TRINITY_DN9464_c0_g1,TRINITY_DN21173_c0_g1
Biological Process	GO:0002208	somatic diversification of immunoglobulins involved in immune response	4	14	4.35E-02	5.90E-01	TRINITY_DN21173_c0_g1,TRINITY_DN9464_c0_g1,TRINITY_DN25328_c0_g1,TRINITY_DN3471_c0_g1
Biological Process	GO:0002381	immunoglobulin production involved in immunoglobulin mediated immune response	4	14	4.35E-02	5.90E-01	TRINITY_DN25328_c0_g1,TRINITY_DN9464_c0_g1,TRINITY_DN21173_c0_g1,TRINITY_DN3471_c0_g1
Biological Process	GO:0006525	arginine metabolic process	4	14	4.35E-02	5.90E-01	TRINITY_DN58082_c0_g1,TRINITY_DN9769_c0_g1,TRINITY_DN56079_c0_g1,TRINITY_DN40055_c0_g1
Biological Process	GO:0008631	intrinsic apoptotic signaling pathway in response to oxidative stress	4	14	4.35E-02	5.90E-01	TRINITY_DN6299_c0_g1,TRINITY_DN836_c9_g1,TRINITY_DN242_c0_g1,TRINITY_DN48878_c0_g1
Biological Process	GO:0019692	deoxyribose phosphate metabolic process	4	14	4.35E-02	5.90E-01	TRINITY_DN23076_c0_g1,TRINITY_DN32391_c0_g1,TRINITY_DN2723_c0_g1,TRINITY_DN26168_c0_g1
Biological Process	GO:0045190	isotype switching	4	14	4.35E-02	5.90E-01	TRINITY_DN3471_c0_g1,TRINITY_DN25328_c0_g1,TRINITY_DN9464_c0_g1,TRINITY_DN21173_c0_g1
Biological Process	GO:0051568	histone H3-K4 methylation	4	14	4.35E-02	5.90E-01	TRINITY_DN24805_c0_g1,TRINITY_DN26859_c0_g1,TRINITY_DN3206_c0_g1,TRINITY_DN8687_c0_g1
Biological Process	GO:0071398	cellular response to fatty acid	4	14	4.35E-02	5.90E-01	TRINITY_DN10749_c0_g1,TRINITY_DN22591_c0_g2,TRINITY_DN43181_c0_g1,TRINITY_DN32330_c0_g1
Biological Process	GO:1900407	regulation of cellular response to oxidative stress	4	14	4.35E-02	5.90E-01	TRINITY_DN836_c9_g1,TRINITY_DN242_c0_g1,TRINITY_DN48878_c0_g1,TRINITY_DN24398_c0_g1
Biological Process	GO:1903036	positive regulation of response to wounding	4	14	4.35E-02	5.90E-01	TRINITY_DN7679_c0_g1,TRINITY_DN1516_c0_g2,TRINITY_DN1516_c0_g1,TRINITY_DN14750_c0_g1
Biological Process	GO:0000727	double-strand break repair via break-induced replication	3	4	3.65E-03	1.68E-01	TRINITY_DN29104_c0_g1,TRINITY_DN845_c0_g1,TRINITY_DN78202_c0_g1
Biological Process	GO:0009157	deoxyribonucleoside monophosphate biosynthetic process	3	4	3.65E-03	1.68E-01	TRINITY_DN26168_c0_g1,TRINITY_DN465_c8_g1,TRINITY_DN9473_c0_g1
Biological Process	GO:0034227	tRNA thio-modification	3	4	3.65E-03	1.68E-01	TRINITY_DN47503_c0_g1,TRINITY_DN5099_c1_g1,TRINITY_DN12502_c2_g1
Biological Process	GO:0051383	kinetochore organization	3	4	3.65E-03	1.68E-01	TRINITY_DN13290_c0_g1,TRINITY_DN77462_c0_g1,TRINITY_DN20836_c0_g1
Biological Process	GO:0009162	deoxyribonucleoside monophosphate metabolic process	3	5	8.45E-03	2.79E-01	TRINITY_DN9473_c0_g1,TRINITY_DN465_c8_g1,TRINITY_DN26168_c0_g1
Biological Process	GO:0036265	RNA (guanine-N7)-methylation	3	5	8.45E-03	2.79E-01	TRINITY_DN7305_c0_g1,TRINITY_DN13596_c0_g1,TRINITY_DN2512_c0_g1
Biological Process	GO:0050651	dermatan sulfate proteoglycan biosynthetic process	3	5	8.45E-03	2.79E-01	TRINITY_DN20817_c0_g1,TRINITY_DN23202_c1_g1,TRINITY_DN667_c6_g1
Biological Process	GO:1902176	negative regulation of oxidative stress-induced intrinsic apoptotic signaling pathway	3	5	8.45E-03	2.79E-01	TRINITY_DN48878_c0_g1,TRINITY_DN242_c0_g1,TRINITY_DN836_c9_g1
Biological Process	GO:1902969	mitotic DNA replication	3	5	8.45E-03	2.79E-01	TRINITY_DN78202_c0_g1,TRINITY_DN4246_c1_g1,TRINITY_DN29104_c0_g1
Biological Process	GO:0035561	regulation of chromatin binding	3	6	1.57E-02	3.95E-01	TRINITY_DN21384_c0_g1,TRINITY_DN22604_c0_g1,TRINITY_DN16100_c0_g1
Biological Process	GO:0042481	regulation of odontogenesis	3	6	1.57E-02	3.95E-01	TRINITY_DN47547_c0_g1,TRINITY_DN119_c0_g1,TRINITY_DN7544_c0_g1
Biological Process	GO:0009065	glutamine family amino acid catabolic process	3	7	2.54E-02	4.92E-01	TRINITY_DN3867_c2_g1,TRINITY_DN58082_c0_g1,TRINITY_DN40055_c0_g1
Biological Process	GO:0009263	deoxyribonucleotide biosynthetic process	3	7	2.54E-02	4.92E-01	TRINITY_DN35250_c0_g1,TRINITY_DN26168_c0_g1,TRINITY_DN2723_c0_g1
Biological Process	GO:0018027	peptidyl-lysine dimethylation	3	7	2.54E-02	4.92E-01	TRINITY_DN70430_c0_g1,TRINITY_DN3298_c0_g1,TRINITY_DN24805_c0_g1
Biological Process	GO:0031167	rRNA methylation	3	7	2.54E-02	4.92E-01	TRINITY_DN7305_c0_g1,TRINITY_DN36283_c0_g1,TRINITY_DN19830_c0_g1
Biological Process	GO:0031297	replication fork processing	3	7	2.54E-02	4.92E-01	TRINITY_DN11548_c0_g1,TRINITY_DN1979_c0_g1,TRINITY_DN25118_c0_g1
Biological Process	GO:0032119	sequestering of zinc ion	3	7	2.54E-02	4.92E-01	TRINITY_DN3056_c1_g1,TRINITY_DN78151_c0_g1,TRINITY_DN24215_c0_g1
Biological Process	GO:0045622	regulation of T-helper cell differentiation	3	7	2.54E-02	4.92E-01	TRINITY_DN1516_c0_g1,TRINITY_DN2285_c0_g1,TRINITY_DN1516_c0_g2
Biological Process	GO:0050655	dermatan sulfate proteoglycan metabolic process	3	7	2.54E-02	4.92E-01	TRINITY_DN23202_c1_g1,TRINITY_DN667_c6_g1,TRINITY_DN20817_c0_g1
Biological Process	GO:0051238	sequestering of metal ion	3	7	2.54E-02	4.92E-01	TRINITY_DN3056_c1_g1,TRINITY_DN78151_c0_g1,TRINITY_DN24215_c0_g1
Biological Process	GO:0061088	regulation of sequestering of zinc ion	3	7	2.54E-02	4.92E-01	TRINITY_DN24215_c0_g1,TRINITY_DN78151_c0_g1,TRINITY_DN3056_c1_g1
Biological Process	GO:1902175	regulation of oxidative stress-induced intrinsic apoptotic signaling pathway	3	7	2.54E-02	4.92E-01	TRINITY_DN48878_c0_g1,TRINITY_DN242_c0_g1,TRINITY_DN836_c9_g1
Biological Process	GO:0000463	maturation of LSU-rRNA from tricistronic rRNA transcript (SSU-rRNA, 5.8S rRNA, LSU-rRNA)	3	8	3.76E-02	5.90E-01	TRINITY_DN77487_c0_g1,TRINITY_DN8470_c0_g1,TRINITY_DN2639_c0_g1
Biological Process	GO:0001516	prostaglandin biosynthetic process	3	8	3.76E-02	5.90E-01	TRINITY_DN26429_c0_g1,TRINITY_DN42727_c0_g1,TRINITY_DN23327_c0_g1
Biological Process	GO:0002098	tRNA wobble uridine modification	3	8	3.76E-02	5.90E-01	TRINITY_DN5099_c1_g1,TRINITY_DN12502_c2_g1,TRINITY_DN47503_c0_g1
Biological Process	GO:0006189	'de novo' IMP biosynthetic process	3	8	3.76E-02	5.90E-01	TRINITY_DN5114_c0_g1,TRINITY_DN30908_c0_g1,TRINITY_DN555_c1_g1
Biological Process	GO:0008334	histone mRNA metabolic process	3	8	3.76E-02	5.90E-01	TRINITY_DN31419_c0_g1,TRINITY_DN22873_c0_g1,TRINITY_DN17112_c0_g1
Biological Process	GO:0009219	pyrimidine deoxyribonucleotide metabolic process	3	8	3.76E-02	5.90E-01	TRINITY_DN2723_c0_g1,TRINITY_DN26168_c0_g1,TRINITY_DN23076_c0_g1
Biological Process	GO:0018195	peptidyl-arginine modification	3	8	3.76E-02	5.90E-01	TRINITY_DN1183_c0_g1,TRINITY_DN21600_c0_g1,TRINITY_DN4418_c0_g1
Biological Process	GO:0030104	water homeostasis	3	8	3.76E-02	5.90E-01	TRINITY_DN58253_c0_g1,TRINITY_DN33486_c0_g1,TRINITY_DN13348_c0_g1
Biological Process	GO:0032926	negative regulation of activin receptor signaling pathway	3	8	3.76E-02	5.90E-01	TRINITY_DN5535_c0_g2,TRINITY_DN2326_c1_g1,TRINITY_DN73147_c0_g1
Biological Process	GO:0043046	DNA methylation involved in gamete generation	3	8	3.76E-02	5.90E-01	TRINITY_DN2008_c0_g1,TRINITY_DN15800_c0_g1,TRINITY_DN5363_c0_g2
Biological Process	GO:0043370	regulation of CD4-positive, alpha-beta T cell differentiation	3	8	3.76E-02	5.90E-01	TRINITY_DN2285_c0_g1,TRINITY_DN1516_c0_g1,TRINITY_DN1516_c0_g2
Biological Process	GO:0046365	monosaccharide catabolic process	3	8	3.76E-02	5.90E-01	TRINITY_DN34576_c0_g1,TRINITY_DN14901_c0_g1,TRINITY_DN333_c0_g1
Biological Process	GO:0046457	prostanoid biosynthetic process	3	8	3.76E-02	5.90E-01	TRINITY_DN23327_c0_g1,TRINITY_DN26429_c0_g1,TRINITY_DN42727_c0_g1
Biological Process	GO:0046498	S-adenosylhomocysteine metabolic process	3	8	3.76E-02	5.90E-01	TRINITY_DN18335_c0_g1,TRINITY_DN67729_c0_g1,TRINITY_DN26442_c0_g1
Biological Process	GO:0051294	establishment of spindle orientation	3	8	3.76E-02	5.90E-01	TRINITY_DN2580_c0_g1,TRINITY_DN6478_c0_g1,TRINITY_DN2685_c0_g1
Biological Process	GO:2000514	regulation of CD4-positive, alpha-beta T cell activation	3	8	3.76E-02	5.90E-01	TRINITY_DN1516_c0_g2,TRINITY_DN1516_c0_g1,TRINITY_DN2285_c0_g1
Biological Process	GO:0000733	DNA strand renaturation	2	2	9.91E-03	2.79E-01	TRINITY_DN1979_c0_g1,TRINITY_DN1023_c0_g1
Biological Process	GO:0000962	positive regulation of mitochondrial RNA catabolic process	2	2	9.91E-03	2.79E-01	TRINITY_DN25430_c0_g1,TRINITY_DN27002_c0_g1
Biological Process	GO:0006272	leading strand elongation	2	2	9.91E-03	2.79E-01	TRINITY_DN14287_c0_g1,TRINITY_DN35914_c0_g1
Biological Process	GO:0018158	protein oxidation	2	2	9.91E-03	2.79E-01	TRINITY_DN48878_c0_g1,TRINITY_DN242_c0_g1
Biological Process	GO:0018307	enzyme active site formation	2	2	9.91E-03	2.79E-01	TRINITY_DN12502_c2_g1,TRINITY_DN242_c0_g1
Biological Process	GO:0030208	dermatan sulfate biosynthetic process	2	2	9.91E-03	2.79E-01	TRINITY_DN667_c6_g1,TRINITY_DN20817_c0_g1
Biological Process	GO:0032782	bile acid secretion	2	2	9.91E-03	2.79E-01	TRINITY_DN6896_c0_g1,TRINITY_DN33486_c0_g1
Biological Process	GO:0046125	pyrimidine deoxyribonucleoside metabolic process	2	2	9.91E-03	2.79E-01	TRINITY_DN9473_c0_g1,TRINITY_DN465_c8_g1
Biological Process	GO:2000042	negative regulation of double-strand break repair via homologous recombination	2	2	9.91E-03	2.79E-01	TRINITY_DN1099_c0_g1,TRINITY_DN16591_c0_g1
Biological Process	GO:2000780	negative regulation of double-strand break repair	2	2	9.91E-03	2.79E-01	TRINITY_DN16591_c0_g1,TRINITY_DN1099_c0_g1
Biological Process	GO:0000957	mitochondrial RNA catabolic process	2	3	2.78E-02	4.92E-01	TRINITY_DN27002_c0_g1,TRINITY_DN25430_c0_g1
Biological Process	GO:0000960	regulation of mitochondrial RNA catabolic process	2	3	2.78E-02	4.92E-01	TRINITY_DN25430_c0_g1,TRINITY_DN27002_c0_g1
Biological Process	GO:0006063	uronic acid metabolic process	2	3	2.78E-02	4.92E-01	TRINITY_DN14901_c0_g1,TRINITY_DN1739_c0_g2
Biological Process	GO:0006527	arginine catabolic process	2	3	2.78E-02	4.92E-01	TRINITY_DN40055_c0_g1,TRINITY_DN58082_c0_g1
Biological Process	GO:0006833	water transport	2	3	2.78E-02	4.92E-01	TRINITY_DN33486_c0_g1,TRINITY_DN13348_c0_g1
Biological Process	GO:0008216	spermidine metabolic process	2	3	2.78E-02	4.92E-01	TRINITY_DN2681_c0_g1,TRINITY_DN20136_c1_g1
Biological Process	GO:0009120	deoxyribonucleoside metabolic process	2	3	2.78E-02	4.92E-01	TRINITY_DN465_c8_g1,TRINITY_DN9473_c0_g1
Biological Process	GO:0019585	glucuronate metabolic process	2	3	2.78E-02	4.92E-01	TRINITY_DN1739_c0_g2,TRINITY_DN14901_c0_g1
Biological Process	GO:0030046	parallel actin filament bundle assembly	2	3	2.78E-02	4.92E-01	TRINITY_DN3759_c0_g1,TRINITY_DN48714_c0_g1
Biological Process	GO:0030205	dermatan sulfate metabolic process	2	3	2.78E-02	4.92E-01	TRINITY_DN667_c6_g1,TRINITY_DN20817_c0_g1
Biological Process	GO:0031536	positive regulation of exit from mitosis	2	3	2.78E-02	4.92E-01	TRINITY_DN32265_c0_g1,TRINITY_DN15261_c0_g1
Biological Process	GO:0032447	protein urmylation	2	3	2.78E-02	4.92E-01	TRINITY_DN47503_c0_g1,TRINITY_DN5099_c1_g1
Biological Process	GO:0034501	protein localization to kinetochore	2	3	2.78E-02	4.92E-01	TRINITY_DN986_c7_g1,TRINITY_DN6478_c0_g1
Biological Process	GO:0035404	histone-serine phosphorylation	2	3	2.78E-02	4.92E-01	TRINITY_DN986_c7_g1,TRINITY_DN12762_c0_g1
Biological Process	GO:0035563	positive regulation of chromatin binding	2	3	2.78E-02	4.92E-01	TRINITY_DN16100_c0_g1,TRINITY_DN22604_c0_g1
Biological Process	GO:0036089	cleavage furrow formation	2	3	2.78E-02	4.92E-01	TRINITY_DN986_c7_g1,TRINITY_DN3759_c0_g1
Biological Process	GO:0042044	fluid transport	2	3	2.78E-02	4.92E-01	TRINITY_DN33486_c0_g1,TRINITY_DN13348_c0_g1
Biological Process	GO:0045161	neuronal ion channel clustering	2	3	2.78E-02	4.92E-01	TRINITY_DN58227_c0_g1,TRINITY_DN48848_c0_g1
Biological Process	GO:0045629	negative regulation of T-helper 2 cell differentiation	2	3	2.78E-02	4.92E-01	TRINITY_DN1516_c0_g2,TRINITY_DN1516_c0_g1
Biological Process	GO:0045738	negative regulation of DNA repair	2	3	2.78E-02	4.92E-01	TRINITY_DN16591_c0_g1,TRINITY_DN1099_c0_g1
Biological Process	GO:0046339	diacylglycerol metabolic process	2	3	2.78E-02	4.92E-01	TRINITY_DN10749_c0_g1,TRINITY_DN1702_c0_g1
Biological Process	GO:0046368	GDP-L-fucose metabolic process	2	3	2.78E-02	4.92E-01	TRINITY_DN10928_c0_g1,TRINITY_DN24398_c0_g1
Biological Process	GO:0051295	establishment of meiotic spindle localization	2	3	2.78E-02	4.92E-01	TRINITY_DN3759_c0_g1,TRINITY_DN48714_c0_g1
Biological Process	GO:0051382	kinetochore assembly	2	3	2.78E-02	4.92E-01	TRINITY_DN13290_c0_g1,TRINITY_DN20836_c0_g1
Biological Process	GO:0055089	fatty acid homeostasis	2	3	2.78E-02	4.92E-01	TRINITY_DN10749_c0_g1,TRINITY_DN12430_c0_g1
Biological Process	GO:0055113	epiboly involved in gastrulation with mouth forming second	2	3	2.78E-02	4.92E-01	TRINITY_DN14957_c0_g1,TRINITY_DN23260_c0_g1
Biological Process	GO:0070649	formin-nucleated actin cable assembly	2	3	2.78E-02	4.92E-01	TRINITY_DN48714_c0_g1,TRINITY_DN3759_c0_g1
Biological Process	GO:0071459	protein localization to chromosome, centromeric region	2	3	2.78E-02	4.92E-01	TRINITY_DN986_c7_g1,TRINITY_DN6478_c0_g1
Biological Process	GO:0071570	cement gland development	2	3	2.78E-02	4.92E-01	TRINITY_DN31332_c0_g1,TRINITY_DN33966_c0_g1
Biological Process	GO:0090232	positive regulation of spindle checkpoint	2	3	2.78E-02	4.92E-01	TRINITY_DN28948_c0_g2,TRINITY_DN2580_c0_g1
Biological Process	GO:0090267	positive regulation of mitotic cell cycle spindle assembly checkpoint	2	3	2.78E-02	4.92E-01	TRINITY_DN28948_c0_g2,TRINITY_DN2580_c0_g1
Biological Process	GO:0110009	formin-nucleated actin cable organization	2	3	2.78E-02	4.92E-01	TRINITY_DN48714_c0_g1,TRINITY_DN3759_c0_g1
Biological Process	GO:1901978	positive regulation of cell cycle checkpoint	2	3	2.78E-02	4.92E-01	TRINITY_DN2580_c0_g1,TRINITY_DN28948_c0_g2
Cellular Component	GO:0005622	intracellular	760	7021	2.56E-04	2.41E-02	TRINITY_DN18553_c0_g1,TRINITY_DN78075_c0_g1,TRINITY_DN78555_c0_g1,TRINITY_DN1479_c1_g1,TRINITY_DN22391_c1_g1,TRINITY_DN5361_c0_g1,TRINITY_DN21173_c0_g1,TRINITY_DN33486_c0_g1,TRINITY_DN15688_c0_g1,TRINITY_DN10817_c0_g1,TRINITY_DN2685_c0_g1,TRINITY_DN71002_c0_g1,TRINITY_DN72569_c0_g1,TRINITY_DN18734_c0_g1,TRINITY_DN10061_c7_g1,TRINITY_DN1895_c0_g1,TRINITY_DN64580_c0_g1,TRINITY_DN745_c0_g1,TRINITY_D…
Cellular Component	GO:0044424	intracellular part	727	6737	6.97E-04	5.08E-02	TRINITY_DN31434_c0_g1,TRINITY_DN6007_c0_g1,TRINITY_DN9473_c0_g1,TRINITY_DN15203_c0_g1,TRINITY_DN5337_c0_g1,TRINITY_DN18951_c0_g1,TRINITY_DN1458_c0_g1,TRINITY_DN465_c6_g1,TRINITY_DN20354_c0_g1,TRINITY_DN8908_c0_g1,TRINITY_DN9744_c0_g1,TRINITY_DN77388_c0_g1,TRINITY_DN36748_c0_g1,TRINITY_DN14757_c3_g1,TRINITY_DN55276_c0_g1,TRINITY_DN7283_c0_g1,TRINITY_DN23789_c0_g1,TRINITY_DN8966_c2_g1,TRINITY_DN924…
Cellular Component	GO:0043226	organelle	663	6067	3.87E-04	3.35E-02	TRINITY_DN13484_c0_g1,TRINITY_DN56433_c0_g1,TRINITY_DN21974_c0_g1,TRINITY_DN20817_c0_g1,TRINITY_DN21068_c0_g1,TRINITY_DN54963_c0_g1,TRINITY_DN4098_c0_g3,TRINITY_DN17933_c0_g1,TRINITY_DN986_c7_g1,TRINITY_DN4018_c0_g1,TRINITY_DN4387_c2_g1,TRINITY_DN1036_c3_g1,TRINITY_DN1739_c0_g2,TRINITY_DN29104_c0_g1,TRINITY_DN22469_c0_g2,TRINITY_DN19782_c0_g1,TRINITY_DN18134_c0_g1,TRINITY_DN27445_c0_g1,TRINITY_DN…
Cellular Component	GO:0043229	intracellular organelle	631	5700	1.34E-04	1.56E-02	TRINITY_DN17150_c0_g1,TRINITY_DN11189_c0_g1,TRINITY_DN3981_c9_g2,TRINITY_DN21152_c0_g1,TRINITY_DN33073_c1_g1,TRINITY_DN333_c0_g1,TRINITY_DN14257_c1_g1,TRINITY_DN227_c2_g2,TRINITY_DN194_c6_g2,TRINITY_DN13970_c0_g3,TRINITY_DN4068_c0_g3,TRINITY_DN4723_c1_g1,TRINITY_DN11703_c0_g1,TRINITY_DN37708_c0_g1,TRINITY_DN34375_c0_g1,TRINITY_DN38707_c0_g1,TRINITY_DN80829_c0_g1,TRINITY_DN33211_c0_g1,TRINITY_DN64…
Cellular Component	GO:0043227	membrane-bounded organelle	605	5388	3.65E-05	4.68E-03	TRINITY_DN19481_c0_g1,TRINITY_DN2568_c6_g1,TRINITY_DN78151_c0_g1,TRINITY_DN1099_c0_g1,TRINITY_DN3374_c0_g4,TRINITY_DN33138_c0_g1,TRINITY_DN58253_c0_g1,TRINITY_DN19830_c0_g1,TRINITY_DN2453_c7_g1,TRINITY_DN8687_c0_g1,TRINITY_DN1653_c3_g1,TRINITY_DN23662_c0_g1,TRINITY_DN449_c0_g2,TRINITY_DN15261_c0_g1,TRINITY_DN49163_c0_g1,TRINITY_DN6188_c0_g1,TRINITY_DN2580_c0_g1,TRINITY_DN5318_c0_g1,TRINITY_DN2320…
Cellular Component	GO:0043231	intracellular membrane-bounded organelle	553	4755	1.26E-06	2.60E-04	TRINITY_DN37058_c0_g2,TRINITY_DN1843_c0_g1,TRINITY_DN3206_c0_g1,TRINITY_DN31419_c0_g1,TRINITY_DN452_c0_g1,TRINITY_DN2153_c0_g1,TRINITY_DN80829_c0_g1,TRINITY_DN2220_c3_g1,TRINITY_DN10263_c0_g1,TRINITY_DN64462_c0_g1,TRINITY_DN33211_c0_g1,TRINITY_DN9856_c0_g1,TRINITY_DN24046_c0_g1,TRINITY_DN26429_c0_g1,TRINITY_DN2519_c0_g2,TRINITY_DN15800_c0_g1,TRINITY_DN50841_c0_g1,TRINITY_DN132_c1_g1,TRINITY_DN562…
Cellular Component	GO:0005634	nucleus	394	3150	5.75E-08	2.25E-05	TRINITY_DN2833_c0_g1,TRINITY_DN29104_c0_g1,TRINITY_DN6260_c0_g1,TRINITY_DN30718_c0_g1,TRINITY_DN22469_c0_g2,TRINITY_DN19782_c0_g1,TRINITY_DN7779_c0_g1,TRINITY_DN23995_c0_g1,TRINITY_DN18134_c0_g1,TRINITY_DN27445_c0_g1,TRINITY_DN11548_c0_g1,TRINITY_DN7328_c0_g1,TRINITY_DN13734_c0_g1,TRINITY_DN56433_c0_g1,TRINITY_DN2489_c1_g1,TRINITY_DN21974_c0_g1,TRINITY_DN25118_c0_g1,TRINITY_DN21068_c0_g1,TRINITY_…
Cellular Component	GO:0044422	organelle part	391	3416	5.11E-04	4.20E-02	TRINITY_DN6548_c1_g1,TRINITY_DN2639_c0_g1,TRINITY_DN11295_c0_g1,TRINITY_DN17437_c0_g1,TRINITY_DN2970_c2_g1,TRINITY_DN18992_c0_g1,TRINITY_DN6377_c0_g1,TRINITY_DN1979_c0_g1,TRINITY_DN4246_c1_g1,TRINITY_DN242_c0_g1,TRINITY_DN9046_c0_g1,TRINITY_DN77446_c0_g1,TRINITY_DN17811_c0_g1,TRINITY_DN22261_c0_g1,TRINITY_DN15242_c0_g1,TRINITY_DN41897_c0_g1,TRINITY_DN11207_c0_g1,TRINITY_DN15621_c0_g1,TRINITY_DN59…
Cellular Component	GO:0044446	intracellular organelle part	387	3348	2.47E-04	2.39E-02	TRINITY_DN6377_c0_g1,TRINITY_DN1979_c0_g1,TRINITY_DN2639_c0_g1,TRINITY_DN11295_c0_g1,TRINITY_DN6548_c1_g1,TRINITY_DN2970_c2_g1,TRINITY_DN18992_c0_g1,TRINITY_DN17437_c0_g1,TRINITY_DN22261_c0_g1,TRINITY_DN41897_c0_g1,TRINITY_DN11207_c0_g1,TRINITY_DN15242_c0_g1,TRINITY_DN57434_c0_g1,TRINITY_DN15621_c0_g1,TRINITY_DN5949_c0_g1,TRINITY_DN4246_c1_g1,TRINITY_DN77446_c0_g1,TRINITY_DN17811_c0_g1,TRINITY_DN…
Cellular Component	GO:0043228	non-membrane-bounded organelle	233	1843	3.40E-05	4.45E-03	TRINITY_DN845_c0_g1,TRINITY_DN7039_c0_g1,TRINITY_DN1883_c0_g1,TRINITY_DN29482_c0_g1,TRINITY_DN13290_c0_g1,TRINITY_DN5318_c0_g1,TRINITY_DN2580_c0_g1,TRINITY_DN48714_c0_g1,TRINITY_DN49163_c0_g1,TRINITY_DN28876_c0_g1,TRINITY_DN2121_c2_g1,TRINITY_DN23662_c0_g1,TRINITY_DN16546_c0_g1,TRINITY_DN3197_c0_g1,TRINITY_DN4642_c0_g1,TRINITY_DN14255_c0_g1,TRINITY_DN4042_c1_g1,TRINITY_DN6301_c0_g1,TRINITY_DN409_…
Cellular Component	GO:0043232	intracellular non-membrane-bounded organelle	233	1843	3.40E-05	4.45E-03	TRINITY_DN14901_c0_g1,TRINITY_DN77814_c0_g1,TRINITY_DN4387_c2_g1,TRINITY_DN2785_c0_g1,TRINITY_DN986_c7_g1,TRINITY_DN20836_c0_g1,TRINITY_DN562_c0_g1,TRINITY_DN29416_c0_g1,TRINITY_DN54963_c0_g1,TRINITY_DN4574_c0_g1,TRINITY_DN43281_c0_g1,TRINITY_DN9856_c0_g1,TRINITY_DN2519_c0_g2,TRINITY_DN21974_c0_g1,TRINITY_DN2489_c1_g1,TRINITY_DN13484_c0_g1,TRINITY_DN25118_c0_g1,TRINITY_DN7679_c0_g1,TRINITY_DN2793…
Cellular Component	GO:0044428	nuclear part	184	1512	1.69E-03	9.42E-02	TRINITY_DN4850_c2_g1,TRINITY_DN14750_c0_g1,TRINITY_DN14287_c0_g1,TRINITY_DN64580_c0_g1,TRINITY_DN959_c0_g1,TRINITY_DN17386_c0_g1,TRINITY_DN1023_c0_g1,TRINITY_DN19127_c1_g1,TRINITY_DN62783_c0_g1,TRINITY_DN9193_c0_g2,TRINITY_DN32330_c0_g1,TRINITY_DN5361_c0_g1,TRINITY_DN22391_c1_g1,TRINITY_DN12491_c0_g1,TRINITY_DN21173_c0_g1,TRINITY_DN11487_c0_g2,TRINITY_DN78555_c0_g1,TRINITY_DN22873_c0_g1,TRINITY_D…
Cellular Component	GO:0070013	intracellular organelle lumen	182	1463	6.34E-04	4.79E-02	TRINITY_DN6377_c0_g1,TRINITY_DN24805_c0_g1,TRINITY_DN2518_c0_g2,TRINITY_DN37498_c0_g1,TRINITY_DN1979_c0_g1,TRINITY_DN14482_c0_g1,TRINITY_DN2520_c2_g1,TRINITY_DN9047_c0_g1,TRINITY_DN19265_c0_g1,TRINITY_DN20048_c0_g1,TRINITY_DN2639_c0_g1,TRINITY_DN11292_c0_g1,TRINITY_DN21353_c0_g1,TRINITY_DN17437_c0_g1,TRINITY_DN22261_c0_g1,TRINITY_DN30399_c0_g1,TRINITY_DN71974_c0_g1,TRINITY_DN15242_c0_g1,TRINITY_D…
Cellular Component	GO:0031974	membrane-enclosed lumen	182	1464	6.56E-04	4.84E-02	TRINITY_DN11548_c0_g1,TRINITY_DN80829_c0_g1,TRINITY_DN11532_c1_g1,TRINITY_DN7328_c0_g1,TRINITY_DN33211_c0_g1,TRINITY_DN7779_c0_g1,TRINITY_DN78202_c0_g1,TRINITY_DN19782_c0_g1,TRINITY_DN6260_c0_g1,TRINITY_DN1843_c0_g1,TRINITY_DN3206_c0_g1,TRINITY_DN29104_c0_g1,TRINITY_DN2153_c0_g1,TRINITY_DN5375_c0_g1,TRINITY_DN4387_c2_g1,TRINITY_DN986_c7_g1,TRINITY_DN2785_c0_g1,TRINITY_DN562_c0_g1,TRINITY_DN21068_…
Cellular Component	GO:0043233	organelle lumen	182	1464	6.56E-04	4.84E-02	TRINITY_DN2639_c0_g1,TRINITY_DN11292_c0_g1,TRINITY_DN19265_c0_g1,TRINITY_DN20048_c0_g1,TRINITY_DN21353_c0_g1,TRINITY_DN17437_c0_g1,TRINITY_DN6377_c0_g1,TRINITY_DN2518_c0_g2,TRINITY_DN24805_c0_g1,TRINITY_DN14482_c0_g1,TRINITY_DN2520_c2_g1,TRINITY_DN9047_c0_g1,TRINITY_DN37498_c0_g1,TRINITY_DN1979_c0_g1,TRINITY_DN4246_c1_g1,TRINITY_DN77446_c0_g1,TRINITY_DN14621_c0_g1,TRINITY_DN18692_c0_g1,TRINITY_DN…
Cellular Component	GO:0031981	nuclear lumen	159	1280	1.52E-03	8.77E-02	TRINITY_DN3298_c0_g1,TRINITY_DN21539_c0_g1,TRINITY_DN12430_c0_g1,TRINITY_DN9338_c0_g1,TRINITY_DN625_c1_g6,TRINITY_DN1516_c0_g2,TRINITY_DN11703_c0_g1,TRINITY_DN14209_c0_g1,TRINITY_DN2874_c0_g1,TRINITY_DN4950_c1_g1,TRINITY_DN33073_c1_g1,TRINITY_DN14993_c0_g1,TRINITY_DN18796_c0_g1,TRINITY_DN26741_c0_g1,TRINITY_DN33842_c0_g1,TRINITY_DN19116_c0_g1,TRINITY_DN40491_c0_g1,TRINITY_DN40648_c0_g1,TRINITY_DN…
Cellular Component	GO:0005739	mitochondrion	97	781	1.23E-02	3.34E-01	TRINITY_DN7900_c0_g2,TRINITY_DN25430_c0_g1,TRINITY_DN13173_c0_g1,TRINITY_DN333_c0_g1,TRINITY_DN26773_c0_g1,TRINITY_DN17629_c0_g2,TRINITY_DN30108_c0_g1,TRINITY_DN5247_c0_g1,TRINITY_DN63039_c0_g1,TRINITY_DN26168_c0_g1,TRINITY_DN18261_c0_g1,TRINITY_DN5363_c0_g2,TRINITY_DN27741_c0_g1,TRINITY_DN28912_c0_g1,TRINITY_DN12110_c0_g1,TRINITY_DN32245_c0_g2,TRINITY_DN34375_c0_g1,TRINITY_DN2976_c0_g1,TRINITY_D…
Cellular Component	GO:0005694	chromosome	96	445	1.22E-13	2.61E-10	TRINITY_DN6478_c0_g1,TRINITY_DN3471_c0_g1,TRINITY_DN6011_c0_g1,TRINITY_DN70430_c0_g1,TRINITY_DN1198_c0_g1,TRINITY_DN32265_c0_g1,TRINITY_DN13998_c0_g1,TRINITY_DN70038_c0_g1,TRINITY_DN34765_c0_g1,TRINITY_DN10787_c0_g1,TRINITY_DN2950_c0_g1,TRINITY_DN35914_c0_g1,TRINITY_DN19875_c0_g1,TRINITY_DN2760_c0_g2,TRINITY_DN10267_c0_g1,TRINITY_DN19340_c0_g1,TRINITY_DN18064_c0_g2,TRINITY_DN62616_c0_g1,TRINITY_D…
Cellular Component	GO:0044427	chromosomal part	91	371	1.45E-16	9.27E-13	TRINITY_DN7408_c0_g1,TRINITY_DN16591_c0_g1,TRINITY_DN29490_c0_g1,TRINITY_DN22261_c0_g1,TRINITY_DN11207_c0_g1,TRINITY_DN242_c0_g1,TRINITY_DN15643_c0_g1,TRINITY_DN4246_c1_g1,TRINITY_DN848_c0_g1,TRINITY_DN57496_c0_g1,TRINITY_DN9464_c0_g1,TRINITY_DN1979_c0_g1,TRINITY_DN12507_c0_g3,TRINITY_DN24805_c0_g1,TRINITY_DN2950_c0_g1,TRINITY_DN35914_c0_g1,TRINITY_DN19875_c0_g1,TRINITY_DN10787_c0_g1,TRINITY_DN34…
Cellular Component	GO:0015630	microtubule cytoskeleton	72	518	2.15E-03	1.18E-01	TRINITY_DN29490_c0_g1,TRINITY_DN2560_c0_g1,TRINITY_DN15242_c0_g1,TRINITY_DN8741_c1_g1,TRINITY_DN16793_c0_g1,TRINITY_DN15621_c0_g1,TRINITY_DN57434_c0_g1,TRINITY_DN8741_c1_g2,TRINITY_DN57496_c0_g1,TRINITY_DN32305_c0_g1,TRINITY_DN48088_c0_g1,TRINITY_DN3520_c0_g1,TRINITY_DN12507_c0_g3,TRINITY_DN23100_c0_g1,TRINITY_DN21353_c0_g1,TRINITY_DN8908_c0_g1,TRINITY_DN34765_c0_g1,TRINITY_DN35914_c0_g1,TRINITY_…
Cellular Component	GO:0005730	nucleolus	50	346	4.52E-03	2.01E-01	TRINITY_DN18692_c0_g1,TRINITY_DN77446_c0_g1,TRINITY_DN22223_c0_g1,TRINITY_DN9732_c0_g1,TRINITY_DN19127_c1_g1,TRINITY_DN2300_c0_g1,TRINITY_DN32933_c0_g1,TRINITY_DN77487_c0_g1,TRINITY_DN959_c0_g1,TRINITY_DN4950_c1_g1,TRINITY_DN924_c0_g1,TRINITY_DN14287_c0_g1,TRINITY_DN15242_c0_g1,TRINITY_DN14993_c0_g1,TRINITY_DN11703_c0_g1,TRINITY_DN17085_c0_g1,TRINITY_DN14209_c0_g1,TRINITY_DN727_c1_g1,TRINITY_DN55…
Cellular Component	GO:0098687	chromosomal region	44	147	1.04E-11	1.11E-08	TRINITY_DN2760_c0_g2,TRINITY_DN4042_c1_g1,TRINITY_DN986_c7_g1,TRINITY_DN20836_c0_g1,TRINITY_DN18064_c0_g2,TRINITY_DN19340_c0_g1,TRINITY_DN62616_c0_g1,TRINITY_DN43281_c0_g1,TRINITY_DN11602_c0_g1,TRINITY_DN2680_c3_g1,TRINITY_DN24447_c0_g2,TRINITY_DN25118_c0_g1,TRINITY_DN6011_c0_g1,TRINITY_DN3471_c0_g1,TRINITY_DN6478_c0_g1,TRINITY_DN13734_c0_g1,TRINITY_DN33211_c0_g1,TRINITY_DN70038_c0_g1,TRINITY_DN2…
Cellular Component	GO:0000228	nuclear chromosome	42	197	1.45E-06	2.91E-04	TRINITY_DN1979_c0_g1,TRINITY_DN625_c1_g6,TRINITY_DN24805_c0_g1,TRINITY_DN12430_c0_g1,TRINITY_DN3298_c0_g1,TRINITY_DN4617_c0_g1,TRINITY_DN33842_c0_g1,TRINITY_DN17386_c0_g1,TRINITY_DN26741_c0_g1,TRINITY_DN14750_c0_g1,TRINITY_DN22261_c0_g1,TRINITY_DN14287_c0_g1,TRINITY_DN11207_c0_g1,TRINITY_DN20419_c0_g1,TRINITY_DN21152_c0_g1,TRINITY_DN4246_c1_g1,TRINITY_DN848_c0_g1,TRINITY_DN19116_c0_g1,TRINITY_DN7…
Cellular Component	GO:0005815	microtubule organizing center	39	278	1.76E-02	4.33E-01	TRINITY_DN8908_c0_g1,TRINITY_DN21353_c0_g1,TRINITY_DN23100_c0_g1,TRINITY_DN12507_c0_g3,TRINITY_DN3520_c0_g1,TRINITY_DN16288_c0_g1,TRINITY_DN9338_c0_g1,TRINITY_DN32305_c0_g1,TRINITY_DN28948_c0_g2,TRINITY_DN4340_c8_g2,TRINITY_DN57434_c0_g1,TRINITY_DN47834_c0_g1,TRINITY_DN15242_c0_g1,TRINITY_DN4950_c1_g1,TRINITY_DN2560_c0_g1,TRINITY_DN6301_c0_g1,TRINITY_DN986_c7_g1,TRINITY_DN4042_c1_g1,TRINITY_DN464…
Cellular Component	GO:0044454	nuclear chromosome part	38	181	6.64E-06	1.05E-03	TRINITY_DN24416_c0_g1,TRINITY_DN2489_c1_g1,TRINITY_DN11602_c0_g1,TRINITY_DN62616_c0_g1,TRINITY_DN10267_c0_g1,TRINITY_DN986_c7_g1,TRINITY_DN4042_c1_g1,TRINITY_DN4387_c2_g1,TRINITY_DN10787_c0_g1,TRINITY_DN35914_c0_g1,TRINITY_DN2153_c0_g1,TRINITY_DN3206_c0_g1,TRINITY_DN29104_c0_g1,TRINITY_DN78202_c0_g1,TRINITY_DN2580_c0_g1,TRINITY_DN32265_c0_g1,TRINITY_DN70038_c0_g1,TRINITY_DN29482_c0_g1,TRINITY_DN3…
Cellular Component	GO:0000785	chromatin	34	183	2.54E-04	2.41E-02	TRINITY_DN22604_c0_g1,TRINITY_DN2489_c1_g1,TRINITY_DN16100_c0_g1,TRINITY_DN62616_c0_g1,TRINITY_DN54963_c0_g1,TRINITY_DN986_c7_g1,TRINITY_DN4387_c2_g1,TRINITY_DN2760_c0_g2,TRINITY_DN10787_c0_g1,TRINITY_DN6260_c0_g1,TRINITY_DN37058_c0_g2,TRINITY_DN3206_c0_g1,TRINITY_DN19782_c0_g1,TRINITY_DN32265_c0_g1,TRINITY_DN29482_c0_g1,TRINITY_DN80829_c0_g1,TRINITY_DN58849_c0_g1,TRINITY_DN6011_c0_g1,TRINITY_DN8…
Cellular Component	GO:0000775	chromosome, centromeric region	32	95	2.41E-10	1.72E-07	TRINITY_DN2950_c0_g1,TRINITY_DN28876_c0_g1,TRINITY_DN2153_c0_g1,TRINITY_DN34765_c0_g1,TRINITY_DN2580_c0_g1,TRINITY_DN33211_c0_g1,TRINITY_DN13290_c0_g1,TRINITY_DN1198_c0_g1,TRINITY_DN5318_c0_g1,TRINITY_DN27445_c0_g1,TRINITY_DN6011_c0_g1,TRINITY_DN13734_c0_g1,TRINITY_DN6478_c0_g1,TRINITY_DN11602_c0_g1,TRINITY_DN24447_c0_g2,TRINITY_DN25118_c0_g1,TRINITY_DN2680_c3_g1,TRINITY_DN43281_c0_g1,TRINITY_DN2…
Cellular Component	GO:0005874	microtubule	28	182	1.32E-02	3.50E-01	TRINITY_DN14901_c0_g1,TRINITY_DN2685_c0_g1,TRINITY_DN409_c0_g1,TRINITY_DN6996_c1_g1,TRINITY_DN8908_c0_g1,TRINITY_DN986_c7_g1,TRINITY_DN4042_c1_g1,TRINITY_DN18064_c0_g2,TRINITY_DN566_c0_g1,TRINITY_DN62622_c0_g1,TRINITY_DN11111_c0_g2,TRINITY_DN836_c9_g1,TRINITY_DN43281_c0_g1,TRINITY_DN27933_c0_g2,TRINITY_DN8132_c0_g1,TRINITY_DN11602_c0_g1,TRINITY_DN57496_c0_g1,TRINITY_DN7039_c0_g1,TRINITY_DN1198_c0…
Cellular Component	GO:0005813	centrosome	28	194	2.87E-02	5.04E-01	TRINITY_DN4042_c1_g1,TRINITY_DN986_c7_g1,TRINITY_DN21353_c0_g1,TRINITY_DN6301_c0_g1,TRINITY_DN8908_c0_g1,TRINITY_DN16546_c0_g1,TRINITY_DN15248_c0_g1,TRINITY_DN11602_c0_g1,TRINITY_DN4853_c0_g1,TRINITY_DN27933_c0_g2,TRINITY_DN1821_c0_g2,TRINITY_DN6045_c0_g1,TRINITY_DN12507_c0_g3,TRINITY_DN54963_c0_g1,TRINITY_DN16288_c0_g1,TRINITY_DN9338_c0_g1,TRINITY_DN9856_c0_g1,TRINITY_DN3520_c0_g1,TRINITY_DN3230…
Cellular Component	GO:0000793	condensed chromosome	24	78	2.92E-07	8.15E-05	TRINITY_DN6011_c0_g1,TRINITY_DN57496_c0_g1,TRINITY_DN6478_c0_g1,TRINITY_DN13998_c0_g1,TRINITY_DN1198_c0_g1,TRINITY_DN20419_c0_g1,TRINITY_DN5318_c0_g1,TRINITY_DN32265_c0_g1,TRINITY_DN2580_c0_g1,TRINITY_DN19782_c0_g1,TRINITY_DN2950_c0_g1,TRINITY_DN2153_c0_g1,TRINITY_DN4042_c1_g1,TRINITY_DN986_c7_g1,TRINITY_DN18064_c0_g2,TRINITY_DN10267_c0_g1,TRINITY_DN43281_c0_g1,TRINITY_DN3298_c0_g1,TRINITY_DN7746…
Cellular Component	GO:0005819	spindle	23	125	2.71E-03	1.40E-01	TRINITY_DN27445_c0_g1,TRINITY_DN57496_c0_g1,TRINITY_DN6478_c0_g1,TRINITY_DN23662_c0_g1,TRINITY_DN6429_c1_g1,TRINITY_DN49163_c0_g1,TRINITY_DN48714_c0_g1,TRINITY_DN1843_c0_g1,TRINITY_DN29490_c0_g1,TRINITY_DN34765_c0_g1,TRINITY_DN2685_c0_g1,TRINITY_DN8908_c0_g1,TRINITY_DN986_c7_g1,TRINITY_DN4042_c1_g1,TRINITY_DN18064_c0_g2,TRINITY_DN27933_c0_g2,TRINITY_DN8132_c0_g1,TRINITY_DN23460_c0_g1,TRINITY_DN18…
Cellular Component	GO:0000776	kinetochore	22	66	1.89E-07	5.52E-05	TRINITY_DN2685_c0_g1,TRINITY_DN18064_c0_g2,TRINITY_DN4042_c1_g1,TRINITY_DN20836_c0_g1,TRINITY_DN43281_c0_g1,TRINITY_DN2680_c3_g1,TRINITY_DN8132_c0_g1,TRINITY_DN12507_c0_g3,TRINITY_DN24447_c0_g2,TRINITY_DN25118_c0_g1,TRINITY_DN6478_c0_g1,TRINITY_DN57496_c0_g1,TRINITY_DN13734_c0_g1,TRINITY_DN6011_c0_g1,TRINITY_DN5318_c0_g1,TRINITY_DN13290_c0_g1,TRINITY_DN1198_c0_g1,TRINITY_DN33211_c0_g1,TRINITY_DN3…
Cellular Component	GO:0005759	mitochondrial matrix	18	117	4.10E-02	5.90E-01	TRINITY_DN10373_c0_g1,TRINITY_DN17942_c0_g1,TRINITY_DN27741_c0_g1,TRINITY_DN14621_c0_g1,TRINITY_DN13962_c0_g1,TRINITY_DN242_c0_g1,TRINITY_DN26168_c0_g1,TRINITY_DN30108_c0_g1,TRINITY_DN25430_c0_g1,TRINITY_DN13101_c0_g1,TRINITY_DN2431_c0_g1,TRINITY_DN21761_c0_g1,TRINITY_DN32595_c0_g1,TRINITY_DN36283_c0_g1,TRINITY_DN36202_c0_g1,TRINITY_DN35087_c0_g1,TRINITY_DN2976_c0_g1,TRINITY_DN37498_c0_g1
Cellular Component	GO:0005657	replication fork	16	37	1.45E-07	4.43E-05	TRINITY_DN15688_c0_g1,TRINITY_DN77814_c0_g1,TRINITY_DN625_c1_g6,TRINITY_DN24416_c0_g1,TRINITY_DN1979_c0_g1,TRINITY_DN12430_c0_g1,TRINITY_DN17150_c0_g1,TRINITY_DN11548_c0_g1,TRINITY_DN19875_c0_g1,TRINITY_DN35914_c0_g1,TRINITY_DN21508_c0_g1,TRINITY_DN29104_c0_g1,TRINITY_DN22261_c0_g1,TRINITY_DN14287_c0_g1,TRINITY_DN26741_c0_g1,TRINITY_DN78202_c0_g1
Cellular Component	GO:0000779	condensed chromosome, centromeric region	16	39	3.51E-07	9.37E-05	TRINITY_DN43281_c0_g1,TRINITY_DN24447_c0_g2,TRINITY_DN8132_c0_g1,TRINITY_DN25118_c0_g1,TRINITY_DN11602_c0_g1,TRINITY_DN4042_c1_g1,TRINITY_DN18064_c0_g2,TRINITY_DN986_c7_g1,TRINITY_DN2580_c0_g1,TRINITY_DN2153_c0_g1,TRINITY_DN2950_c0_g1,TRINITY_DN6478_c0_g1,TRINITY_DN57496_c0_g1,TRINITY_DN6011_c0_g1,TRINITY_DN5318_c0_g1,TRINITY_DN1198_c0_g1
Cellular Component	GO:0032993	protein-DNA complex	15	55	2.22E-04	2.23E-02	TRINITY_DN14287_c0_g1,TRINITY_DN37058_c0_g2,TRINITY_DN22261_c0_g1,TRINITY_DN29104_c0_g1,TRINITY_DN26741_c0_g1,TRINITY_DN78202_c0_g1,TRINITY_DN12430_c0_g1,TRINITY_DN1825_c0_g1,TRINITY_DN21508_c0_g1,TRINITY_DN58849_c0_g1,TRINITY_DN4617_c0_g1,TRINITY_DN4246_c1_g1,TRINITY_DN77814_c0_g1,TRINITY_DN6011_c0_g1,TRINITY_DN22074_c0_g1
Cellular Component	GO:0005875	microtubule associated complex	15	79	1.04E-02	2.91E-01	TRINITY_DN615_c5_g1,TRINITY_DN12225_c0_g1,TRINITY_DN986_c7_g1,TRINITY_DN8908_c0_g1,TRINITY_DN27445_c0_g1,TRINITY_DN7039_c0_g1,TRINITY_DN6611_c2_g2,TRINITY_DN57496_c0_g1,TRINITY_DN16793_c0_g1,TRINITY_DN11602_c0_g1,TRINITY_DN6045_c0_g1,TRINITY_DN8132_c0_g1,TRINITY_DN2121_c2_g1,TRINITY_DN29490_c0_g1,TRINITY_DN566_c0_g1
Cellular Component	GO:0000777	condensed chromosome kinetochore	14	37	5.95E-06	1.02E-03	TRINITY_DN4042_c1_g1,TRINITY_DN18064_c0_g2,TRINITY_DN5318_c0_g1,TRINITY_DN1198_c0_g1,TRINITY_DN6011_c0_g1,TRINITY_DN57496_c0_g1,TRINITY_DN6478_c0_g1,TRINITY_DN2153_c0_g1,TRINITY_DN2950_c0_g1,TRINITY_DN8132_c0_g1,TRINITY_DN24447_c0_g2,TRINITY_DN25118_c0_g1,TRINITY_DN2580_c0_g1,TRINITY_DN43281_c0_g1
Cellular Component	GO:0000781	chromosome, telomeric region	12	55	6.95E-03	2.57E-01	TRINITY_DN3471_c0_g1,TRINITY_DN29482_c0_g1,TRINITY_DN70038_c0_g1,TRINITY_DN12430_c0_g1,TRINITY_DN3206_c0_g1,TRINITY_DN62616_c0_g1,TRINITY_DN11207_c0_g1,TRINITY_DN9464_c0_g1,TRINITY_DN35914_c0_g1,TRINITY_DN17386_c0_g1,TRINITY_DN10787_c0_g1,TRINITY_DN33842_c0_g1
Cellular Component	GO:0043596	nuclear replication fork	11	24	6.73E-06	1.05E-03	TRINITY_DN11548_c0_g1,TRINITY_DN625_c1_g6,TRINITY_DN24416_c0_g1,TRINITY_DN35914_c0_g1,TRINITY_DN1979_c0_g1,TRINITY_DN22261_c0_g1,TRINITY_DN14287_c0_g1,TRINITY_DN29104_c0_g1,TRINITY_DN12430_c0_g1,TRINITY_DN78202_c0_g1,TRINITY_DN26741_c0_g1
Cellular Component	GO:0042555	MCM complex	10	12	5.09E-09	2.72E-06	TRINITY_DN78075_c0_g1,TRINITY_DN62616_c0_g1,TRINITY_DN11207_c0_g1,TRINITY_DN10787_c0_g1,TRINITY_DN15643_c0_g1,TRINITY_DN11548_c0_g1,TRINITY_DN17143_c0_g1,TRINITY_DN22476_c0_g1,TRINITY_DN29482_c0_g1,TRINITY_DN17681_c0_g1
Cellular Component	GO:0044815	DNA packaging complex	10	28	2.27E-04	2.24E-02	TRINITY_DN20419_c0_g1,TRINITY_DN22074_c0_g1,TRINITY_DN13998_c0_g1,TRINITY_DN4617_c0_g1,TRINITY_DN58849_c0_g1,TRINITY_DN6011_c0_g1,TRINITY_DN77462_c0_g1,TRINITY_DN1825_c0_g1,TRINITY_DN2519_c0_g2,TRINITY_DN37058_c0_g2
Cellular Component	GO:0000784	nuclear chromosome, telomeric region	10	34	1.30E-03	7.88E-02	TRINITY_DN29482_c0_g1,TRINITY_DN70038_c0_g1,TRINITY_DN3471_c0_g1,TRINITY_DN35914_c0_g1,TRINITY_DN17386_c0_g1,TRINITY_DN10787_c0_g1,TRINITY_DN33842_c0_g1,TRINITY_DN3206_c0_g1,TRINITY_DN62616_c0_g1,TRINITY_DN11207_c0_g1
Cellular Component	GO:0042470	melanosome	9	32	3.17E-03	1.60E-01	TRINITY_DN1843_c0_g1,TRINITY_DN32276_c0_g1,TRINITY_DN1883_c0_g1,TRINITY_DN12458_c0_g1,TRINITY_DN28912_c0_g1,TRINITY_DN5279_c0_g1,TRINITY_DN2_c3_g1,TRINITY_DN64462_c0_g1,TRINITY_DN42499_c0_g1
Cellular Component	GO:0044452	nucleolar part	9	32	3.17E-03	1.60E-01	TRINITY_DN77487_c0_g1,TRINITY_DN78555_c0_g1,TRINITY_DN9047_c0_g1,TRINITY_DN727_c1_g1,TRINITY_DN2639_c0_g1,TRINITY_DN22223_c0_g1,TRINITY_DN32299_c0_g1,TRINITY_DN11703_c0_g1,TRINITY_DN17085_c0_g1
Cellular Component	GO:0048770	pigment granule	9	32	3.17E-03	1.60E-01	TRINITY_DN1843_c0_g1,TRINITY_DN5279_c0_g1,TRINITY_DN28912_c0_g1,TRINITY_DN12458_c0_g1,TRINITY_DN32276_c0_g1,TRINITY_DN1883_c0_g1,TRINITY_DN42499_c0_g1,TRINITY_DN64462_c0_g1,TRINITY_DN2_c3_g1
Cellular Component	GO:0000794	condensed nuclear chromosome	9	33	3.98E-03	1.80E-01	TRINITY_DN11602_c0_g1,TRINITY_DN2153_c0_g1,TRINITY_DN3298_c0_g1,TRINITY_DN19782_c0_g1,TRINITY_DN2580_c0_g1,TRINITY_DN20419_c0_g1,TRINITY_DN10267_c0_g1,TRINITY_DN4042_c1_g1,TRINITY_DN986_c7_g1
Cellular Component	GO:0030684	preribosome	9	34	4.94E-03	2.07E-01	TRINITY_DN17085_c0_g1,TRINITY_DN2639_c0_g1,TRINITY_DN4744_c0_g1,TRINITY_DN19481_c0_g1,TRINITY_DN2520_c2_g1,TRINITY_DN9089_c2_g1,TRINITY_DN10551_c0_g1,TRINITY_DN77487_c0_g1,TRINITY_DN35479_c0_g1
Cellular Component	GO:0005876	spindle microtubule	8	30	7.53E-03	2.71E-01	TRINITY_DN57496_c0_g1,TRINITY_DN18064_c0_g2,TRINITY_DN986_c7_g1,TRINITY_DN8908_c0_g1,TRINITY_DN2685_c0_g1,TRINITY_DN43281_c0_g1,TRINITY_DN49163_c0_g1,TRINITY_DN11602_c0_g1
Cellular Component	GO:0000178	exosome (RNase complex)	7	18	1.13E-03	7.25E-02	TRINITY_DN27002_c0_g1,TRINITY_DN11292_c0_g1,TRINITY_DN19127_c1_g1,TRINITY_DN2300_c0_g1,TRINITY_DN11724_c0_g1,TRINITY_DN25430_c0_g1,TRINITY_DN22873_c0_g1
Cellular Component	GO:1905354	exoribonuclease complex	7	18	1.13E-03	7.25E-02	TRINITY_DN19127_c1_g1,TRINITY_DN2300_c0_g1,TRINITY_DN22873_c0_g1,TRINITY_DN25430_c0_g1,TRINITY_DN11724_c0_g1,TRINITY_DN11292_c0_g1,TRINITY_DN27002_c0_g1
Cellular Component	GO:0016592	mediator complex	7	30	2.52E-02	4.92E-01	TRINITY_DN30832_c0_g1,TRINITY_DN77388_c0_g1,TRINITY_DN6407_c0_g2,TRINITY_DN20601_c0_g1,TRINITY_DN30399_c0_g1,TRINITY_DN465_c6_g1,TRINITY_DN2518_c0_g2
Cellular Component	GO:0032133	chromosome passenger complex	6	7	6.19E-06	1.02E-03	TRINITY_DN57496_c0_g1,TRINITY_DN29490_c0_g1,TRINITY_DN8132_c0_g1,TRINITY_DN27445_c0_g1,TRINITY_DN11602_c0_g1,TRINITY_DN986_c7_g1
Cellular Component	GO:0051233	spindle midzone	6	10	1.42E-04	1.57E-02	TRINITY_DN27445_c0_g1,TRINITY_DN12507_c0_g3,TRINITY_DN11602_c0_g1,TRINITY_DN986_c7_g1,TRINITY_DN29490_c0_g1,TRINITY_DN34765_c0_g1
Cellular Component	GO:0030894	replisome	6	16	3.21E-03	1.61E-01	TRINITY_DN77814_c0_g1,TRINITY_DN26741_c0_g1,TRINITY_DN12430_c0_g1,TRINITY_DN14287_c0_g1,TRINITY_DN22261_c0_g1,TRINITY_DN21508_c0_g1
Cellular Component	GO:1990391	DNA repair complex	6	21	1.41E-02	3.65E-01	TRINITY_DN22261_c0_g1,TRINITY_DN19371_c0_g1,TRINITY_DN3471_c0_g1,TRINITY_DN4850_c2_g1,TRINITY_DN12430_c0_g1,TRINITY_DN33842_c0_g1
Cellular Component	GO:0000786	nucleosome	6	24	2.71E-02	4.92E-01	TRINITY_DN1825_c0_g1,TRINITY_DN22074_c0_g1,TRINITY_DN6011_c0_g1,TRINITY_DN4617_c0_g1,TRINITY_DN58849_c0_g1,TRINITY_DN37058_c0_g2
Cellular Component	GO:0000780	condensed nuclear chromosome, centromeric region	5	7	1.72E-04	1.80E-02	TRINITY_DN11602_c0_g1,TRINITY_DN986_c7_g1,TRINITY_DN4042_c1_g1,TRINITY_DN2153_c0_g1,TRINITY_DN2580_c0_g1
Cellular Component	GO:0000940	condensed chromosome outer kinetochore	5	8	4.21E-04	3.55E-02	TRINITY_DN2580_c0_g1,TRINITY_DN43281_c0_g1,TRINITY_DN6478_c0_g1,TRINITY_DN2153_c0_g1,TRINITY_DN18064_c0_g2
Cellular Component	GO:0032040	small-subunit processome	5	18	2.77E-02	4.92E-01	TRINITY_DN4744_c0_g1,TRINITY_DN35479_c0_g1,TRINITY_DN9089_c2_g1,TRINITY_DN2520_c2_g1,TRINITY_DN17085_c0_g1
Cellular Component	GO:0005871	kinesin complex	5	20	4.24E-02	5.90E-01	TRINITY_DN12225_c0_g1,TRINITY_DN16793_c0_g1,TRINITY_DN8908_c0_g1,TRINITY_DN7039_c0_g1,TRINITY_DN566_c0_g1
Cellular Component	GO:0000796	condensin complex	4	4	9.80E-05	1.16E-02	TRINITY_DN2519_c0_g2,TRINITY_DN77462_c0_g1,TRINITY_DN13998_c0_g1,TRINITY_DN20419_c0_g1
Cellular Component	GO:0031298	replication fork protection complex	4	7	2.68E-03	1.40E-01	TRINITY_DN78202_c0_g1,TRINITY_DN29104_c0_g1,TRINITY_DN24416_c0_g1,TRINITY_DN625_c1_g6
Cellular Component	GO:0043240	Fanconi anaemia nuclear complex	4	8	4.94E-03	2.07E-01	TRINITY_DN7779_c0_g1,TRINITY_DN25118_c0_g1,TRINITY_DN2634_c0_g1,TRINITY_DN14757_c3_g1
Cellular Component	GO:0070652	HAUS complex	4	8	4.94E-03	2.07E-01	TRINITY_DN6611_c2_g2,TRINITY_DN2121_c2_g1,TRINITY_DN6045_c0_g1,TRINITY_DN615_c5_g1
Cellular Component	GO:0005736	DNA-directed RNA polymerase I complex	4	11	1.82E-02	4.33E-01	TRINITY_DN727_c1_g1,TRINITY_DN11703_c0_g1,TRINITY_DN78555_c0_g1,TRINITY_DN9047_c0_g1
Cellular Component	GO:0000177	cytoplasmic exosome (RNase complex)	4	12	2.52E-02	4.92E-01	TRINITY_DN27002_c0_g1,TRINITY_DN19127_c1_g1,TRINITY_DN11724_c0_g1,TRINITY_DN25430_c0_g1
Cellular Component	GO:0000176	nuclear exosome (RNase complex)	4	13	3.36E-02	5.72E-01	TRINITY_DN11292_c0_g1,TRINITY_DN22873_c0_g1,TRINITY_DN19127_c1_g1,TRINITY_DN2300_c0_g1
Cellular Component	GO:0043601	nuclear replisome	4	14	4.35E-02	5.90E-01	TRINITY_DN22261_c0_g1,TRINITY_DN14287_c0_g1,TRINITY_DN26741_c0_g1,TRINITY_DN12430_c0_g1
Cellular Component	GO:0045171	intercellular bridge	4	14	4.35E-02	5.90E-01	TRINITY_DN845_c0_g1,TRINITY_DN40491_c0_g1,TRINITY_DN34532_c0_g1,TRINITY_DN57434_c0_g1
Cellular Component	GO:0033162	melanosome membrane	3	4	3.65E-03	1.68E-01	TRINITY_DN12458_c0_g1,TRINITY_DN1883_c0_g1,TRINITY_DN32276_c0_g1
Cellular Component	GO:0045009	chitosome	3	4	3.65E-03	1.68E-01	TRINITY_DN12458_c0_g1,TRINITY_DN1883_c0_g1,TRINITY_DN32276_c0_g1
Cellular Component	GO:0090741	pigment granule membrane	3	4	3.65E-03	1.68E-01	TRINITY_DN12458_c0_g1,TRINITY_DN1883_c0_g1,TRINITY_DN32276_c0_g1
Cellular Component	GO:0031261	DNA replication preinitiation complex	3	5	8.45E-03	2.79E-01	TRINITY_DN4246_c1_g1,TRINITY_DN78202_c0_g1,TRINITY_DN29104_c0_g1
Cellular Component	GO:0016327	apicolateral plasma membrane	3	6	1.57E-02	3.95E-01	TRINITY_DN345_c1_g1,TRINITY_DN2533_c4_g1,TRINITY_DN6996_c1_g1
Cellular Component	GO:0000109	nucleotide-excision repair complex	3	7	2.54E-02	4.92E-01	TRINITY_DN12430_c0_g1,TRINITY_DN22261_c0_g1,TRINITY_DN33842_c0_g1
Cellular Component	GO:0000808	origin recognition complex	3	8	3.76E-02	5.90E-01	TRINITY_DN10787_c0_g1,TRINITY_DN1406_c0_g1,TRINITY_DN848_c0_g1
Cellular Component	GO:0032302	MutSbeta complex	2	2	9.91E-03	2.79E-01	TRINITY_DN3471_c0_g1,TRINITY_DN4850_c2_g1
Cellular Component	GO:0045025	mitochondrial degradosome	2	2	9.91E-03	2.79E-01	TRINITY_DN27002_c0_g1,TRINITY_DN25430_c0_g1
Cellular Component	GO:0097362	MCM8-MCM9 complex	2	2	9.91E-03	2.79E-01	TRINITY_DN17681_c0_g1,TRINITY_DN22476_c0_g1
Cellular Component	GO:1990077	primosome complex	2	2	9.91E-03	2.79E-01	TRINITY_DN77814_c0_g1,TRINITY_DN21508_c0_g1
Cellular Component	GO:0031232	extrinsic component of external side of plasma membrane	2	3	2.78E-02	4.92E-01	TRINITY_DN1516_c0_g1,TRINITY_DN1516_c0_g2
Cellular Component	GO:0032300	mismatch repair complex	2	3	2.78E-02	4.92E-01	TRINITY_DN3471_c0_g1,TRINITY_DN4850_c2_g1
Cellular Component	GO:0042719	mitochondrial intermembrane space protein transporter complex	2	3	2.78E-02	4.92E-01	TRINITY_DN17629_c0_g2,TRINITY_DN12110_c0_g1
Cellular Component	GO:0043527	tRNA methyltransferase complex	2	3	2.78E-02	4.92E-01	TRINITY_DN13596_c0_g1,TRINITY_DN19105_c0_g1
Cellular Component	GO:0044224	juxtaparanode region of axon	2	3	2.78E-02	4.92E-01	TRINITY_DN58227_c0_g1,TRINITY_DN48848_c0_g1
Molecular Function	GO:0016787	hydrolase activity	223	1945	1.01E-02	2.82E-01	TRINITY_DN27002_c0_g1,TRINITY_DN4759_c0_g1,TRINITY_DN6368_c0_g1,TRINITY_DN1216_c0_g1,TRINITY_DN67504_c0_g1,TRINITY_DN62616_c0_g1,TRINITY_DN23076_c0_g1,TRINITY_DN6211_c0_g1,TRINITY_DN11_c2_g1,TRINITY_DN32148_c0_g1,TRINITY_DN14001_c0_g1,TRINITY_DN1671_c2_g3,TRINITY_DN22591_c0_g2,TRINITY_DN1436_c0_g1,TRINITY_DN4806_c0_g2,TRINITY_DN2615_c0_g4,TRINITY_DN43079_c0_g1,TRINITY_DN17818_c0_g1,TRINITY_DN1470…
Molecular Function	GO:0016788	hydrolase activity, acting on ester bonds	69	552	2.76E-02	4.92E-01	TRINITY_DN6007_c0_g1,TRINITY_DN1979_c0_g1,TRINITY_DN62909_c0_g1,TRINITY_DN23563_c0_g1,TRINITY_DN6159_c0_g1,TRINITY_DN4301_c0_g1,TRINITY_DN397_c2_g1,TRINITY_DN55342_c0_g1,TRINITY_DN23505_c0_g1,TRINITY_DN64204_c0_g1,TRINITY_DN77446_c0_g1,TRINITY_DN23595_c0_g1,TRINITY_DN5387_c0_g1,TRINITY_DN3347_c0_g1,TRINITY_DN1127_c0_g2,TRINITY_DN1216_c0_g1,TRINITY_DN19502_c0_g1,TRINITY_DN27002_c0_g1,TRINITY_DN117…
Molecular Function	GO:0003682	chromatin binding	38	191	2.42E-05	3.37E-03	TRINITY_DN10787_c0_g1,TRINITY_DN43181_c0_g1,TRINITY_DN35914_c0_g1,TRINITY_DN3206_c0_g1,TRINITY_DN6260_c0_g1,TRINITY_DN29104_c0_g1,TRINITY_DN78202_c0_g1,TRINITY_DN7779_c0_g1,TRINITY_DN32265_c0_g1,TRINITY_DN29482_c0_g1,TRINITY_DN43796_c0_g1,TRINITY_DN38191_c0_g1,TRINITY_DN27142_c0_g1,TRINITY_DN2413_c0_g1,TRINITY_DN25118_c0_g1,TRINITY_DN22604_c0_g1,TRINITY_DN62616_c0_g1,TRINITY_DN16100_c0_g1,TRINITY…
Molecular Function	GO:0016741	transferase activity, transferring one-carbon groups	31	215	2.25E-02	4.92E-01	TRINITY_DN19265_c0_g1,TRINITY_DN555_c1_g1,TRINITY_DN13014_c0_g1,TRINITY_DN2592_c0_g1,TRINITY_DN7860_c0_g1,TRINITY_DN6436_c0_g1,TRINITY_DN19830_c0_g1,TRINITY_DN30705_c0_g1,TRINITY_DN36283_c0_g1,TRINITY_DN13596_c0_g1,TRINITY_DN28480_c0_g1,TRINITY_DN67729_c0_g1,TRINITY_DN24805_c0_g1,TRINITY_DN12653_c0_g1,TRINITY_DN3298_c0_g1,TRINITY_DN19332_c0_g1,TRINITY_DN21384_c0_g1,TRINITY_DN12491_c0_g1,TRINITY_D…
Molecular Function	GO:0008168	methyltransferase activity	30	203	1.80E-02	4.33E-01	TRINITY_DN2512_c0_g1,TRINITY_DN532_c0_g2,TRINITY_DN3206_c0_g1,TRINITY_DN26168_c0_g1,TRINITY_DN70430_c0_g1,TRINITY_DN18692_c0_g1,TRINITY_DN1258_c0_g1,TRINITY_DN1183_c0_g1,TRINITY_DN7305_c0_g1,TRINITY_DN28049_c0_g1,TRINITY_DN21600_c0_g1,TRINITY_DN21384_c0_g1,TRINITY_DN12491_c0_g1,TRINITY_DN4999_c0_g1,TRINITY_DN19105_c0_g1,TRINITY_DN28480_c0_g1,TRINITY_DN67729_c0_g1,TRINITY_DN24805_c0_g1,TRINITY_DN3…
Molecular Function	GO:0004518	nuclease activity	29	188	1.14E-02	3.13E-01	TRINITY_DN27002_c0_g1,TRINITY_DN18035_c0_g2,TRINITY_DN6159_c0_g1,TRINITY_DN9737_c0_g1,TRINITY_DN12430_c0_g1,TRINITY_DN6793_c1_g1,TRINITY_DN22873_c0_g1,TRINITY_DN21173_c0_g1,TRINITY_DN26931_c0_g1,TRINITY_DN135_c2_g2,TRINITY_DN6007_c0_g1,TRINITY_DN15800_c0_g1,TRINITY_DN1979_c0_g1,TRINITY_DN11189_c0_g1,TRINITY_DN19116_c0_g1,TRINITY_DN13649_c0_g1,TRINITY_DN30314_c0_g2,TRINITY_DN40491_c0_g1,TRINITY_DN…
Molecular Function	GO:0004386	helicase activity	26	116	5.80E-05	7.15E-03	TRINITY_DN29104_c0_g1,TRINITY_DN5355_c0_g1,TRINITY_DN11207_c0_g1,TRINITY_DN78202_c0_g1,TRINITY_DN397_c2_g1,TRINITY_DN10787_c0_g1,TRINITY_DN25430_c0_g1,TRINITY_DN34075_c0_g1,TRINITY_DN1023_c0_g1,TRINITY_DN4246_c1_g1,TRINITY_DN15643_c0_g1,TRINITY_DN14701_c0_g1,TRINITY_DN14621_c0_g1,TRINITY_DN22476_c0_g1,TRINITY_DN17681_c0_g1,TRINITY_DN29482_c0_g1,TRINITY_DN78075_c0_g1,TRINITY_DN62616_c0_g1,TRINITY_…
Molecular Function	GO:0016705	oxidoreductase activity, acting on paired donors, with incorporation or reduction of molecular oxygen	24	164	3.52E-02	5.90E-01	TRINITY_DN47340_c0_g1,TRINITY_DN13809_c1_g1,TRINITY_DN18809_c0_g1,TRINITY_DN62629_c0_g1,TRINITY_DN7999_c0_g1,TRINITY_DN11865_c0_g1,TRINITY_DN23220_c0_g1,TRINITY_DN20369_c0_g1,TRINITY_DN32245_c0_g2,TRINITY_DN826_c0_g1,TRINITY_DN12017_c0_g1,TRINITY_DN37708_c0_g1,TRINITY_DN42727_c0_g1,TRINITY_DN15923_c0_g1,TRINITY_DN27622_c0_g1,TRINITY_DN1522_c3_g1,TRINITY_DN14566_c0_g2,TRINITY_DN78015_c0_g1,TRINITY…
Molecular Function	GO:0008757	S-adenosylmethionine-dependent methyltransferase activity	20	119	1.35E-02	3.57E-01	TRINITY_DN21384_c0_g1,TRINITY_DN4999_c0_g1,TRINITY_DN12491_c0_g1,TRINITY_DN19105_c0_g1,TRINITY_DN28480_c0_g1,TRINITY_DN67729_c0_g1,TRINITY_DN24805_c0_g1,TRINITY_DN3298_c0_g1,TRINITY_DN19830_c0_g1,TRINITY_DN13596_c0_g1,TRINITY_DN2592_c0_g1,TRINITY_DN7860_c0_g1,TRINITY_DN2512_c0_g1,TRINITY_DN532_c0_g2,TRINITY_DN3206_c0_g1,TRINITY_DN70430_c0_g1,TRINITY_DN1183_c0_g1,TRINITY_DN7305_c0_g1,TRINITY_DN280…
Molecular Function	GO:0004519	endonuclease activity	20	122	1.75E-02	4.33E-01	TRINITY_DN397_c2_g1,TRINITY_DN33842_c0_g1,TRINITY_DN11189_c0_g1,TRINITY_DN19116_c0_g1,TRINITY_DN13649_c0_g1,TRINITY_DN23595_c0_g1,TRINITY_DN10419_c0_g1,TRINITY_DN28948_c0_g2,TRINITY_DN12323_c0_g2,TRINITY_DN77446_c0_g1,TRINITY_DN42755_c0_g1,TRINITY_DN21173_c0_g1,TRINITY_DN26931_c0_g1,TRINITY_DN1979_c0_g1,TRINITY_DN6007_c0_g1,TRINITY_DN135_c2_g2,TRINITY_DN15800_c0_g1,TRINITY_DN18035_c0_g2,TRINITY_D…
Molecular Function	GO:0019842	vitamin binding	17	107	3.53E-02	5.90E-01	TRINITY_DN24382_c0_g1,TRINITY_DN5369_c0_g2,TRINITY_DN127_c3_g1,TRINITY_DN2584_c0_g1,TRINITY_DN3_c5_g1,TRINITY_DN7974_c1_g1,TRINITY_DN2976_c0_g1,TRINITY_DN5538_c0_g1,TRINITY_DN860_c0_g1,TRINITY_DN38581_c0_g1,TRINITY_DN77893_c0_g1,TRINITY_DN23220_c0_g1,TRINITY_DN14180_c0_g1,TRINITY_DN9051_c0_g5,TRINITY_DN40055_c0_g1,TRINITY_DN18809_c0_g1,TRINITY_DN79310_c0_g1
Molecular Function	GO:0004252	serine-type endopeptidase activity	16	103	4.81E-02	5.90E-01	TRINITY_DN57707_c0_g1,TRINITY_DN67504_c0_g1,TRINITY_DN50841_c0_g1,TRINITY_DN34402_c0_g1,TRINITY_DN9229_c1_g1,TRINITY_DN18477_c0_g1,TRINITY_DN2518_c0_g3,TRINITY_DN20140_c0_g2,TRINITY_DN63429_c0_g1,TRINITY_DN43754_c0_g1,TRINITY_DN22673_c0_g3,TRINITY_DN11859_c0_g1,TRINITY_DN2158_c0_g1,TRINITY_DN8864_c0_g1,TRINITY_DN6507_c0_g1,TRINITY_DN11444_c0_g1
Molecular Function	GO:0003678	DNA helicase activity	13	38	4.47E-05	5.62E-03	TRINITY_DN78202_c0_g1,TRINITY_DN62616_c0_g1,TRINITY_DN11207_c0_g1,TRINITY_DN33138_c0_g1,TRINITY_DN29104_c0_g1,TRINITY_DN78075_c0_g1,TRINITY_DN25430_c0_g1,TRINITY_DN10787_c0_g1,TRINITY_DN4246_c1_g1,TRINITY_DN14701_c0_g1,TRINITY_DN15643_c0_g1,TRINITY_DN1023_c0_g1,TRINITY_DN29482_c0_g1
Molecular Function	GO:0003697	single-stranded DNA binding	12	45	1.15E-03	7.25E-02	TRINITY_DN81308_c0_g1,TRINITY_DN29482_c0_g1,TRINITY_DN3471_c0_g1,TRINITY_DN40491_c0_g1,TRINITY_DN625_c1_g6,TRINITY_DN17386_c0_g1,TRINITY_DN33842_c0_g1,TRINITY_DN135_c2_g2,TRINITY_DN11207_c0_g1,TRINITY_DN19371_c0_g1,TRINITY_DN4850_c2_g1,TRINITY_DN78202_c0_g1
Molecular Function	GO:0008026	ATP-dependent helicase activity	12	69	3.86E-02	5.90E-01	TRINITY_DN14621_c0_g1,TRINITY_DN5355_c0_g2,TRINITY_DN29482_c0_g1,TRINITY_DN1023_c0_g1,TRINITY_DN14701_c0_g1,TRINITY_DN25430_c0_g1,TRINITY_DN11207_c0_g1,TRINITY_DN33138_c0_g1,TRINITY_DN5355_c0_g1,TRINITY_DN22616_c1_g1,TRINITY_DN12502_c1_g2,TRINITY_DN26523_c0_g1
Molecular Function	GO:0070035	purine NTP-dependent helicase activity	12	69	3.86E-02	5.90E-01	TRINITY_DN25430_c0_g1,TRINITY_DN26523_c0_g1,TRINITY_DN12502_c1_g2,TRINITY_DN22616_c1_g1,TRINITY_DN5355_c0_g1,TRINITY_DN33138_c0_g1,TRINITY_DN11207_c0_g1,TRINITY_DN29482_c0_g1,TRINITY_DN5355_c0_g2,TRINITY_DN14621_c0_g1,TRINITY_DN14701_c0_g1,TRINITY_DN1023_c0_g1
Molecular Function	GO:0019205	nucleobase-containing compound kinase activity	9	43	2.36E-02	4.92E-01	TRINITY_DN2124_c1_g1,TRINITY_DN71348_c0_g1,TRINITY_DN2723_c0_g1,TRINITY_DN465_c8_g1,TRINITY_DN29409_c0_g1,TRINITY_DN58227_c0_g1,TRINITY_DN8470_c0_g1,TRINITY_DN9473_c0_g1,TRINITY_DN12550_c0_g1
Molecular Function	GO:0001104	RNA polymerase II transcription cofactor activity	8	40	4.08E-02	5.90E-01	TRINITY_DN18553_c0_g1,TRINITY_DN14257_c1_g1,TRINITY_DN30399_c0_g1,TRINITY_DN2518_c0_g2,TRINITY_DN20601_c0_g1,TRINITY_DN77388_c0_g1,TRINITY_DN30832_c0_g1,TRINITY_DN6407_c0_g2
Molecular Function	GO:0003899	DNA-directed 5'-3' RNA polymerase activity	8	41	4.65E-02	5.90E-01	TRINITY_DN14287_c0_g1,TRINITY_DN21508_c0_g1,TRINITY_DN16790_c0_g1,TRINITY_DN9047_c0_g1,TRINITY_DN78555_c0_g1,TRINITY_DN77814_c0_g1,TRINITY_DN727_c1_g1,TRINITY_DN11703_c0_g1
Molecular Function	GO:0034062	5'-3' RNA polymerase activity	8	41	4.65E-02	5.90E-01	TRINITY_DN11703_c0_g1,TRINITY_DN727_c1_g1,TRINITY_DN77814_c0_g1,TRINITY_DN16790_c0_g1,TRINITY_DN9047_c0_g1,TRINITY_DN78555_c0_g1,TRINITY_DN21508_c0_g1,TRINITY_DN14287_c0_g1
Molecular Function	GO:0097747	RNA polymerase activity	8	41	4.65E-02	5.90E-01	TRINITY_DN14287_c0_g1,TRINITY_DN21508_c0_g1,TRINITY_DN16790_c0_g1,TRINITY_DN9047_c0_g1,TRINITY_DN78555_c0_g1,TRINITY_DN77814_c0_g1,TRINITY_DN727_c1_g1,TRINITY_DN11703_c0_g1
Molecular Function	GO:0000049	tRNA binding	7	32	3.50E-02	5.89E-01	TRINITY_DN5099_c1_g1,TRINITY_DN32996_c0_g1,TRINITY_DN18796_c0_g1,TRINITY_DN20529_c1_g1,TRINITY_DN18692_c0_g1,TRINITY_DN13596_c0_g1,TRINITY_DN47503_c0_g1
Molecular Function	GO:0004521	endoribonuclease activity	7	32	3.50E-02	5.89E-01	TRINITY_DN6159_c0_g1,TRINITY_DN397_c2_g1,TRINITY_DN10419_c0_g1,TRINITY_DN26931_c0_g1,TRINITY_DN6007_c0_g1,TRINITY_DN11189_c0_g1,TRINITY_DN13649_c0_g1
Molecular Function	GO:0016891	endoribonuclease activity, producing 5'-phosphomonoesters	6	20	1.10E-02	3.02E-01	TRINITY_DN11189_c0_g1,TRINITY_DN13649_c0_g1,TRINITY_DN10419_c0_g1,TRINITY_DN26931_c0_g1,TRINITY_DN6159_c0_g1,TRINITY_DN397_c2_g1
Molecular Function	GO:0016799	hydrolase activity, hydrolyzing N-glycosyl compounds	6	21	1.41E-02	3.65E-01	TRINITY_DN8687_c0_g1,TRINITY_DN1698_c0_g1,TRINITY_DN12323_c0_g2,TRINITY_DN9737_c0_g1,TRINITY_DN23595_c0_g1,TRINITY_DN35914_c0_g1
Molecular Function	GO:0004869	cysteine-type endopeptidase inhibitor activity	6	23	2.21E-02	4.92E-01	TRINITY_DN79842_c0_g1,TRINITY_DN20686_c0_g2,TRINITY_DN49163_c0_g1,TRINITY_DN7094_c0_g1,TRINITY_DN57496_c0_g1,TRINITY_DN25191_c1_g1
Molecular Function	GO:0004712	protein serine/threonine/tyrosine kinase activity	5	9	8.70E-04	6.06E-02	TRINITY_DN7094_c0_g1,TRINITY_DN986_c7_g1,TRINITY_DN11602_c0_g1,TRINITY_DN2283_c0_g1,TRINITY_DN24553_c0_g1
Molecular Function	GO:0035173	histone kinase activity	5	13	6.32E-03	2.37E-01	TRINITY_DN19782_c0_g1,TRINITY_DN38191_c0_g1,TRINITY_DN12762_c0_g1,TRINITY_DN986_c7_g1,TRINITY_DN11602_c0_g1
Molecular Function	GO:0070717	poly-purine tract binding	5	14	9.04E-03	2.79E-01	TRINITY_DN21252_c0_g1,TRINITY_DN14290_c0_g1,TRINITY_DN30718_c0_g1,TRINITY_DN9746_c0_g2,TRINITY_DN27002_c0_g1
Molecular Function	GO:0005160	transforming growth factor beta receptor binding	5	18	2.77E-02	4.92E-01	TRINITY_DN4261_c0_g1,TRINITY_DN47547_c0_g1,TRINITY_DN11101_c0_g1,TRINITY_DN25733_c0_g2,TRINITY_DN15550_c0_g1
Molecular Function	GO:0003887	DNA-directed DNA polymerase activity	5	19	3.46E-02	5.85E-01	TRINITY_DN26741_c0_g1,TRINITY_DN12430_c0_g1,TRINITY_DN22261_c0_g1,TRINITY_DN14287_c0_g1,TRINITY_DN35087_c0_g1
Molecular Function	GO:0003688	DNA replication origin binding	4	5	4.51E-04	3.76E-02	TRINITY_DN78202_c0_g1,TRINITY_DN62616_c0_g1,TRINITY_DN625_c1_g6,TRINITY_DN10787_c0_g1
Molecular Function	GO:0030983	mismatched DNA binding	4	6	1.25E-03	7.68E-02	TRINITY_DN35914_c0_g1,TRINITY_DN16476_c0_g1,TRINITY_DN4850_c2_g1,TRINITY_DN3471_c0_g1
Molecular Function	GO:0016813	hydrolase activity, acting on carbon-nitrogen (but not peptide) bonds, in linear amidines	4	7	2.68E-03	1.40E-01	TRINITY_DN58082_c0_g1,TRINITY_DN4418_c0_g1,TRINITY_DN56079_c0_g1,TRINITY_DN9769_c0_g1
Molecular Function	GO:0033612	receptor serine/threonine kinase binding	4	9	8.19E-03	2.79E-01	TRINITY_DN25733_c0_g2,TRINITY_DN11101_c0_g1,TRINITY_DN47547_c0_g1,TRINITY_DN11565_c0_g1
Molecular Function	GO:0070696	transmembrane receptor protein serine/threonine kinase binding	4	9	8.19E-03	2.79E-01	TRINITY_DN47547_c0_g1,TRINITY_DN11565_c0_g1,TRINITY_DN25733_c0_g2,TRINITY_DN11101_c0_g1
Molecular Function	GO:0019206	nucleoside kinase activity	4	10	1.26E-02	3.35E-01	TRINITY_DN465_c8_g1,TRINITY_DN9473_c0_g1,TRINITY_DN2124_c1_g1,TRINITY_DN71348_c0_g1
Molecular Function	GO:0008417	fucosyltransferase activity	4	13	3.36E-02	5.72E-01	TRINITY_DN6483_c0_g2,TRINITY_DN26564_c0_g1,TRINITY_DN24398_c0_g1,TRINITY_DN42261_c0_g1
Molecular Function	GO:0019136	deoxynucleoside kinase activity	3	3	9.86E-04	6.52E-02	TRINITY_DN71348_c0_g1,TRINITY_DN9473_c0_g1,TRINITY_DN465_c8_g1
Molecular Function	GO:0032135	DNA insertion or deletion binding	3	3	9.86E-04	6.52E-02	TRINITY_DN35914_c0_g1,TRINITY_DN3471_c0_g1,TRINITY_DN4850_c2_g1
Molecular Function	GO:0032139	dinucleotide insertion or deletion binding	3	3	9.86E-04	6.52E-02	TRINITY_DN35914_c0_g1,TRINITY_DN4850_c2_g1,TRINITY_DN3471_c0_g1
Molecular Function	GO:0036310	annealing helicase activity	3	3	9.86E-04	6.52E-02	TRINITY_DN16046_c0_g1,TRINITY_DN1023_c0_g1,TRINITY_DN1979_c0_g1
Molecular Function	GO:0003896	DNA primase activity	3	4	3.65E-03	1.68E-01	TRINITY_DN21508_c0_g1,TRINITY_DN14287_c0_g1,TRINITY_DN77814_c0_g1
Molecular Function	GO:0004144	diacylglycerol O-acyltransferase activity	3	4	3.65E-03	1.68E-01	TRINITY_DN11295_c0_g1,TRINITY_DN10749_c0_g1,TRINITY_DN1702_c0_g1
Molecular Function	GO:0035174	histone serine kinase activity	3	4	3.65E-03	1.68E-01	TRINITY_DN12762_c0_g1,TRINITY_DN986_c7_g1,TRINITY_DN11602_c0_g1
Molecular Function	GO:0005542	folic acid binding	3	5	8.45E-03	2.79E-01	TRINITY_DN79310_c0_g1,TRINITY_DN5538_c0_g1,TRINITY_DN5369_c0_g2
Molecular Function	GO:0016408	C-acyltransferase activity	3	6	1.57E-02	3.95E-01	TRINITY_DN9051_c0_g5,TRINITY_DN2409_c0_g1,TRINITY_DN1458_c0_g1
Molecular Function	GO:0008574	ATP-dependent microtubule motor activity, plus-end-directed	3	7	2.54E-02	4.92E-01	TRINITY_DN8908_c0_g1,TRINITY_DN27933_c0_g2,TRINITY_DN7039_c0_g1
Molecular Function	GO:0097617	annealing activity	3	7	2.54E-02	4.92E-01	TRINITY_DN1979_c0_g1,TRINITY_DN16046_c0_g1,TRINITY_DN1023_c0_g1
Molecular Function	GO:0003906	DNA-(apurinic or apyrimidinic site) lyase activity	3	8	3.76E-02	5.90E-01	TRINITY_DN9737_c0_g1,TRINITY_DN23595_c0_g1,TRINITY_DN12323_c0_g2
Molecular Function	GO:0043138	3'-5' DNA helicase activity	3	8	3.76E-02	5.90E-01	TRINITY_DN29104_c0_g1,TRINITY_DN78202_c0_g1,TRINITY_DN4246_c1_g1
Molecular Function	GO:0048256	flap endonuclease activity	3	8	3.76E-02	5.90E-01	TRINITY_DN19116_c0_g1,TRINITY_DN77446_c0_g1,TRINITY_DN21173_c0_g1
Molecular Function	GO:0070700	BMP receptor binding	3	8	3.76E-02	5.90E-01	TRINITY_DN25733_c0_g2,TRINITY_DN11101_c0_g1,TRINITY_DN47547_c0_g1
Molecular Function	GO:1990939	ATP-dependent microtubule motor activity	3	8	3.76E-02	5.90E-01	TRINITY_DN7039_c0_g1,TRINITY_DN27933_c0_g2,TRINITY_DN8908_c0_g1
Molecular Function	GO:0001884	pyrimidine nucleoside binding	2	2	9.91E-03	2.79E-01	TRINITY_DN31419_c0_g1,TRINITY_DN465_c8_g1
Molecular Function	GO:0004053	arginase activity	2	2	9.91E-03	2.79E-01	TRINITY_DN9769_c0_g1,TRINITY_DN56079_c0_g1
Molecular Function	GO:0004137	deoxycytidine kinase activity	2	2	9.91E-03	2.79E-01	TRINITY_DN71348_c0_g1,TRINITY_DN465_c8_g1
Molecular Function	GO:0008107	galactoside 2-alpha-L-fucosyltransferase activity	2	2	9.91E-03	2.79E-01	TRINITY_DN26564_c0_g1,TRINITY_DN42261_c0_g1
Molecular Function	GO:0008124	4-alpha-hydroxytetrahydrobiopterin dehydratase activity	2	2	9.91E-03	2.79E-01	TRINITY_DN37708_c0_g1,TRINITY_DN11275_c0_g1
Molecular Function	GO:0008176	tRNA (guanine-N7-)-methyltransferase activity	2	2	9.91E-03	2.79E-01	TRINITY_DN13596_c0_g1,TRINITY_DN2512_c0_g1
Molecular Function	GO:0008430	selenium binding	2	2	9.91E-03	2.79E-01	TRINITY_DN48878_c0_g1,TRINITY_DN1497_c0_g1
Molecular Function	GO:0016453	C-acetyltransferase activity	2	2	9.91E-03	2.79E-01	TRINITY_DN9051_c0_g5,TRINITY_DN1458_c0_g1
Molecular Function	GO:0019834	phospholipase A2 inhibitor activity	2	2	9.91E-03	2.79E-01	TRINITY_DN1516_c0_g1,TRINITY_DN1516_c0_g2
Molecular Function	GO:0031127	alpha-(1,2)-fucosyltransferase activity	2	2	9.91E-03	2.79E-01	TRINITY_DN42261_c0_g1,TRINITY_DN26564_c0_g1
Molecular Function	GO:0042284	sphingolipid delta-4 desaturase activity	2	2	9.91E-03	2.79E-01	TRINITY_DN47418_c0_g1,TRINITY_DN78015_c0_g1
Molecular Function	GO:0003846	2-acylglycerol O-acyltransferase activity	2	3	2.78E-02	4.92E-01	TRINITY_DN10749_c0_g1,TRINITY_DN1702_c0_g1
Molecular Function	GO:0004021	L-alanine:2-oxoglutarate aminotransferase activity	2	3	2.78E-02	4.92E-01	TRINITY_DN38581_c0_g1,TRINITY_DN7974_c1_g1
Molecular Function	GO:0004169	dolichyl-phosphate-mannose-protein mannosyltransferase activity	2	3	2.78E-02	4.92E-01	TRINITY_DN37567_c0_g1,TRINITY_DN1653_c3_g1
Molecular Function	GO:0004415	hyalurononglucosaminidase activity	2	3	2.78E-02	4.92E-01	TRINITY_DN22523_c0_g1,TRINITY_DN17920_c0_g1
Molecular Function	GO:0004505	phenylalanine 4-monooxygenase activity	2	3	2.78E-02	4.92E-01	TRINITY_DN11275_c0_g1,TRINITY_DN37708_c0_g1
Molecular Function	GO:0015250	water channel activity	2	3	2.78E-02	4.92E-01	TRINITY_DN13348_c0_g1,TRINITY_DN33486_c0_g1
Molecular Function	GO:0015254	glycerol channel activity	2	3	2.78E-02	4.92E-01	TRINITY_DN13348_c0_g1,TRINITY_DN33486_c0_g1
Molecular Function	GO:0019211	phosphatase activator activity	2	3	2.78E-02	4.92E-01	TRINITY_DN47547_c0_g1,TRINITY_DN23202_c1_g1
Molecular Function	GO:0046974	histone methyltransferase activity (H3-K9 specific)	2	3	2.78E-02	4.92E-01	TRINITY_DN28049_c0_g1,TRINITY_DN3298_c0_g1
Molecular Function	GO:0047635	alanine-oxo-acid transaminase activity	2	3	2.78E-02	4.92E-01	TRINITY_DN38581_c0_g1,TRINITY_DN7974_c1_g1
Molecular Function	GO:0071209	U7 snRNA binding	2	3	2.78E-02	4.92E-01	TRINITY_DN17112_c0_g1,TRINITY_DN20109_c0_g1
